# Supplementary material for: Geographic isolation drives speciation in Nearctic aphids
Source: Commun Biol. 2022 Aug 8;5:796. doi: 10.1038/s42003-022-03771-5 (PMC9360434; doi:10.1038/s42003-022-03771-5)
Supplement: Supplementary file 2 — Supplementary Data 1 [file 42003_2022_3771_MOESM2_ESM.csv]

Genus	Species	Code	Collection No.	Field No.	Date	Country	Province/State	Locality	Latitude	Longitude	Collector(s)	Host
Prociphilus	fraxinifolii	Ash6	NA	NA	3.vi.2018	United States	Alabama	Russell Co.	32.25364	-85.36365	C. Ray	Fraxinus
Hamamelistes	sp.	Gall	NA	NA	7.viii.2018	United States	Alabama	Baldwin Co.	30.74029	-87.53756	C. Ray	Fothergilla
Sarucallis	kahawaluokalani	H1	NA	NA	13.vii.2018	United States	Alabama	Auburn University	NA	NA	G. Bird	Lagerstroemia
Sipha	flava	I5	NA	NA	1.vii.2018	United States	Alabama	Auburn	NA	NA	G. Bird	Sorghum halepense
Aphis	craccivora	J4	NA	NA	1.vii.2018	United States	Alabama	greenhouse on Auburn University	NA	NA	G. Bird	Chamaemelum nobile
Phylloxera	devastatrix	Phylox175	NA	NA	13.v.2016	United States	Alabama	Auburn University	NA	NA	R. Hamilton	Carya illinoinensis
Phylloxera	spinosa	Phylox80	NA	NA	24.iv.2016	United States	Georgia	Dauset Trails	NA	NA	R. Hamilton	Carya glabra
Aphis	glycines	ENT3051e	CNC460850	BIO-01	6.ix.2019	Canada	Ontario	Ottawa, Central Experimental Farm	45.389	-75.7166	B.M.T. Brunet/Eric Maw	Glycine max
Acyrthosiphon	pisum	ENT3052d	CNC460851	BIO-02	6.ix.2019	Canada	Ontario	Ottawa, Central Experimental Farm	45.389	-75.7166	B.M.T. Brunet/Eric Maw	Medicago sativa
Therioaphis	trifolii	ENT3053e	CNC460852	BIO-03	6.ix.2019	Canada	Ontario	Ottawa, Central Experimental Farm	45.389	-75.7166	B.M.T. Brunet/Eric Maw	Glycine max
Uroleucon	sonchi	ENT3054e	CNC460853	BIO-04	6.ix.2019	Canada	Ontario	Ottawa, Central Experimental Farm	45.389	-75.7166	B.M.T. Brunet/Eric Maw	Sonchus arvensis
Aphis	nasturtii	ENT3055e	CNC460854	BIO-05	6.ix.2019	Canada	Ontario	Ottawa, Rideau Ward, Montague Boundary Road (Marlborough geographic township conc. VI, lot 30)	45.03305	-75.90229	Eric Maw	Persicaria maculosa
Aphis	fabae	ENT3056e	CNC460855	BIO-06	6.ix.2019	Canada	Ontario	Ottawa, Rideau Ward, Montague Boundary Road (Marlborough geographic township conc. VI, lot 30)	45.03305	-75.902292	Eric Maw	Gerbera
Uroleucon	erigeronensis	ENT3057e	CNC460856	BIO-07	6.ix.2019	Canada	Ontario	Ottawa, Rideau Ward, Montague Boundary Road (Marlborough geographic township conc. VI, lot 30)	45.03305	-75.902292	Eric Maw	Erigeron canadensis
Sitobion	avenae	ENT3059e	CNC460858	BIO-09	6.ix.2019	Canada	Ontario	Ottawa, Central Experimental Farm, main greenhouse	45.391	-75.7178	B.M.T. Brunet/Eric Maw	Triticum
Rhopalosiphum	padi	ENT3060e	CNC460859	BIO-10	6.ix.2019	Canada	Ontario	Ottawa, Central Experimental Farm, main greenhouse	45.391	-75.7178	B.M.T. Brunet/Eric Maw	Triticum
Eucallipterus	tiliae	ENT3061e	CNC460860	BIO-11	6.ix.2019	Canada	Ontario	Ottawa, Central Experimental Farm	45.389	-75.7166	B.M.T. Brunet/Eric Maw	Tilia cordata
Eulachnus	rileyi	ENT3062e	CNC460861	BIO-12	6.ix.2019	Canada	Ontario	Ottawa, Central Experimental Farm	45.389	-75.7166	B.M.T. Brunet/Eric Maw	Pinus nigra
Aphis	spiraephila	ENT3065e	CNC460864	BIO-14	8.ix.2019	Canada	Ontario	Ottawa, Rideau Ward, Montague Boundary Road (Marlborough geographic township conc. VI, lot 30)	45.03305	-75.902292	Eric Maw	Spiraea alba
Pachypsylla	celtidismamma	ENT3067a	CNCHEM088219	BB2019.12.01	12.ix.2019	Canada	Ontario	Woodroffe Avenue @ Whitewater St.	45.2683	-75.7142	B.M.T. Brunet	Celtis occidentalis
Mastopoda	pteridis	ENT3086c	CNCHEM049236	2002EM-0214	29.v.2002	United States	South Carolina	Picket Post (Hwy 11 at Oconee Station Road)	34.829722	-83.045556	Maw/von Dohlen/Foottit/Rowe	Pteridium aquilinum
Microparsus	singularis	ENT3088a	CNCHEM049333	2002EM-0309	1.vi.2002	United States	Tennessee	Pumpkin Center (Hwy 72)	35.570812	-84.09422	Maw/Foottit/von Dohlen/Rowe	Lespedeza
Obtusicauda	coweni	ENT3089c	CNCHEM050283	2002EM-0505	20.x.2002	United States	California	Tahoe (Sawmill Pond, Sawmill Road at Lake Tahoe Blvd)	38.888611	-120.025556	Eric Maw/R.G. Foottit	Artemisia tridentata
Longicaudus	trirhodus	ENT3090a	CNCHEM051497	2004EM-0022	12.viii.2004	Canada	Qu�bec	Parc de la Gatineau (Sentier des Caryers; forested area)	45.45064	-75.78413	Eric Maw/Bryan Brunet	Thalictrum dioicum
Protaphis	middletonii	ENT3091a	CNCHEM054144	2005EM-0166	16.ix.2005	United States	Utah	e of Avon (Porcupine Resevoir)	42.52118	-111.74474	Eric Maw/R.G. Foottit	Grindelia squarrosa
Wahlgreniella	nervata	ENT3092a	CNCHEM054153	2005EM-0175	17.ix.2005	United States	Utah	w of Mills	39.48053	-112.01218	Eric Maw/R.G. Foottit	Rosa
Wahlgreniella	nervata	ENT3093a	CNCHEM054195	2005EM-0217	28.ix.2005	United States	California	e of McCloud (Hwy 89)	41.213	-121.79	Eric Maw/R.G. Foottit	Arctostaphylos
Uroleucon	nigrotibium	ENT3095c	CNCHEM055907	2006EM-0011	9.vii.2006	Canada	Ontario	Marlborough geo. tshp. Conc 6 lot 30 (north half)	45.03305	-75.90229	Eric Maw	Solidago ptarmicoides
Uroleucon	breviscriptum	ENT3096c	CNCHEM055939	2006EM-0031	18.ix.2006	Canada	Ontario	Marlborough geo. tshp. Conc 6 lot 30 (north half)	45.03305	-75.90229	Eric Maw	Symphyotrichum ciliolatum
Uroleucon	chrysanthemi	ENT3097c	CNCHEM055939	2006EM-0032A	18.ix.2006	Canada	Ontario	Marlborough geo. tshp. Conc 6 lot 30 (north half)	45.03305	-75.90229	Eric Maw	Bidens frondosa
Sipha	flava	ENT3098a	CNCHEM054952	2007EM-0056	22.vi.2007	United States	Michigan	Manistee N.F., n of Walkers Corners (Osborne Ave)	43.79428	-85.94898	Eric Maw/B.M.T. Brunet	Poaceae
Uroleucon	cadens	ENT3099a	CNCHEM055800	2007EM-0105	24.vi.2007	United States	Illinois	Starved Rock State Park (St. Louis Canyon)	41.32007	-89.00898	Eric Maw/B.M.T. Brunet	Solidago
Neosymydobius	albasiphus	ENT3100d	CNCHEM055802	2007EM-0107	24.vi.2007	United States	Illinois	Starved Rock State Park (St. Louis Canyon)	41.32007	-89.00898	Eric Maw/B.M.T. Brunet	Quercus (Quercus)
Strenaphis	elongata	ENT3101a	CNCHEM055844	2007EM-0150	25.vi.2007	United States	Minnesota	Solana State Forest, n of McGrath (SR 27/65)	46.39033	-93.26135	Eric Maw/B.M.T. Brunet	Carex
Papulaphis	sleesmani	ENT3102a	CNCHEM056868	2007EM-0203	27.vi.2007	United States	Michigan	Ottawa N.F., sw of Wakefield (end of Wolf Mountain Rd (Ffh 9300))	46.44372	-89.76807	Eric Maw/B.M.T. Brunet	Adiantum pedatum
Illinoia	paqueti	ENT3104a	CNCHEM057263	2007EM-0588	23.vii.2007	Canada	Manitoba	e of Churchill (Twin Lakes (burn))	58.6186	-93.8291	E.Maw/R.G. Foottit	Rhododendron tomentosum
Macrosiphum	woodsiae	ENT3105a	CNCHEM057610	2007EM-0905	22.viii.2007	Canada	British Columbia	w side of Taylor Arm Provincial Park	49.27948	-125.06983	Eric Maw/D.I. Barnes	Polystichum munitum
Takecallis	arundinariae	ENT3106c	CNCHEM057946	2007EM-1036	20.x.2007	Canada	British Columbia	Central Saanich M.D., Brentwood Bay (Buchart Gardens)	48.565	-123.47	Eric Maw	Phyllostachys
Chromaphis	juglandicola	ENT3109a	CNCHEM061320	2008EM-0106	27.vi.2008	Canada	Ontario	Lincoln, Vineland Station (Millennium Forest)	43.193	-79.3955	Eric Maw/B.M.T. Brunet	Juglans regia
Melaphis	rhois	ENT3110c	CNCHEM061377	2008EM-0159	29.vii.2008	Canada	Ontario	Ottawa (recreational trail between Merivale and Maitland near quarry)	45.372	-75.7416	B.M.T. Brunet	Rhus typhina
Uroleucon	atripes	ENT3112c	CNCHEM063722	2009EM-0586	16.vii.2009	Canada	Alberta	Kananaskis,	50.84616	-115.16743	Eric Maw/R.G. Foottit	Solidago multiradiata
Metopolophium	dirhodum	ENT3113c	CNCHEM069849	2010EM-0001	11.v.2010	Canada	Ontario	Ottawa (Central Experimental Farm, arboretum)	45.390833	-75.703889	Eric Maw/J.-P. Nadeau/T. Silander	Rosa
Hyperomyzus	sandilandicus	ENT3114c	CNCHEM070061	2010EM-0204	11.vii.2010	Canada	Manitoba	s of Richer (Hwy 302)	49.57463	-96.47374	Eric Maw	Crepis
Protaphis	middletonii	ENT3115c	CNCHEM071784	2011EM-0016	2.vi.2011	Canada	Ontario	Ottawa (Central Experimental Farm, near KW Neatby Bldg)	45.39195	-75.7152	Eric Maw	Taraxacum officinale
Stegophylla	sp.	ENT3116c	CNCHEM071863	2011EM-0067	17.vii.2011	Canada	Ontario	Marlborough geo. tshp. Conc 6 lot 30 (north half)	45.03305	-75.90229	Eric Maw	Quercus alba
Thripsaphis	ballii	ENT3118c	CNCHEM072599	2012EM-0070	5.vi.2012	Canada	Ontario	Wainfleet Tshp, (Wainfleet Bog at Erie Peat Road)	42.91	-79.295	E. Maw/R.G. Foottit	Scirpus
Illinoia	davidsoni	ENT3119c	CNCHEM072866	2012EM-0316	26.vii.2012	Canada	British Columbia	Barrett/Quick, Hwy 16 near Fishpan Lake and Hungry Hill Way	54.51095	-126.75614	Eric Maw	Arnica cordifolia
Prociphilus	sp.	ENT3121a	CNCHEM072953	2012EM-0396	26.vii.2012	Canada	British Columbia	Smithers, Perimeter Trail near Hyw 16/19 Ave	54.774288	-127.149312	Eric Maw/R.G. Foottit	Lonicera involucrata
Macrosiphum	willamettense	ENT3122c	CNCHEM073169	2012EM-0594	30.vii.2012	Canada	British Columbia	Terrace, Kalum Lake Road, pond near Findley Lake Road	54.605941	-128.651792	A. Davies/Eric Maw	Spiraea douglasii
Geoica	sp.	ENT3124c	CNCHEM073367	2012EM-0775A	4.viii.2012	Canada	Alberta	Kinsella, University of Alberta Research Ranch	53.02	-111.54	Eric Maw	Poaceae
Hyalomyzus	sp.	ENT3125a	CNCHEM072532	2012EM-0004	18.v.2012	Canada	Ontario	Ottawa, Central Experimental Farm, Prince of Wales Dr near SJ Carling Bldg	45.3928	-75.7086	Eric Maw/T. Silander/Tian Wu	Malus domestica 'Cowichan'
Ovatomyzus	boraginacearum	ENT3126a	CNCHEM076080	2013EM-0081	16.viii.2013	Canada	Ontario	Ottawa (Central Experimental Farm, arboretum)	45.390833	-75.703889	Eric Maw	Symphytum officinale
Staticobium	sp.	ENT3127d	CNCHEM081408	2014EM-0314	25.vii.2014	Canada	Nova Scotia	Hwy 329 at New Harbour Rd/Gails Fish Plant Rd.	44.49283	-64.11058	Eric Maw/R. Foottit	Limonium carolinianum
Plocamaphis	flocculosa	ENT3129a	CNCHEM084642	2015EM-0300	19.vii.2015	Canada	British Columbia	Dragon Mountain	52.8945	-122.3493	Eric Maw/R.G. Foottit/L. Humble	Salix scouleriana
Neoamphorophora	kalmiae	ENT3130c	CNCHEM085207	2016EM-0036	17.viii.2016	Canada	Newfoundland	Hwy 1 between Badger and South Brook, logging staging area	49.16056	-56.10351	Eric Maw/R.G. Foottit	Kalmia angustifolia
Diuraphis	sp.	ENT3131c	CNCHEM085272	2016EM-0095	19.viii.2016	Canada	Newfoundland	L'Anse aux Meadows, Beak Point	51.6028	-55.53828	Eric Maw/R.G. Foottit	Sporobolus alterniflorus
Neophyllaphis	podocarpi	ENT3133d	CNCHEM086067	2017EM-0121	27.x.2017	United States	Florida	Gainesville, Division of Plant Industry grounds, 1911 SW 34th St.	29.63467	-82.3716	S. Halbert/Eric Maw/R.G. Foottit	Podocarpus macrophyllus
Toxoptera	citricidus	ENT3134d	CNCHEM086080	2017EM-0132	28.x.2017	United States	Florida	Gainesville			S. Halbert	Citrus x aurantiifolia
Colopha	ulmicola	ENT3136d	CNCHEM007075	91EM-038	14.vi.1991	Canada	Qu�bec	Parc de la Gatineau (Belv�d�re Champlain)	45.508889	-75.910833	Eric Maw	Ulmus
Brevicoryne	brassicae	ENT3137d	CNCHEM007671	93EM-317	20.vii.1993	Canada	Ontario	Ottawa (grocery store, origin unknown)			Eric Maw	Brassica oleracea
Myzaphis	rosarum	ENT3138d	CNCHEM003846	94EM-637	24.ix.1994	Canada	Ontario	Ottawa (1456 Heatherington Rd.)	45.373333	-75.651944	Eric Maw	Dasiphora fruticosa
Atheroides	vallescaldera	ENT3139a	CNCHEM010105	95EM-0244	27.vi.1995	Canada	Alberta	11.5 km e of Tofield (campground, on Hwy 14)	53.318611	-112.538056	Eric Maw	Festuca, Bromus
Baizongia	pistaciae	ENT3140c	CNCHEM012654	95EM-1012	15.x.1995	Israel			31	34.8	David Wool	Pistacia terebinthus subsp. palaestina
Smynthurodes	betae	ENT3141c	CNCHEM012655	95EM-1013	15.x.1995	Israel			31	34.8	David Wool	Pistacia atlantica
Brachycorynella	asparagi	ENT3142d	CNCHEM026321	98EM-0508	14.viii.1998	Canada	British Columbia	Vernon (SPCA grounds)	50.280278	-119.283333	Eric Maw	Asparagus officinalis
Peltaphis	hottesi	ENT3143c	CNCHEM028512	99EM-0144	4.vii.1999	United States	Illinois	Beaverville Tshp., Iroquois County State Conservation Area (west side, at shooting range)	40.988056	-87.598611	Eric Maw/R.G. Foottit/D. Voegtlin	bug vac
Cedoaphis	incognita	ENT3144c	CNCHEM028681	99EM-0297	10.vii.1999	United States	Colorado	Eagle	39.672222	-106.833333	Eric Maw/R.G. Foottit	Symphoricarpos oreophilus
Ericaphis	gentneri	ENT3146c	CNCHEM051775	CK2004-34	17.vii.2004	Canada	British Columbia	Vancouver (4 W 23rd Ave.)	49.2498	-123.105	C.-K. Chan	Crataegus monogyna
Ericaphis	fimbriata	ENT3147c	CNCHEM051777	CK2004-36	14.vii.2004	Canada	British Columbia	Abbotsford (Kemplar farm)			C.-K. Chan	Fragaria
Wahlgreniella	vaccinii	ENT3148a	CNCHEM057283	2007EM-0610	24.vii.2007	Canada	Manitoba	e of Churchill (e side of Bird Cove (Bluff C))	58.761317	-93.869333	E.Maw/R.G. Foottit	Vaccinium uliginosum
Aulacorthum	dorsatum	ENT3149c	CNCHEM061907	CK2008-030b (41)	26.vi.2008	Canada	British Columbia	North Vancouver (North Vancouver Cemetery)	49.323	-123.019		Gaultheria shallon
Corylobium	avellanae	ENT3152a	CNCHEM054285	CK2005-033	12.vii.2005	Canada	British Columbia	Vancouver (000 block E 20 Ave, south side near Ontario St.)	49.25303	-123.05713	C.-K. Chan	Corylus cornuta
Illinoia	lambersi	ENT3153a	CNCHEM054289	CK2005-037	13.vii.2005	Canada	British Columbia	Vancouver (2010 Harrison Dr,)	49.210421	-123.065303	C.-K. Chan	Rhododendron
Macrosiphum	dicentrae	ENT3159a	CNCHEM061904	CK2008-028 (38)	23.vi.2008	Canada	British Columbia	Vancouver (3041 W 33 Ave.)	49.242424	-123.173584		Dicentra formosa
Neomyzus	circumflexus	ENT3162c	CNCHEM062362	CK2008-051 (66)	31.x.2008	Canada	British Columbia	Vancouver (3860 W 19 Ave)	49.255565	-123.189722		Azolla
Myzus	ascalonicus	ENT3163c	CNCHEM062480	CK2008-055b (72)	18.xi.2008	Canada	British Columbia	Vancouver (UBC, Botanical Garden, intermontane biome)	49.254	-123.247		Sphaeralcea munroana
Ericaphis	scammelli	ENT3164c	CNCHEM051818	CK2004-68	26.vii.2004	Canada	British Columbia	laboratory cultue, AAFC - Pacific Research Centre; origin Delta, B.C.	49.122	-123.02	C.-K. Chan	Vaccinium macrocarpon
Ericaphis	wakibae	ENT3166c	CNCHEM073606	CK2012-007	18.vi.2012	Canada	British Columbia	Vancouver (UBC Botanical Garden)	49.25408	-123.24686		Vaccinium corymbosum 'Blue Crop'
Aulacorthum	pterinigrum	ENT3168c	CNCHEM073622	CK2012-023	28.vii.2012	Canada	British Columbia	Lost Lake, Whistler				Rosa nutkana
Ericaphis	wakibae	ENT3169d	CNCHEM073600	CK2012-001	29.v.2012	Canada	British Columbia	11111 Chemainus Rd., Ladysmith				Rosa nutkana
Ericaphis	fimbriata	ENT3170c	CNCHEM073626	CK2012-027	29.vii.2012	Canada	British Columbia	North Arm Farm, 18888 Hwy99, Pemberton				Fragaria vesca 'Totem'
Rhodobium	porosum	ENT3172a	CNCHEM051817	CK2004-67	26.vii.2004	Canada	British Columbia	laboratory cultue, AAFC - Pacific Research Centre; origin Delta, B.C.	49.122	-123.02	C.-K. Chan	Vaccinium macrocarpon
Aulacorthum	pterinigrum	ENT3174c	CNCHEM073636	CK2012-037	4.ix.2012	Canada	British Columbia	Vancouver (UBC), Biological Bldg courtyard				Gaultheria shallon
Subsaltusaphis	sp.	ENT3180c	CNCHEM088152	2019EM-0625	18.ix.2019	Canada	Ontario	w end of Armstrong Rd, nr Cloverdale.	45.1127	-75.45093	Eric Maw/B.M.T. Brunet	Carex
Microlophium	carnosum	ENT3182c	CNCHEM088325	C034	5.vi.2019	Canada	British Columbia	Vancouver (UBC Botanical Garden)	49.25408	-123.24686	Cho-kai Chan	Urtica dioica
Tetraneura	ulmi	ENT3183d	CNCHEM085983	2017EM-0013	6.vii.2017	Canada	Ontario	Ottawa (Central Experimental Farm, Fletcher Wildlife Garden)	45.38619	-75.70367	Eric Maw/B. Richardson	Ulmus glabra
Acyrthosiphon	lactucae	ENT3186c	CNCHEM087370	2019EM-0205	20.vii.2019	United States	Washington	Prosser, Irrigated Agriculture Research and Extension Centre	46.251	-119.737	Eric Maw/B.M.T. Brunet	Lactuca serriola
Brachycorynella	asparagi	ENT3187d	CNCHEM087371	2019EM-0206	20.vii.2019	United States	Washington	Prosser, Irrigated Agriculture Research and Extension Centre	46.251	-119.737	Eric Maw/B.M.T. Brunet	Asparagus officinalis
Myzaphis	rosarum	ENT3188d	CNCHEM087253	2019EM-0163	19.vii.2019	United States	Oregon	Lakeview, East Coldmohr Lane	40.2189	-120.3611	Eric Maw/A. Jensen/B.M.T. Brunet	Dasiphora fruticosa
Acyrthosiphon	macrosiphum	ENT3189c	CNCHEM088457	C111	29.viii.2019	Canada	British Columbia	Vancouver (UBC, Botanical Garden, near Food Garden)	49.253	-123.247	Cho-kai Chan	Amelanchier alnifolia
Myzocallis	coryli	ENT3190a	CNCHEM087443	2019EM-0275	21.vii.2019	United States	Washington	Cle Elum valley, Wenatchee National Forest Road NF4316	47.3845	-121.0815	B.M.T. Brunet/Eric Maw	Corylus cornuta
Rhopalomyzus	lonicerae	ENT3191c	CNCHEM088133	2019EM-0606	18.ix.2019	Canada	Ontario	n of Osgoode, off of Wild Duck Dr.	45.179	-75.609	Eric Maw/B.M.T. Brunet	Lonicera tatarica
Muscaphis	escherichi	ENT3192d	CNCHEM063881	A9A004-1	22.vi.2009	United States	Alaska	AK, (Steese Hwy)	65.0087	-147.4999	R. Pampell	Bryophyta
Jacksonia	papillata	ENT3193c	WSUP#A8K238	A8K238	9.x.2008	United States	Utah	Liberty (M. Pike home)	41.315	-111.85	K.S. Pike
Euceraphis	betulae	ENT3194a	CNCHEM064462	MC27VI01	27.xi.2009	New Zealand		Christchurch, Harewood (Gardeners Road)	-43.472965	172.588745	R. van Toor	Betula pendula
Pemphigus	sp.	ENT3197c	CNCHEM070624	2212	29.iv.2007	Kazakhstan	Almaty	Sharin (R�serve Populus)	43.538056	79.293333	A. Coeur d'Acier	Populus
Titanosiphon	dracunculi	ENT3198c	CNCHEM068240	2547	26.vi.2008	Kazakhstan	Ongtustik	Zhabagly (Route sortie du village)	42.438889	70.499722	A. Coeur d'Acier/E. Jousselin	Artemisia
Xerobion	cinae	ENT3199c	CNCHEM068234	2196	27.iv.2007	Kazakhstan	Almaty	Almaty, (Route d'Almaty a Qapshaghay Loc.2)	43.8025	77.044167	A. Coeur d'Acier	Artemisia
Aphis	(Zyxaphis) sp.	ENT3200c	CNCHEM026323	98EM-0510	14.viii.1998	Canada	British Columbia	Vernon (SPCA grounds)	50.280278	-119.283333	Eric Maw	Artemisia tridentata
Pleotrichophorus	glandulosus	ENT3201d	CNCHEM012129	96EM-0149	26.vi.1996	Canada	Ontario	Ottawa (Johnston @ Conroy)	45.368333	-75.636944	Eric Maw	Artemisia vulgaris
Capitophorus	hippophaes	ENT3202c	CNCHEM009762	94EM-152	1.viii.1994	Canada	Ontario	Ottawa (1456 Heatherington Rd.)	45.373333	-75.651944	Eric Maw	Persicaria maculosa
Nasonovia	aquilegiae	ENT3203c	CNCHEM028922	99EM-0540	17.vii.1999	Canada	British Columbia	s of Mount Baldy Ski Area	49.115833	-119.180278	Eric Maw/R.G. Foottit	Aquilegia formosa
Aphis	ceanothi	ENT3204d	CNCHEM087204	2019EM-0062	16.vii.2019	United States	California	Big Chico Ecological Reserve	39.847	-121.696	B.M.T. Brunet/Eric Maw/D. Miller	Ceanothus integerrimus
Amphorophora	ampullata laingi	ENT3205a	CNCHEM086016	2017EM-0050	25.viii.2017	Canada	Ontario	e of Ottawa (Petrie Island)	45.503	-75.4964	Eric Maw/B. Richardson	Onoclea sensibilis
Myzocallis	asclepiadis	ENT3206d	CNCHEM086029	2017EM-0071	11.ix.2017	Canada	Ontario	Marlborough Forest (Cedar Grove trail)	45.066944	-75.820833	Eric Maw	Asclepias syriaca
Brachycaudus	rumexicolens	ENT3207d	CNCHEM085045	2015EM-0644	17.viii.2015	Canada	Newfoundland	Hwy 235 near Hodderville, gravel beach	48.522	-53.279	Eric Maw/R.G. Foottit	Rumex acetosella
Brachycaudus	cardui	ENT3209c	CNCHEM081611	2014EM-0489	20.viii.2014	Canada	British Columbia	Big White, below townsite	49.71549	-118.94854	Eric Maw/R. Foottit/L. Humble	Cirsium vulgare
Illinoia	davidsoni	ENT3210a	CNCHEM072913	2012EM-0361	26.vii.2012	Canada	British Columbia	Smithers, Hudson Bay Mountain Ski Area	54.764835	-127.268372	Eric Maw	Arnica cordifolia
Cinara	juniperi	ENT3212a	CNCHEM071803	2011EM-0032	20.vi.2011	Canada	Ontario	Marlborough geo. tshp. Conc 6 lot 30 (north half)	45.03305	-75.90229	Eric Maw	Juniperus communis
Ovatomyzus	boraginacearum	ENT3214d	CNCHEM088048	20-1: 30; SB1	25.vi.2015	Canada	Ontario	Central Experimental Farm, north end of arboretum near Dows Lake	45.394	-75.704	E. Maw/S. Barjadze	Symphytum officinale
Aphis	spiraecola	ENT3215c	CNCHEM052088	20-1: 31; 94 (set 2003 1)	9.ix.2003	Guam		Yigo, Ritidian (Near beach, Roadside)	13.6511	144.85518		Chromolaena odorata
Nasonovia	cynosbati	ENT3216c	CNCHEM032870	2000EM-0189	12.vii.2000	United States	Idaho	s of Newport	48.108056	-117.023333	Eric Maw/R.G. Foottit	Heuchera
Utamphorophora	commelinensis	ENT3217a	CNCHEM049213	2002EM-0191	29.v.2002	United States	South Carolina	Liberty (Boggs Rock)	34.806667	-82.6925	Maw/von Dohlen/Foottit/Rowe/Wheeler	Tradescantia hirsuticaulis
Brachycaudus	helichrysi	ENT3218e	CNCHEM049234	2002EM-0212	29.v.2002	United States	South Carolina	Tamassee (Hwy 11 bridge at Flat Shoal River)	34.873889	-83.022778	Maw/von Dohlen/Foottit/Rowe	Eutrochium maculatum
Aphis	rubifolii	ENT3219c	CNCHEM049296	2002EM-0273	31.v.2002	United States	Georgia	GA, (Hwy 76 near Dicks Creek)	34.893333	-83.6	von Dohlen/Maw/Rowe/Foottit	Rubus
Myzus	varians	ENT3220c	CNCHEM049377	2002EM-0350	2.vi.2002	United States	North Carolina	Barnard (along river s of bridge)	35.838611	-82.753889	Maw/Foottit/von Dohlen/Rowe	Clematis
Aphis	oestlundi	ENT3221e	CNCHEM056674	2005EM-0041	7.vii.2005	Canada	Ontario	Marlborough geo. tshp. Conc 6 lot 30 (north half)	45.03305	-75.90229	Eric Maw	Oenothera biennis
Aphis	gossypii	ENT3222e	CNCHEM054178	2005EM-0200	21.ix.2005	United States	California	Arcadia (Los Angeles State and County Arboretum)	34.1407	-118.05354	Eric Maw/R.G. Foottit	Hibiscus syriacus
Nasonovia	ribisnigri	ENT3223c	CNCHEM056003	2006EM-0036	21.ix.2006	Canada	Ontario	Ottawa (Central Experimental Farm, hort. gardens)	45.389	-75.708	Eric Maw	Nicotiana tabacum
Gypsoaphis	oestlundi	ENT3224c	CNCHEM057068	2007EM-0402	19.vii.2007	Canada	Manitoba	Devils Lake (Hwy 6 rest area)	52.403683	-98.911467	E.Maw/R.G. Foottit	Lonicera dioica
Euceraphis	borealis	ENT3226a	CNCHEM057399	2007EM-0696	26.vii.2007	Canada	Manitoba	s of Churchill (Goose Creek Rd (weir))	58.672017	-94.161817	E.Maw/R.G. Foottit	Betula pumila
Aphthargelia	symphoricarpi	ENT3227c	CNCHEM063586	2009EM-0453	12.vii.2009	Canada	Alberta	Fabyan (campground, Battle River @ Hwy 14)	52.897778	-111.01	Eric Maw/R.G. Foottit	Symphoricarpos occidentalis
Aphis	forbesi	ENT3229c	CNCHEM086156	20-1: 45	26.viii.2016	Canada	Newfoundland and Labrador	Saint John's	47.64	-52.78	C. Parsons	Fragaria
Myzodium	sp.	ENT3230e	CNCHEM063882	A9A004-2	22.vi.2009	United States	Alaska	AK, (Steese Hwy)	65.0087	-147.4999	R. Pampell	Bryophyta
Purshivora	sp	ENT3238a	CNCHEM087246	2019EM-0100A	17.vii.2019	United States	California	Hwy 44, Vista Point rest area	40.625	-121.479	Eric Maw/B.M.T. Brunet	Purshia tridentata
Chaitophorus	populicola	ENT3239c	CNCHEM063483	2009EM-0343	9.vii.2009	Canada	Alberta	nw of Taber (Taber Municipal Park)	49.81356	-112.16792	R.G. Foottit/K. Floate/Eric Maw	Populus x acuminata
Chaitophorus	populicola	ENT3240a	CNCHEM063505	2009EM-0365	9.vii.2009	Canada	Alberta	Emerson Bridge Park	50.91428	-111.90173	Eric Maw/R.G. Foottit/K. Floate	Populus balsamifera
Chaitophorus	populicola	ENT3241c	CNCHEM063436	2009EM-0296	7.vii.2009	Canada	Alberta	Fort MacLeod (Oldman River s bank, w of Hwy 811)	49.73	-113.401	Eric Maw/R.G. Foottit/K. Floate	Populus angustifolia x balsamifera
Chaitophorus	populicola	ENT3242c	CNCHEM063591	2009EM-0458	12.vii.2009	Canada	Alberta	e of Wainwright (Range Rd 5-1 @ Hwy 14)	52.84401	-110.60864	Eric Maw/R.G. Foottit	Populus tremuloides
Chaitophorus	populicola	ENT3244a	CNCHEM057666	2007EM-1013	26.viii.2007	Canada	Quebec	Harrington, Lac Carling (Chemin de Harrington)	45.78022	-74.57428	Eric Maw/B.M.T. Brunet/C. Thompson	Populus grandidentata
Chaitophorus	populicola	ENT3245d	CNCHEM057655	2007EM-1002	26.viii.2007	Canada	Ontario	s of Ettyville (Robillard Rd)	45.4119	-75.0801	Eric Maw/B.M.T. Brunet/C. Thompson	Populus deltoides
Chaitophorus	populicola	ENT3246c	CNCHEM057148	2007EM-0485	20.vii.2007	Canada	Manitoba	n of Nelson House (Hwy 391 junction)	55.883483	-98.821217	E.Maw/R.G. Foottit	Populus tremuloides
Diuraphis	frequens?	ENT3262a	CNCHEM089007	BB2019.11.02d	26.vi-4.vii.2019	Canada	Ontario	Cumberland, Proulx Berry Farm, Strawberry field	45.484564	-75.420526	Eric Maw	suction trap
Goeica	sp.	ENT3264a	CNCHEM089009	BB2019.11.02g	26.vi-4.vii.2019	Canada	Ontario	Cumberland, Proulx Berry Farm, Strawberry field	45.484564	-75.420526	Eric Maw	suction trap
Therioaphis	trifolii	ENT3265d	CNCHEM089010	BB2019.11.03d	4-12.vii.2019	Canada	Ontario	Cumberland, Proulx Berry Farm, Strawberry field	45.484564	-75.420526	B.M.T. Brunet & M. Lauzon	suction trap
Tetraneura	ulmi	ENT3266a	CNCHEM089011	BB2019.11.03e	4-12.vii.2019	Canada	Ontario	Cumberland, Proulx Berry Farm, Strawberry field	45.484564	-75.420526	B.M.T. Brunet & M. Lauzon	suction trap
Pleotrichophorus	glandulosus?	ENT3267a	CNCHEM089012	BB2019.11.06c	31.vii-8.viii.2019	Canada	Ontario	Cumberland, Proulx Berry Farm, Strawberry field	45.484564	-75.420526	B.M.T. Brunet & M. Lauzon	suction trap
Iziphya	vittata?	ENT3268a	CNCHEM089013	BB2019.11.06d	31.vii-8.viii.2019	Canada	Ontario	Cumberland, Proulx Berry Farm, Strawberry field	45.484564	-75.420526	B.M.T. Brunet & M. Lauzon	suction trap
Hyadaphis	foeniculi	ENT3270a	CNCHEM089015	BB2019.11.06f	31.vii-8.viii.2019	Canada	Ontario	Cumberland, Proulx Berry Farm, Strawberry field	45.484564	-75.420526	B.M.T. Brunet & M. Lauzon	suction trap
Tetraneura	ulmi	ENT3271c	CNCHEM089016	BB2019.11.07c	8-16.viii.2019	Canada	Ontario	Cumberland, Proulx Berry Farm, Strawberry field	45.484564	-75.420526	Eric Maw & D. Bosnich	suction trap
Sitobion	avenae	ENT3272c	CNCHEM089017	BB2019.11.07d	8-16.viii.2019	Canada	Ontario	Cumberland, Proulx Berry Farm, Strawberry field	45.484564	-75.420526	Eric Maw & D. Bosnich	suction trap
Stegophylla	sp.	ENT3276c	CNCHEM088235	BB2019.16.01	15.ix.2019	Canada	Ontario	Maplehill Park on Stonebridge Trail, east of Prince of Wales Dr., south of Jock River, north of Hazelwood Way	45.2542	-75.7064	B.M.T. Brunet/L.M. Brunet/Y.R. Brunet	Quercus macrocarpa
Acyrthosiphon	assiniboinense	SL408617	CNCHEM063385	2009EM-0247	5.vii.2009	Canada	Alberta	Spruce Coulee Road @ Top Road	49.657	-110.211	E. Maw/R.G. Foottit	Dasiphora fruticosa
Adelges	lariciatus	SL408618	CNCHEM073337	2012EM-0749	3.viii.2012	Canada	Alberta	Edmonton, Northern Forestry Research Centre	53.492	-113.542	R.G. Foottit	Picea glauca
Euceraphis	lineata	SL408620	CNCHEM061469	2008EM-0250	20.viii.2008	Canada	New Brunswick	New Jersey (Anderson Creek, peat bog)	47.193	-65.217	E. Maw/C. Thompson	Betula papyrifera
Forda	marginata	SL408621	CNCHEM053896	2005EM-0032	29.vi.2005	Canada	Ontario	n of Rutherford (Hwy 21)	42.672	-82.126	E. Maw/R.G. Foottit	Poaceae
Gharesia	polunini	SL408622	CNCHEM084614	2015EM-0279A	19.vii.2015	Canada	British Columbia	Cottonwood Forest Service Road spur A (29A Road) off Bowren Lake Road	53.17	-121.424	R.G. Foottit/L. Humble/E. Maw	Carex spectabilis
Glyphina	longiseta	SL408623	CNCHEM061505	2008EM-0286	20.viii.2008	Canada	Nova Scotia	Lower Economy	45.4	-63.966	E. Maw/C. Thompson	Alnus alnobetula
Gypsoaphis	oestlundi	SL408624	CNCHEM063668	2009EM-0532	14.vii.2009	Canada	Alberta	Entwistle (Pembina River Provincial Park)	53.602	-115.004	E. Maw/R.G. Foottit	Lonicera dioica
Hannabura	alnosa	SL408625	CNCHEM061574	2008EM-0355	22.viii.2008	Canada	Nova Scotia	Yarmouth Municipalit, Deerfield (Haley Drive, s of dam)	43.952	-65.994	E. Maw/C. Thompson	Alnus
Hayhurstia	atriplicis	SL408626	CNCHEM084713	2015EM-0359	21.vii.2015	Canada	British Columbia	Boss Davis Road off Kane Valley Road	49.913	-120.795	E. Maw/R.G. Foottit/L. Humble	Chenopodium album
Hormaphis	hamamelidis	SL408627	CNCHEM061561	2008EM-0342	22.viii.2008	Canada	Nova Scotia	Newcombville (power line; Hwy 325)	44.374	-64.598	E. Maw/C. Thompson	Hamamelis virginiana
Hyadaphis	tataricae	SL408628	CNCHEM061294	2008EM-0080	26.vi.2008	Canada	Ontario	e of Port Colborne (Wainfleet Wetland, Gord Harry Conservation Trail, btwn Cement Rd and Bessey Rd)	42.887	-79.289	E. Maw/B. Brunet	Lonicera
Adelges	tsugae	SL408629	CNCHEM049204	2002EM-0182	26.v.2002	United States	Virginia	se of Montebello (Hwy 56)	37.848	-79.128	R.G. Foottit/E. Maw	Tsuga canadensis
Hyalopterus	pruni	SL408630	CNCHEM061299	2008EM-0085	26.vi.2008	Canada	Ontario	n of Port Colborne (Mud Lake)	42.93	-79.252	E. Maw/B. Brunet	Phragmites australis
Hyperomyzus	pallidus	SL408631	CNCHEM063203	2009EM-0065	9.vi.2009	Canada	Qu�bec	Sainte-Foy (Jardin Botanique Roger-Van den Hende (Univ. Laval))	46.776	-71.281	Maw/Roy/Cloutier/Pilon/Schawann/McGrath	Ribes uva-crispa
Hyperomyzus	rhinanthi	SL408632	CNCHEM085329	2016EM-0144	21.viii.2016	Canada	Newfoundland	Nr Codrey Valley Provincial Park, fore-shore flats	47.827	-59.328	E. Maw/R.G. Foottit	Rhinanthus minor
Illinoia	crystleae	SL408633	CNCHEM057588	2007EM-0883	19.viii.2007	Canada	British Columbia	s of Lakelse Lake (Hwy 37 at Kitimat River bridge)	54.26	-128.525	E. Maw/D.I. Barnes	Lonicera involucrata
Illinoia	morrisoni	SL408634	CNCHEM084565	2015EM-0239	18.vii.2015	Canada	British Columbia	Till Lake Forest Service Road	52.066	-122.349	E. Maw/R.G. Foottit/L. Humble	Juniperus scopulorum
Illinoia	richardsi	SL408635	CNCHEM085398	2016EM-0215	25.viii.2016	Canada	Newfoundland	Hwy 13 (Witless Bay Line)	47.337	-53.021	E. Maw/R.G. Foottit	Anaphalis margaritacea
Illinoia	rubicola	SL408636	CNCHEM085043	2015EM-0642	17.viii.2015	Canada	Newfoundland	Hwy 235 between Amherst Cove and Hodderville	48.53	-53.24	E. Maw/R.G. Foottit	Rubus idaeus subsp. strigosus
Illinoia	spiraeae	SL408637	CNCHEM057562	2007EM-0858	17.viii.2007	Canada	British Columbia	Kitimat (Wakashian Blvd)	54.055	-128.65		Spiraea douglasii
Iziphya	flabella	SL408639	CNCHEM055849	2007EM-0155	26.vi.2007	United States	Wisconsin	s of Solon Springs (Douglas Co. Forest, Cut-a-way Dam Snowmobile trail head)	46.316	-91.81	E. Maw/B. Brunet	Carex
Allaphis	cyperi	SL408640	CNCHEM073189	2012EM-0614	30.vii.2012	Canada	British Columbia	Seeley Lake Provincial Park	55.196	-127.689	E. Maw	Carex
Liosomaphis	berberidis	SL408641	CNCHEM063199	2009EM-0061	9.vi.2009	Canada	Qu�bec	Sainte-Foy (Jardin Botanique Roger-Van den Hende (Univ. Laval))	46.776	-71.281	Maw/Roy/Cloutier/Pilon/Schawann/McGrath	Berberis thunbergii
Lipaphis	pseudobrassicae	SL408642	CNCHEM076081	2013EM-0082	16.viii.2013	Canada	Ontario	Ottawa (Central Experimental Farm, arboretum)	45.391	-75.704	Eric Maw	Erucastrum
Macrosiphoniella	millefolii	SL408643	CNCHEM085129	2015EM-0716	19.viii.2015	Canada	Newfoundland	Patricks Cove (church)	47.037	-54.113	R.G. Foottit/E. Maw	Achillea millefolium
Macrosiphoniella	subterranea	SL408644	CNCHEM081495	2014EM-0391	10.viii.2014	Canada	Ontario	Ottawa	45.041	-75.904	Eric Maw	Leucanthemum vulgare
Macrosiphoniella	tanacetaria	SL408645	CNCHEM073142	2012EM-0569	30.vii.2012	Canada	British Columbia	Rosswood, Kalum Lake Road, south of Rosswood	54.789	-128.766	E. Maw	Tanacetum vulgare
Macrosiphoniella	tapuskae	SL408646	CNCHEM061464	2008EM-0245	19.viii.2008	Canada	New Brunswick	Bathurst Parish, e of Bathurst (Hwy 11 (Bathurst Bypass))	47.63	-65.497	E. Maw/C. Thompson	Matricaria discoidea
Macrosiphum	coryli	SL408648	CNCHEM056841	2007EM-0174	26.vi.2007	United States	Wisconsin	e of Trego (s of US 63)	45.906	-91.809	E. Maw/B. Brunet	Corylus americana
Macrosiphum	diervillae	SL408649	CNCHEM061332	2008EM-0113	21.vii.2008	Canada	Qu�bec	Parc de la Gatineau (Belv�d�re Champlain)	45.509	-75.911	E. Maw/M. Larizza/B. Brunet/C. Thompson	Diervilla lonicera
Macrosiphum	euphorbiae	SL408650	CNCHEM057641	2007EM-0936	26.viii.2007	Canada	British Columbia	w of Lake Cowichan (Hwy 18)	48.806	-124.086	E. Maw/D.I. Barnes	Sonchus arvensis
Amphorophora	agathonica	SL408651	CNCHEM084975	2015EM-0586	16.viii.2015	Canada	Newfoundland	Clifton	48.179	-53.724	E. Maw/R.G. Foottit	Rubus idaeus subsp. strigosus
Macrosiphum	olmsteadi	SL408652	CNCHEM056852	2007EM-0187	26.vi.2007	United States	Wisconsin	Drummond / Cable (Chequamegon N.F. road 216 (North Pine Rock Rd), e of US63)	46.412	-91.795	E. Maw/B. Brunet	Pteridium aquilinum
Macrosiphum	pallidum	SL408653	CNCHEM063634	2009EM-0499	14.vii.2009	Canada	Alberta	AB, (Hwy 55 at Sand River)	54.468	-111.186	E. Maw/R.G. Foottit	Rosa acicularis
Macrosiphum	pseudocoryli	SL408654	CNCHEM061335	2008EM-0116	21.vii.2008	Canada	Qu�bec	Parc de la Gatineau (Belv�d�re Champlain)	45.509	-75.911	E. Maw/M. Larizza/B. Brunet/C. Thompson	Ostrya virginiana
Macrosiphum	tuberculaceps	SL408655	CNCHEM057627	2007EM-0922	24.viii.2007	Canada	British Columbia	Englishman River Falls Provincial Park	49.245	-124.351	E. Maw/D.I. Barnes	Achlys triphylla
Maculolachnus	sijpkensi	SL408656	CNCHEM073313	2012EM-0730	2.viii.2012	Canada	Alberta	w of Rocky Mountain House (Hwy 11)	52.404	-115.041	E. Maw	Rosa woodsii
Melanaphis	bambusae	SL408657	CNCHEM086095	2017EM-0147	30.x.2017	United States	Florida	Torreya State Park	30.577	-84.949	E. Maw	Arundinaria gigantea
Microsiphoniella	artemisiae	SL408658	CNCHEM063394	2009EM-0256	6.vii.2009	Canada	Alberta	Lethbridge (Indian Battle Park)	49.694	-112.86	E. Maw/R.G. Foottit	Artemisia absinthium
Monaphis	antennata	SL408659	CNCHEM012547	96EM-0532	25.ix.1996	Canada	Ontario	Mer Bleue Conservation Area	45.396	-75.516	E. Maw	Betula populifolia
Myzocallis	bella	SL408660	CNCHEM017811	97EM-030	9.ix.1997	Canada	Ontario	Ottawa (Central Experimental Farm)	45.393	-75.717	E. Maw	Quercus rubra
Myzocallis	discolor	SL408661	CNCHEM054957	2007EM-0062	22.vi.2007	United States	Michigan	Manistee N.F., n of Walkers Corners (Osborne Ave)	43.794	-85.949	E. Maw/B. Brunet	Quercus (Lobatae)
Amphorophora	ampullata laingi	SL408662	CNCHEM086016	2017EM-0050	25.viii.2017	Canada	Ontario	e of Ottawa (Petrie Island)	45.503	-75.496	E. Maw/B. Richardson	Onoclea sensibilis
Nasonovia	purpurascens	SL408663	CNCHEM056934	2007EM-0270	28.vi.2007	Canada	Ontario	Spanish River Tshp, w of Massey (Seldom Seen Road at Hwy 17)	46.207	-82.128	E. Maw/B. Brunet	Thalictrum pubescens
Nearctaphis	bakeri	SL408664	CNCHEM085380	2016EM-0191	23.viii.2016	Canada	Newfoundland	Saint Judes	49.141	-57.474	E. Maw/R.G. Foottit	Trifolium pratense
Nearctaphis	kachena	SL408665	CNCHEM057540	2007EM-0836	15.viii.2007	Canada	British Columbia	n of Kitwanga (Hwy 37)	55.156	-128.016	E. Maw/D.I. Barnes	Rhinanthus
Nearctaphis	sensoriata	SL408666	CNCHEM072992	2012EM-0435	27.vii.2012	Canada	British Columbia	Lake Kathlyn, Johnson Rd/Toboggan Creek, n of Lake Kathlyn	54.889	-127.263	E. Maw/R.G. Foottit	Amelanchier alnifolia
Oestlundiella	flava	SL408667	CNCHEM072961	2012EM-0404	26.vii.2012	Canada	British Columbia	Smithers, Perimeter Trail near Hyw 16/19 Ave	54.774	-127.149	R.G. Foottit/E. Maw	Alnus alnobetula
Prociphilus	tessellatus	SL408668	CNCHEM061535	2008EM-0317	21.viii.2008	Canada	Nova Scotia	St. Mary's Municipal, n of Stillwater (Hwy 7)	45.189	-61.988	E. Maw/C. Thompson	Alnus incana
Pemphigus	populiglobuli	SL408669	CNCHEM053919	2005EM-0052	26.vii.2005	Canada	Ontario	n of Elk Lake (Hwy 65)	47.915	-80.559	E. Maw/R.G. Foottit	Populus balsamifera
Pemphigus	spyrothecae	SL408670	CNCHEM072850	2012EM-0304	25.vii.2012	Canada	British Columbia	Smithers, Columbia St at Hwy 16 (7-11 store)	54.785	-127.171	L.M. Humble	Populus nigra
Pentalonia	caladii	SL408671	CNCHEM086064	2017EM-0118	27.x.2017	United States	Florida	Gainesville, Division of Plant Industry grounds, 1911 SW 34th St.	29.635	-82.372	S. Halbert/E. Maw/R.G. Foottit	Colocasia
Periphyllus	negundinis	SL408672	CNCHEM063523	2009EM-0383	10.vii.2009	Canada	Alberta	w of Drumheller (Midland Provincial Park, riverside trail)	51.465	-112.766	E. Maw/R.G. Foottit/K. Floate	Acer negundo
Amphorophora	sensoriata	SL408673	CNCHEM061266	2008EM-0053	25.vi.2008	Canada	Ontario	Thorold, Short Hills Provincial Park	43.101	-79.281	E. Maw/B. Brunet	Rubus occidentalis
Periphyllus	testudinaceus	SL408674	CNCHEM054236	2005EM-0257	21.x.2005	Canada	British Columbia	Parksville (Trillium Lodge, Moilett St at Despard Ave.)	49.311	-124.323	E. Maw/D.I. Barnes	Acer
Phylloxera	quercus	SL408675	CNCHEM054180	2005EM-0202	21.ix.2005	United States	California	Arcadia (Los Angeles State and County Arboretum)	34.141	-118.054	E. Maw/R.G. Foottit	Quercus engelmannii
Pineus	coloradensis	SL408676	CNCHEM033332	2000EM-0744	20.vii.2000	Canada	British Columbia	ne of Pemberton (decommissioned forest service road)	50.446	-122.253	R.G. Foottit/E. Maw	Picea engelmannii
Pleotrichophorus	pullus	SL408677	CNCHEM063512	2009EM-0372	9.vii.2009	Canada	Alberta	Dorothy (Hwy 848 at Red Deer River)	51.279	-112.333	E. Maw/R.G. Foottit/K. Floate	Artemisia cana
Pleotrichophorus	pullus	SL408678	CNCHEM063429	2009EM-0291	7.vii.2009	Canada	Alberta	Lethbridge (Pavan Park)	49.756	-112.848	E. Maw/R.G. Foottit	Artemisia cana
Prociphilus	americanus	SL408679	CNCHEM057942	2007EM-1032	14.x.2007	Canada	British Columbia	Qualicum Beach (French Creek Resort)	49.345	-124.358	E. Maw	(in flight)
Prociphilus	erigeronensis	SL408680	CNCHEM061621	2008EM-0405	6.x.2008	Canada	Ontario	Marlborough Tshp, (McKenna Road / Montague Boundary Road)	45.033	-75.902	E. Maw	Lythrum salicaria
Pseudoepameibaphis	tridentatae	SL408681	CNCHEM063368	2009EM-0230	5.vii.2009	Canada	Alberta	nw of Onefour (Hwy 501)	49.244	-110.746	E. Maw/R.G. Foottit	Artemisia cana
Pterocallis	alni	SL408682	CNCHEM057671	2007EM-1018	26.viii.2007	Canada	Qu�bec	w of Huberdeau (Hwy 364)	45.982	-74.736	C. Thompson/E. Maw/B. Brunet	Alnus incana
Pterocomma	sanguiceps	SL408683	CNCHEM033161	2000EM-0575	19.vii.2000	Canada	British Columbia	e of Hagensborg (Nusatsum-Noeick Forest Service Road (stop 2))	52.348	-126.44	E. Maw/R.G. Foottit	Salix
Anoecia	corni	SL408684	CNCHEM056081	2006EM-0053	12.x.2006	Canada	British Columbia	Parksville (behind Arrowsmith Lodge, Moilett St at Harnish Ave.)	49.311	-124.323	E. Maw	Cornus sericea
Pterocomma	smithiae	SL408685	CNCHEM057302	2007EM-0628	24.vii.2007	Canada	Manitoba	e of Churchill (Northern Study Centre, Ramsay trailhead)	58.728	-93.793	E. Maw/Foottit R.G.	Salix bebbiana
Aphis	boydstoni	SL408686	CNCHEM026337	98EM-0524	14.viii.1998	Canada	British Columbia	nw of Peachland (on Silver Lake Road)	49.766	-119.822	E. Maw	Ceanothus velutinus
Rhopalosiphum	enigmae	SL408687	CNCHEM086011	2017EM-0044	17.viii.2017	Canada	New Brunswick	Saint-Jacques (Chemin Canada at Rue Saint-Onge)	47.397	-68.356	E. Maw	Typha latifolia
Sanbornia	juniperi	SL408688	CNCHEM086099	2017EM-0151	30.x.2017	United States	Florida	e of St. Teresa	29.924	-84.414	E. Maw	Juniperus virginiana
Schizolachnus	piniradiatae	SL408690	CNCHEM054218	2005EM-0240	28.ix.2005	United States	California	e of Mount Shasta [City] (FR 31, below Mt. Shasta Ski Area)	41.311	-122.209	E. Maw/R.G. Foottit	Pinus ponderosa
Schizoneurata	tissoti	SL408691	CNCHEM049390	2002EM-0362	3.vi.2002	United States	Georgia	n of Carey (Oconee National Forest, Hwy 278, recreational site at Oconee Lake)	33.568	-83.272	von Dohlen/Maw/Foottit/Rowe	Crataegus
Shivaphis	celti	SL408692	CNCHEM054189	2005EM-0211	27.ix.2005	United States	California	s of Dunnigan (Wendy's Restaurant parking lot)	38.862	-121.951	E. Maw/R.G. Foottit	Celtis
Sipha	elegans	SL408693	CNCHEM056905	2007EM-0240	28.vi.2007	United States	Michigan	Hiawatha N.F., sw of Eckerman Corner (Hwy MI-28)	46.335	-85.047	E. Maw/B. Brunet	Agropyron
Aphis	asclepiadis	SL408694	CNCHEM057521	2007EM-0813	10.viii.2007	Canada	Ontario	Central Frontenac, n of Sharbot Lake (Frontenac Rd 509 at Mary Webster Rd.)	44.804	-76.7	C. Thompson/E. Maw/B. Brunet	Asclepias syriaca
Aphis	aurantii	SL408695	CNCHEM054184	2005EM-0206	21.ix.2005	United States	California	Arcadia (Los Angeles State and County Arboretum)	34.141	-118.054	E. Maw/R.G. Foottit	Bambusae
Aphis	canae	SL408696	CNCHEM063514	2009EM-0374	9.vii.2009	Canada	Alberta	Dorothy (Hwy 848 at Red Deer River)	51.279	-112.333	E. Maw/R.G. Foottit/K. Floate	Artemisia cana
Acyrthosiphon	caraganae	SL408697	CNCHEM085083	2015EM-0671A	19.viii.2015	Canada	Newfoundland	St. John's, AAFC research station, hedge garden	47.516	-52.785	E. Maw/R.G. Foottit	Caragana arborescens
Aphis	cephalanthi	SL408698	CNCHEM086102	2017EM-0153	31.x.2017	United States	Georgia	n of Gaines, s end of Walter F. George Resevoir	31.633	-85.045	E. Maw	Cephalanthus
Aphis	coreopsidis	SL408700	CNCHEM049398	2002EM-0370	4.vi.2002	United States	Georgia	n of Sirmans (Hwy 168 at Leatha Jones Road (Scruggs Co. Forest))	31.1	-82.961	E. Maw/R.G. Foottit	Baccharis halimifolia
Aphis	farinosa	SL408701	CNCHEM085224	2016EM-0053	17.viii.2016	Canada	Newfoundland	Hwy 401 n of Howley	49.196	-57.093	E. Maw/R.G. Foottit	Salix bebbiana
Aphis	gerardiae	SL408702	CNCHEM086023	2017EM-0058	27.viii.2017	Canada	Ontario	Ottawa	45.033	-75.902	E. Maw	Agalinis tenuifolia
Aphis	helianthi	SL408703	CNCHEM073146	2012EM-0573	30.vii.2012	Canada	British Columbia	Rosswood, Kalum Lake Road, south of Rosswood	54.789	-128.766	R.G. Foottit/E. Maw	Trifolium hybridum
Aphis	illinoisensis	SL408704	CNCHEM049338	2002EM-0315	1.vi.2002	United States	Tennessee	w of Tallassee (Rte 129, Harrison Branch Recreational Area)	35.552	-84.091	Maw/Foottit/von Dohlen/Rowe	Vitis
Aphis	maculatae	SL408705	CNCHEM084796	2015EM-0437	12.viii.2015	Canada	Newfoundland	Hwy 320 n of Gambo	48.835	-54.135	E. Maw/R.G. Foottit	Populus tremuloides
Aphis	madderae	SL408706	CNCHEM057326	2007EM-0650	25.vii.2007	Canada	Manitoba	Churchill	58.773	-94.185	E. Maw	Taraxacum lacerum
Aphis	masoni	SL408707	CNCHEM057334	2007EM-0658	25.vii.2007	Canada	Manitoba	Churchill	58.773	-94.185	E. Maw	Oxytropis campestris
Acyrthosiphon	churchillense	SL408708	CNCHEM057335	2007EM-0659	25.vii.2007	Canada	Manitoba	Churchill	58.773	-94.185	E. Maw	Trifolium hybridum
Aphis	minima	SL408709	CNCHEM049389	2002EM-0361	3.vi.2002	United States	Georgia	n of Carey (Oconee National Forest, Hwy 278, recreational site at Oconee Lake)	33.568	-83.272	Maw/von Dohlen/Foottit/Rowe	Prunus
Aphis	neogillettei	SL408710	CNCHEM085377	2016EM-0188	23.viii.2016	Canada	Newfoundland	Pasadena, Lakeview Drive at beach	49.018	-57.625	E. Maw/R.G. Foottit	Cornus sericea
Aphis	nigratibialis	SL408711	CNCHEM028745	99EM-0367	11.vii.1999	United States	Utah	Cache National Forest (High Creek Road of f Hwy 91; Mt. Richmond trailhead)	41.975	-111.71	E. Maw/R.G. Foottit	Cornus sericea
Aphis	pomi	SL408712	CNCHEM084809	2015EM-0449	12.viii.2015	Canada	Newfoundland	Dover nature trail head, Hwy 320 at Wellington Road	48.874	-53.989	R.G. Foottit/E. Maw	Sorbus
Aphis	sedi	SL408713	CNCHEM072645	2012EM-0112	8.vi.2012	Canada	Ontario	Guelph, University of Guelph, in front of Landscape Architecture Bldg	43.532	-80.225	E. Maw/R.G. Foottit	Hylotelephium telephium
Aphis	spiraephila	SL408714	CNCHEM085392	2016EM-0203	25.viii.2016	Canada	Newfoundland	Hwy 13 (Witless Bay Line)	47.337	-53.021	E. Maw/R.G. Foottit	Spiraea alba var. latifolia
Aphis	urticata	SL408715	CNCHEM070181	2010EM-0304A	25.vii.2010	Canada	Ontario	Marlborough Tshp, (McKenna Road / Montague Boundary Road)	45.033	-75.902	E. Maw	Urtica dioica
Aphis	varians	SL408716	CNCHEM084976	2015EM-0587	16.viii.2015	Canada	Newfoundland	Clifton	48.179	-53.724	E. Maw/R.G. Foottit	Chamaenerion angustifolium
Aphis	whiteshellensis	SL408717	CNCHEM057009	2007EM-0342	17.vii.2007	Canada	Ontario	Soper Tshp, nearOskandaga (Hwy 17, logged area)	48.733	-89.898	E. Maw/Foottit R.G.	Amelanchier bartramiana
Appendiseta	robiniae	SL408718	CNCHEM084294	2015EM-0049	13.vii.2015	Canada	British Columbia	Seton Lake Recreational Area, Lillooet	50.666	-121.99	R.G. Foottit/E. Maw/L. Humble	Robinia pseudoacacia
Acyrthosiphon	lactucae	SL408719	CNCHEM081736	2014EM-0575	23.viii.2014	Canada	British Columbia	s of Marysville nr jct to Wyecliffe	49.604	-115.869	E. Maw/R. Foottit/L. Humble	Lactuca serriola
Aspidophorodon	longicaudus	SL408722	CNCHEM073162	2012EM-0589	30.vii.2012	Canada	British Columbia	Terrace, Kalum Lake Road, pond near Findley Lake Road	54.606	-128.652	R.G. Foottit	Spiraea douglasii
Aulacorthum	solani	SL408723	CNCHEM086155	2014EM-0001	20.iv.2014	Canada	Ontario	Ottawa	45.033	-75.902	Eric Maw	Gerbera
Betulaphis	pelei	SL408724	CNCHEM059909	2007EM-0716	27.vii.2007	Canada	Manitoba	e of Churchill (Twin Lakes Rd (fen))	58.658	-93.831	R.G. Foottit/E. Maw	Betula pumila
Betulaphis	quadrituberculata	SL408725	CNCHEM057544	2007EM-0840	15.viii.2007	Canada	British Columbia	w of Kitwanga (Hwy 16, rest area)	55.072	-128.203	E. Maw/D.I. Barnes	Betula papyrifera
Boernerina	occidentalis	SL408726	CNCHEM057524	2007EM-0820	15.viii.2007	Canada	British Columbia	n of Stewart (Bear Glacier Provincial Park)	56.085	-129.648	E. Maw/D.I. Barnes	Alnus alnobetula
Boernerina	variabilis	SL408727	CNCHEM051720	2004EM-0198	26.viii.2004	Canada	Ontario	s of Larder Lake (Hwy 624)	47.995	-79.756	E. Maw/A. Badiss	Alnus
Brachycaudus	tragopogonis	SL408729	CNCHEM028522	99EM-0154	6.vii.1999	United States	Nebraska	s of Bushnell (road L53C n of jct Hwy I 80)	41.195	-103.893	E. Maw/R.G. Foottit	Tragopogon
Acyrthosiphon	macrosiphum	SL408730	CNCHEM084433	2015EM-0147	16.vii.2015	Canada	British Columbia	Timothy Lake Road at west end of Greeny Lake	51.851	-121.366	E. Maw/R.G. Foottit/L. Humble	Amelanchier alnifolia
Calaphis	betulaecolens	SL408731	CNCHEM061466	2008EM-0247	20.viii.2008	Canada	New Brunswick	New Jersey (Anderson Creek, peat bog)	47.193	-65.217	E. Maw/C. Thompson	Betula papyrifera
Calaphis	leonardi	SL408733	CNCHEM061468	2008EM-0249	20.viii.2008	Canada	New Brunswick	New Jersey (Anderson Creek, peat bog)	47.193	-65.217	E. Maw/C. Thompson	Betula papyrifera
Capitophorus	elaeagni	SL408734	CNCHEM059980	2008EM-0017	24.vi.2008	Canada	Ontario	Vineland Station (Univ of Guelph, Victoria Farm)	43.185	-79.39	E. Maw/B. Brunet	Cirsium arvense
Capitophorus	xanthii	SL408736	CNCHEM054165	2005EM-0187	17.ix.2005	United States	Utah	s of Gunlock (Hwy 91)	37.237	-113.778	E. Maw/R.G. Foottit	Xanthium
Carolinaia	rhois	SL408737	CNCHEM061338	2008EM-0119	21.vii.2008	Canada	Qu�bec	Parc de la Gatineau (Belv�d�re Champlain , s end parking lot)	45.509	-75.911	E. Maw/M. Larizza/B. Brunet/C. Thompson	Rhus typhina
Catamergus	kickapoo	SL408739	CNCHEM049238	2002EM-0216	29.v.2002	United States	South Carolina	Picket Post (Hwy 11 at Oconee Station Road)	34.83	-83.046	Maw/von Dohlen/Foottit/Rowe	Polygonatum biflorum
Cavariella	digitata	SL408740	CNCHEM057584	2007EM-0879	19.viii.2007	Canada	British Columbia	Kitimat (Radley Park at Kitimat River)	54.049	-128.688	E. Maw/D.I. Barnes	Salix discolor
Acyrthosiphon	malvae	SL408741	CNCHEM049357	2002EM-0333	2.vi.2002	United States	North Carolina	ne of Alexander (intersection Warm Spring Road and Lower Flat Creek Road)	35.722	-82.622	Maw/Foottit/von Dohlen/Rowe	Geranium carolinianum
Cavariella	konoi	SL408742	CNCHEM073223	2012EM-0645	31.vii.2012	Canada	British Columbia	Perimeter Trail wetland, 16 Ave/Pacific St.	54.77	-127.152	E. Maw	Cicuta
Cavariella	pastinacae	SL408743	CNCHEM073186	2012EM-0611	30.vii.2012	Canada	British Columbia	Seeley Lake Provincial Park	55.196	-127.689	R.G. Foottit	Salix lucida
Cavariella	salicis	SL408744	CNCHEM059742	2007EM-0631	24.vii.2007	Canada	Manitoba	Churchill (Trading Post)	58.768	-94.169	Anais Renaud	Salix planifolia
Cavariella	theobaldi	SL408745	CNCHEM063229	2009EM-0091	11.vi.2009	Canada	Qu�bec	Ch�teau-Richer (7029 Avenue Royale)	46.937	-71.061	E. Maw/M. Roy/C. McGrath	Salix
Cepegillettea	betulaefoliae	SL408746	CNCHEM057464	2007EM-0760	29.vii.2007	Canada	Ontario	s of Quetico (Hwy 11, near Otter Lake)	48.676	-90.953	E. Maw/Foottit R.G.	Betula papyrifera
Cepegillettea	myricae	SL408747	CNCHEM081248	2014EM-0199	21.vii.2014	Canada	Nova Scotia	South Berwick, Windemere Rd at Cleveland Rd, Morse farm	45.025	-64.735	E. Maw/R. Foottit	Comptonia peregrina
Ceruraphis	viburnicola	SL408748	CNCHEM063211	2009EM-0073	9.vi.2009	Canada	Qu�bec	Sainte-Foy (Jardin Botanique Roger-Van den Hende (Univ. Laval))	46.776	-71.281	Maw/Roy/Cloutier/Pilon/Schawann/McGrath	Viburnum
Chaetosiphon	fragaefolii	SL408749	CNCHEM081251	2014EM-0202	21.vii.2014	Canada	Nova Scotia	South Berwick, Windemere Rd at Cleveland Rd, Morse farm	45.025	-64.735	D. Moreau	Fragaria x ananassa
Chaitophorus	sp. D nr. viminalis	SL408750	CNCHEM057256	2007EM-0582	22.vii.2007	Canada	Manitoba	sw of Split Lake (Hwy 280 near Pukatawakan Lake)	56.128	-96.841	E. Maw/Foottit R.G.	Salix
Chaitophorus	neglectus	SL408754	CNCHEM085206	2016EM-0035	17.viii.2016	Canada	Newfoundland	Grand Falls-Windsor, Robin Hood Motel	48.935	-55.662	E. Maw/R.G. Foottit	Populus tremuloides
Chaitophorus	nudus	SL408755	CNCHEM061593	2008EM-0371	23.viii.2008	Canada	Nova Scotia	New Minas	45.066	-64.451	E. Maw/C. Thompson	Populus tremuloides
Chaitophorus	pallipes	SL408756	CNCHEM057670	2007EM-1017	26.viii.2007	Canada	Qu�bec	Harrington, Lac Carling (Chemin de Harrington)	45.78	-74.574	C. Thompson/E. Maw/B. Brunet	Salix discolor
Chaitophorus	populicola	SL408757	CNCHEM084686	2015EM-0335	20.vii.2015	Canada	British Columbia	Clinton (Round-Up Motel)	51.09	-121.592	E. Maw/R.G. Foottit/L. Humble	Populus (Polpulus)
Chaitophorus	populifolii	SL408758	CNCHEM057575	2007EM-0871	18.viii.2007	Canada	British Columbia	Kitamaat Village (MK Bay Marina)	53.981	-128.65	E. Maw/D.I. Barnes	Populus trichocarpa
Chaitophorus	pusillus	SL408759	CNCHEM073350	2012EM-0762	3.viii.2012	Canada	Alberta	Acheson, Wagner Natural Area	53.57	-113.828	E. Maw	Salix discolor
Chaitophorus	pustulatus	SL408760	CNCHEM063611	2009EM-0476	13.vii.2009	Canada	Alberta	s of Onion Lake (George F. Baynton Bridge, Hwy 17 at North Saskatchewan River)	53.602	-110.012	R.G. Foottit/E. Maw	Salix interior
Chaitophorus	stevensis	SL408761	CNCHEM061493	2008EM-0274	20.viii.2008	Canada	Nova Scotia	Maccan (Mines Road)	45.723	-64.243	E. Maw/C. Thompson	Populus balsamifera
Chaitophorus	viminalis	SL408762	CNCHEM071872	2009EM-0563	15.vii.2009	Canada	Alberta	w of Penhold (A-soo-wuh-um campground)	52.143	-113.966	E. Maw/R.G. Foottit	Salix
Adelges	abietis	SL408763	CNCHEM061360	2008EM-0142	25.vii.2008	Canada	Ontario	Ottawa (Central Experimental Farm, Building 60)	45.391	-75.709	B. Brunet/C. Thompson/M. Larriza	Picea abies
Cinara	canatra	SL408764	CNCHEM057032	2007EM-0365	18.vii.2007	Canada	Ontario	Tustin Tsph, Little Joe Lake	49.848	-93.853	R.G. Foottit/E. Maw	Pinus banksiana
Cinara	coloradensis	SL408765	CNCHEM085220	2016EM-0049	17.viii.2016	Canada	Newfoundland	Hwy 1 at Birchy Lake	49.313	-56.746	E. Maw/R.G. Foottit	Picea mariana
Cinara	fornacula	SL408766	CNCHEM085284	2016EM-0104C	19.viii.2016	Canada	Newfoundland	Hwy 435, beach	51.501	-55.845	E. Maw/R.G. Foottit	Picea glauca
Cinara	mariana	SL408767	CNCHEM073226	2012EM-0648	31.vii.2012	Canada	British Columbia	Rose Lake/Broman Lake, Hwy 16 near Wilhite Road	54.401	-126.07	E. Maw	Picea mariana
Cinara	nigripes	SL408768	CNCHEM056984	2007EM-0317	17.vii.2007	Canada	Ontario	Studholme Tshp, nearCalstock (Hwy 11)	49.746	-84.16	E. Maw/Foottit R.G.	Picea glauca
Cinara	obscura	SL408769	CNCHEM070086	2010EM-0229	12.vii.2010	Canada	Manitoba	Cypress River (Cypress River picnic area)	49.562	-99.084	E. Maw	Picea glauca
Cinara	pilicornis	SL408770	CNCHEM049345	2002EM-0321	2.vi.2002	United States	North Carolina	Oteen (Super 8 motel)	35.583	-82.466	Maw/Foottit/von Dohlen/Rowe	Picea abies
Coloradoa	absinthii	SL408771	CNCHEM063582	2009EM-0442	11.vii.2009	Canada	Alberta	Big Knife Provincial Park (park entrance, Hwy 855 at Battle River)	52.485	-112.185	E. Maw/R.G. Foottit	Artemisia absinthium
Cornaphis	populi	SL408772	CNCHEM069922	2010EM-0075	24.vi.2010	United States	Colorado	e of Craig (Hwy 40 along Yampa River)	40.499	-107.374	E. Maw/R.G. Foottit	Populus angustifolia
Daktulosphaira	vitifoliae	SL408773	CNCHEM055823	2007EM-0128	25.vi.2007	United States	Wisconsin	Menonomie (Motel 6, Stout Street)	44.906	-91.929	E. Maw/B. Brunet	Vitis
Adelges	cooleyi	SL408774	CNCHEM084690	2015EM-0339	20.vii.2015	Canada	British Columbia	Clinton (Clinton Centennial Park)	51.09	-121.592	E. Maw/R.G. Foottit/L. Humble	Picea
Drepanosiphum	platanoidis	SL408775	CNCHEM054235	2005EM-0258	21.x.2005	Canada	British Columbia	Parksville (Trillium Lodge, Moilett St at Despard Ave.)	49.311	-124.323	E. Maw/D.I. Barnes	Acer
Dysaphis	plantaginea	SL408776	CNCHEM028869	99EM-0489	16.vii.1999	Canada	British Columbia	Summerland (AAFC-PARC)	49.561	-119.639	E. Maw/R.G. Foottit	Malus domestica
Elatobium	abietinum	SL408777	CNCHEM085288	2016EM-0107	20.viii.2016	Canada	Newfoundland	Hwy 460 e of Sheaves Cove	48.528	-59.041	R.G. Foottit/E. Maw	Picea glauca
Epameibaphis	atricornis	SL408778	CNCHEM063370	2009EM-0232	5.vii.2009	Canada	Alberta	nw of Onefour (Hwy 501)	49.244	-110.746	E. Maw/R.G. Foottit	Artemisia cana
Ericaphis	lilii	SL408779	CNCHEM084450	2015EM-0161A	16.vii.2015	Canada	British Columbia	Timothy Mountain apex	51.904	-121.26	L. Humble/E. Maw/R.G. Foottit	Lilium columbianum
Eriosoma	mimicum	SL408780	CNCHEM061290	2008EM-0076	26.vi.2008	Canada	Ontario	e of Port Colborne (Wainfleet Wetland, Gord Harry Conservation Trail, btwn Cement Rd and Bessey Rd)	42.887	-79.289	E. Maw/B. Brunet	Ulmus americana
Essigella	californica	SL408781	CNCHEM054197	2005EM-0219	28.ix.2005	United States	California	e of McCloud (Hwy 89)	41.213	-121.79	E. Maw/R.G. Foottit	Pinus
Essigella	fusca	SL408782	CNCHEM054217	2005EM-0239	28.ix.2005	United States	California	e of Mount Shasta [City] (FR 31, below Mt. Shasta Ski Area)	41.311	-122.209	E. Maw/R.G. Foottit	Pinus ponderosa
Essigella	pini	SL408783	CNCHEM049409	2002EM-0381	5.vi.2002	United States	South Carolina	n of Gibsonville (Hwy 278)	32.624	-80.998	R.G. Foottit/E. Maw	Pinus elliottii
Eucallipterus	tiliae	SL408784	CNCHEM084343	2015EM-0090	14.vii.2015	Canada	British Columbia	100 Mile House, Cariboo Hwy nr Jens St (Ramada Inn)	51.631	-121.3	L. Humble/E. Maw/R.G. Foottit	Tilia cordata
Uroleucon	russellae	SL408786	CNCHEM084272	2015EM-0033A	13.vii.2015	Canada	British Columbia	outside entrance to Joffre Lake Provincial Park (near Lower Joffre Lake)	50.37	-122.504	E. Maw/R.G. Foottit/L. Humble	Anaphalis margaritacea
Macrosiphum	creelii	SL408787	CNCHEM084340	2015EM-0087	14.vii.2015	Canada	British Columbia	Pavilion-Clinton Road	50.96	-121.798	R.G. Foottit/E. Maw/L. Humble	Astragalus
Macrosiphum	euphorbiae	SL408788	CNCHEM057641	2007EM-0936	26.viii.2007	Canada	British Columbia	w of Lake Cowichan (Hwy 18)	48.806	-124.086	E. Maw/D.I. Barnes	Sonchus arvensis
Macrosiphum	gaurae	SL408789	CNCHEM084939	2015EM-0554	15.viii.2015	Canada	Newfoundland	Hwy 350 creek crossing s of Leading Tickles	49.472	-55.458	R.G. Foottit/E. Maw	Chamaenerion angustifolium
Macrosiphum	impatientis	SL408790	CNCHEM049306	2002EM-0282	31.v.2002	United States	Georgia	n of Young Harris	34.949	-83.847	Maw/Foottit/von Dohlen/Rowe	Impatiens
Macrosiphum	rosae	SL408791	CNCHEM061287	2008EM-0073	26.vi.2008	Canada	Ontario	Wainfleet Tshp, (Wainfleet Bog at Erie Peat Road)	42.91	-79.295	E. Maw/B. Brunet	Dipsacus
Macrosiphum	valerianae	SL408792	CNCHEM081656	2014EM-0526	21.viii.2014	Canada	British Columbia	Rossland; Red Mountain Resort	49.105	-117.823	E.Maw/R. Foottit/L. Humble/A. Stock	Chamaenerion angustifolium
Melanocallis	caryaefoliae	SL408793	CNCHEM050035	2002EM-0077	15.viii.2002	Canada	Ontario	Portland Tshp., Verona (Portland Conservation Area, picnic grounds)	44.464	-76.688	E. Maw/K. Duffin	Carya cordiformis
Mindarus	obliquus	SL408794	CNCHEM086133	2018EM-0002	5.vi.2018	Canada	Ontario	Marlborough geo. tshp. Conc 6 lot 30 (north half)	45.033	-75.902	E. Maw	Picea glauca
Mordwilkoja	vagabunda	SL408795	CNCHEM081436	2014EM-0335	26.vii.2014	Canada	Nova Scotia	Hwy 6 e nr Truemanville	45.872	-64.025	E. Maw/R. Foottit	Lysimachia terrestris
Muscaphis	stroyani	SL408796	CNCHEM049270	2002EM-0247	30.v.2002	United States	North Carolina	Shooting Creek/Rainbow Springs (Hwy 64 bridge at Buck Creek)	35.07	-83.604	Maw/von Dohlen/Foottit/Rowe	Crataegus
Uroleucon	sonchellum	SL408797	CNCHEM049410	2002EM-0383	5.vi.2002	United States	South Carolina	n of Woodford (Hwy 321)	33.684	-81.108	E. Maw/R.G. Foottit	Lactuca
Myzus	cerasi	SL408799	CNCHEM085031	2015EM-0630	17.viii.2015	Canada	Newfoundland	OceanPond Resource Road at Hwy 230, e of Southern Bay	48.392	-53.607	R.G. Foottit/E. Maw	Prunus pensylvanica
Myzus	persicae	SL408800	CNCHEM071804	2011EM-0033	24.vi.2011	Canada	Ontario	Marlborough geo. tshp. Conc 6 lot 30 (north half)	45.033	-75.902	E. Maw	Gerbera
Nasonovia	castelleiae	SL408802	CNCHEM073233	2012EM-0655	31.vii.2012	Canada	British Columbia	Rose Lake/Broman Lake, Hwy 16 near Wilhite Road	54.401	-126.07	E. Maw	Castelleja miniata
Nearctaphis	crataegifoliae	SL408804	CNCHEM063382	2009EM-0244	5.vii.2009	Canada	Alberta	Spruce Coulee	49.68	-110.186	R.G. Foottit/E. Maw	Crataegus
Pachypappa	pseudobyrsa	SL408805	CNCHEM076077	2013EM-0078	16.viii.2013	Canada	Ontario	Ottawa (Central Experimental Farm, arboretum)	45.391	-75.704	Eric Maw	Populus deltoides
Pachypappa	rosettei	SL408806	CNCHEM063655	2009EM-0519	14.vii.2009	Canada	Alberta	s of Wandering River (Township Rd 714 nr Range Rd 170)	55.173	-112.468	E. Maw/R.G. Foottit	Populus tremuloides
Pachypappa	sacculi	SL408807	CNCHEM073279	2012EM-0697	2.viii.2012	Canada	Alberta	Hwy 11, gravel pit east of Banff Nat Park entrance	52.003	-116.492	A. Davies	Populus tremuloides
Utamphorophora	humboldti	SL408808	CNCHEM063251	2009EM-0111	11.vi.2009	Canada	Qu�bec	Ch�teau-Richer (7029 Avenue Royale)	46.937	-71.061	E. Maw/M. Roy/C. McGrath	Physocarpus
Pemphigus	bursarius	SL408809	CNCHEM063232	2009EM-0094	11.vi.2009	Canada	Qu�bec	Ch�teau-Richer (7029 Avenue Royale)	46.937	-71.061	E. Maw/M. Roy/C. McGrath	Taraxacum officinale
Pemphigus	monophagus	SL408810	CNCHEM073375	2012EM-0782	4.viii.2012	Canada	Alberta	Alix, Township Road 394 at Hwy 21	52.377	-113.101	R.G. Foottit/E. Maw	Populus balsamifera
Pemphigus	nortonii	SL408811	CNCHEM071900	2008EM-0137-3	23.vii.2008	Canada	Ontario	Malakoff (3101 Klondike Road)	45.111	-75.788	R.G. Foottit	Populus deltoides
Pemphigus	populicaulis	SL408812	CNCHEM071890	2008EM-0087-2	26.vi.2008	Canada	Ontario	Pelham, O'Reilleys Bridge (E.C. Brown wetland)	42.972	-79.323	E. Maw/B. Brunet	Populus deltoides
Pemphigus	populiramulorum	SL408813	CNCHEM063490	2009EM-0350	9.vii.2009	Canada	Alberta	AB, (campground visitor centre)	50.762	-111.518	E. Maw/R.G. Foottit/K. Floate	Populus deltoides
Pemphigus	populitransversus	SL408814	CNCHEM064144	2009EM-0611	10.ix.2009	Canada	Qu�bec	Parc de la Gatineau (Gatineau Parkway at Meech Lake Rd; parking lot 8)	45.509	-75.825	E. Maw	Populus deltoides
Pemphigus	spyrothecae	SL408815	CNCHEM072850	2012EM-0304	25.vii.2012	Canada	British Columbia	Smithers, Columbia St at Hwy 16 (7-11 store)	54.785	-127.171	L.M. Humble	Populus nigra
Pentalonia	nigronervosa	SL408816	CNCHEM086065	2017EM-0119	27.x.2017	United States	Florida	Gainesville, Division of Plant Industry grounds, 1911 SW 34th St.	29.635	-82.372	S. Halbert/E. Maw/R.G. Foottit	Musa
Periphyllus	californiensis	SL408817	NA	HAA7	25.iii.2019	United States	Alabama	Auburn, David Arboretum	NA	NA	N.B. Hardy	Acer negundo
Acyrthosiphon	pisum	SL408819	CNCHEM085374	2016EM-0185	23.viii.2016	Canada	Newfoundland	Cormack, Hwy 422	49.252	-57.458	R.G. Foottit/E. Maw	Medicago lupulina
Phylloxera	caryaecaulis	SL408820	CNCHEM017790	97EM-010	22.vi.1997	Canada	Ontario	Frontenac Islands, Wolf Island (Berry Lane)	44.208	-76.259	Michael Doyle	Carya
Prociphilus	caryae caryae	SL408821	CNCHEM063461	2009EM-0321	8.vii.2009	Canada	Alberta	AB, (Hwy 940 (Forestry Trunk Road) @ Hwy 571)	49.859	-114.388	E. Maw/R.G. Foottit	Amelanchier alnifolia
Prociphilus	caryae fitchii	SL408822	CNCHEM054045	96EM-0070	10.vi.1996	Canada	Ontario	Ottawa (Walkley Rd @ Albion N)	45.377	-75.655	E. Maw	Amelanchier
Prociphilus	fraxinifolii	SL408823	CNCHEM084668	2015EM-0321	20.vii.2015	Canada	British Columbia	100 Mile House, Tim Hortons restaurant	51.646	-121.297	L. Humble/E. Maw/R.G. Foottit	Fraxinus
Prociphilus	tesselatus	SL408824	NA	HAC5	30.iii.2019	United States	Alabama	Auburn, Kreher Ecology Preserve	NA	NA	N.B. Hardy	Alnus serrulata
Protaphis	middletonii	SL408825	CNCHEM061396	2008EM-0178	4.viii.2008	Canada	Ontario	Marlborough Tshp, (McKenna Road / Montague Boundary Road)	45.033	-75.902	E. Maw	Achillea millefolium
Pseudocercidis	rosae	SL408826	CNCHEM084650	2015EM-0306	20.vii.2015	Canada	British Columbia	Tatton-Helen Forest Service Road	51.825	-121.649	E. Maw/R.G. Foottit/L. Humble	Rosa acicularis
Pterocomma	beulahense	SL408827	CNCHEM029015	99EM-0632	18.vii.1999	Canada	British Columbia	s of Fernie (Hwy 3)	49.456	-115.07	E. Maw/R.G. Foottit	Populus trichocarpa
Pterocomma	bicolor	SL408828	CNCHEM063471	2009EM-0331	8.vii.2009	Canada	Alberta	Hwy 940 (Forestry Trunk Road) @ Livingston River bridge	50.091	-114.433	E. Maw/R.G. Foottit	Populus balsamifera
Pterocomma	populifoliae	SL408829	CNCHEM063391	2009EM-0253	6.vii.2009	Canada	Alberta	Lethbridge (Indian Battle Park)	49.694	-112.863	E. Maw/R.G. Foottit/K. Floate	Populus deltoides x angustifolia x balsamifera
Amphorophora	forbesi	SL408830	CNCHEM073076	2012EM-0508	28.vii.2012	Canada	British Columbia	Kitimat, Kitimat River at Ocelot Rd.	54.033	-128.685	E. Maw	Rubus spectabilis
Rhopalomyzus	lonicerae	SL408831	CNCHEM081901	2014EM-0708A	26.viii.2014	Canada	British Columbia	Yellow Lake rest stop	49.335	-119.767	E. Maw/R. Foottit/L. Humble	Calamagrostis
Rhopalosiphum	cerasifoliae	SL408832	CNCHEM081272	2014EM-0223	22.vii.2014	Canada	Nova Scotia	w of Cambridge Station, Hwy 1, Webster's farm	45.058	-64.645	E. Maw/R. Foottit	Prunus virginiana
Rhopalosiphum	nymphaeae	SL408833	CNCHEM072463	2011EM-0092	20.viii.2011	Canada	Ontario	Rideau Tshp., Marlborough Forest (Cedar Grove trail)	45.067	-75.821	E. Maw	Nuphar variegata
Rhopalosiphum	oxyacanthae	SL408834	CNCHEM063383	2009EM-0245	5.vii.2009	Canada	Alberta	Spruce Coulee	49.68	-110.186	R.G. Foottit/E. Maw	Crataegus
Rhopalosiphum	padi	SL408835	CNCHEM081287	2014EM-0238	22.vii.2014	Canada	Nova Scotia	Lakeville, Lamont Rd, Dirk Boswell farm (DB)	45.115	-64.598	E. Maw/R. Foottit	Prunus virginiana
Schizaphis	scirpicola	SL408836	CNCHEM061584	2008EM-0365	23.viii.2008	Canada	Nova Scotia	s of Annapolis Royal (Hwy 8)	44.719	-65.485	E. Maw/C. Thompson	Scirpus atrovirens
Schizolachnus	parva	SL408837	NA	HAA4	25.iii.2019	United States	Alabama	Auburn, David Arboretum	NA	NA	N.B. Hardy	Pinus sp.
Sitobion	avenae	SL408838	CNCHEM057337	2007EM-0662	25.vii.2007	Canada	Manitoba	s of Churchill (Goose Creek Rd (weir))	58.672	-94.162	Torbjorn Ekrem/Elisabeth Stur
Symydobius	americanus	SL408839	CNCHEM085352	2016EM-0167	22.viii.2016	Canada	Newfoundland	Burgeo Rd (Hwy 480), gravel pad	48.493	-58.094	R.G. Foottit/E. Maw	Betula papyrifera
Thecabius	gravicornis	SL408840	CNCHEM063501	2009EM-0361	9.vii.2009	Canada	Alberta	Emerson Bridge Park	50.916	-111.905	K. Floate/R.G. Foottit/E. Maw	Populus balsamifera
Amphorophora	geranii	SL408841	CNCHEM063359	2009EM-0220	4.vii.2009	Canada	Alberta	n of Twin Butte (Hwy 6 at tributary to Yarrow Creek)	49.286	-113.859	R.G. Foottit/E. Maw	Geranium viscosissimum
Thecabius	populiconduplifolius	SL408842	CNCHEM073496	2012EM-0717B	2.viii.2012	Canada	Alberta	Nordegg, Hwy 11 near Fish Lake Rec. Area road	52.465	-116.139	E. Maw	Populus balsamifera
Thecabius	populimonilis	SL408843	CNCHEM084727	2015EM-0371	21.vii.2015	Canada	British Columbia	Coquihalla Highway (Hwy 5), Britton Creek rest area	49.652	-121	L. Humble/E. Maw/R.G. Foottit	Populus trichocarpa
Thelaxes	californica	SL408844	CNCHEM011096	96EM-0036	17.v.1996	Canada	British Columbia	Victoria	48.433	-123.367	R. Duncan	Quercus garryana
Therioaphis	riehmi	SL408845	CNCHEM061436	2008EM-0217	19.viii.2008	Canada	New Brunswick	New Mills (RR allowance)	47.97	-66.187		Medicago sativa
Tinocallis	ulmifolii	SL408846	CNCHEM081125	2014EM-0098	18.vii.2014	Canada	New Brunswick	Hwy 105 at store near Acton Rd.	46.614	-67.707	E. Maw/R. Foottit	Ulmus americana
Uroleucon	anomalae	SL408847	CNCHEM012525	96EM-0512	6.ix.1996	Canada	Ontario	Ottawa (1456 Heatherington Rd.)	45.373	-75.652	E. Maw	Symphyotrichum novae-angliae
Uroleucon	caligatum	SL408848	CNCHEM051498	2004EM-0023	12.viii.2004	Canada	Qu�bec	Parc de la Gatineau (Sentier des Caryers; open area under power line)	45.448	-75.781	E. Maw/Bryan Brunet	Solidago canadensis
Uroleucon	cirsii	SL408849	CNCHEM085082	2015EM-0677	19.viii.2015	Canada	Newfoundland	St. John's, AAFC research station, near irregation pond	47.514	-52.786	E. Maw/R.G. Foottit	Cirsium arvense
Uroleucon	escalantii	SL408850	CNCHEM032783	2000EM-0102	10.vii.2000	United States	Washington	s of Umtanum (Hwy 821; river valley bottom in dryland)	46.844	-120.464	E. Maw/R.G. Foottit	Ericameria nauseosa
Uroleucon	gigantiphagum	SL408851	CNCHEM063636	2009EM-0501	14.vii.2009	Canada	Alberta	Hwy 55 at Sand River	54.468	-111.186	E. Maw/R.G. Foottit	Solidago
Amphorophora	nr. geranii	SL408852	CNCHEM032928	2000EM-0345	13.vii.2000	United States	Washington	w of Wauconda (roadside in cleared forest-pasture)	48.714	-119.09	E. Maw/R.G. Foottit	Geranium viscosissimum
Uroleucon	gravicorne	SL408853	CNCHEM061336	2008EM-0117	21.vii.2008	Canada	Qu�bec	Parc de la Gatineau (Belv�d�re Champlain)	45.509	-75.911	B. Brunet/C. Thompson/E. Maw/M. Larizza	Erigeron canadensis
Uroleucon	luteolum	SL408854	CNCHEM049404	2002EM-0376	4.vi.2002	United States	Georgia	sw of Screvens (Hwy 84 at Satilla Creek (Wayne/Pierce Co. line))	31.458	-82.056	E. Maw/R.G. Foottit	Solidago
Uroleucon	nigrotuberculatum	SL408855	CNCHEM055778	2007EM-0083	23.vi.2007	United States	Illinois	sw of Elwood (Medwin National tallgrass Prairie, Explosion Rd)	41.368	-88.143	E. Maw/B. Brunet	Solidago canadensis
Uroleucon	nr. obscuricaudatum	SL408856	CNCHEM049405	2002EM-0377	4.vi.2002	United States	Georgia	sw of Screvens (Hwy 84 at Satilla Creek (Wayne/Pierce Co. line))	31.458	-82.056	E. Maw/R.G. Foottit	Solidago
Uroleucon	paucosensoriatum	SL408857	CNCHEM057512	2007EM-0804	10.viii.2007	Canada	Ontario	Rideau Lakes Tshp, Chaffeys Locks (Oponicon Rd at Queens University Rd)	44.574	-76.336	B. Brunet/E. Maw/C. Thompson	Doellingeria umbellata
Uroleucon	sonchi	SL408858	CNCHEM072672	2012EM-0137	4.vii.2012	Canada	Ontario	Ottawa, Central Experimental Farm, Maple Drive outbuilding area	45.39	-75.712	E. Maw/Z. Wenju	Sonchus arvensis
Uroleucon	sonchi	SL408859	CNCHEM061550	2008EM-0331	22.viii.2008	Canada	Nova Scotia	Halifax (Fairview; Glenforest Dr.)	44.658	-63.644	E. Maw/C. Thompson	Sonchus oleraceus
Uroleucon	taraxaci	SL408860	CNCHEM039508	2001EM-0354	1.viii.2001	Canada	Alberta	w of Coleman (Province of Alberta Info Centre on Hwy 3)	49.631	-114.61	E. Maw/R.G. Foottit	Taraxacum officinale
Amphorophora	rubicumberlandi	SL408861	CNCHEM032815	2000EM-0134	10.vii.2000	United States	Washington	e of White Pass (Hwy 12, just west of western jct with Tieton Rd.)	46.644	-121.263	E. Maw/R.G. Foottit	Rubus leucodermis
Aphis	aurantii	SL408862	CNCHEM054184	2005EM-0206	21.ix.2005	United States	California	Arcadia (Los Angeles State and County Arboretum)	34.141	-118.054	E. Maw/R.G. Foottit	Bambusae
Aphis	agastachyos	SL408863	CNCHEM028737	99EM-0350	11.vii.1999	United States	Utah	Cache National Forest (Hwy 89 at Swan Creek Rd)	41.959	-111.488	E. Maw/R.G. Foottit	Agastache urticifolia
Tamalia	(group coweni sp W)	SL408864	CNCHEM057597	2007EM-0892	21.viii.2007	Canada	British Columbia	Parksville (behind Arrowsmith Lodge, Moilett St at Harnish Ave.)	49.311	-124.323	E. Maw/D.I. Barnes	Arctostaphylos uva-ursi
Aphis	astragalina	SL408865	CNCHEM063717	2009EM-0581	16.vii.2009	Canada	Alberta	Kananaskis	50.846	-115.167	E. Maw/R.G. Foottit	Astragalus
Rhopalomyzus	grabhami	SL408866	CNCHEM028794	99EM-0415	13.vii.1999	United States	Idaho	Warm Lake Road at Swag Creek	44.59	-115.868	E. Maw/R.G. Foottit	Lonicera
Aphis	craccae	SL408867	CNCHEM085252	2016EM-0078	18.viii.2016	Canada	Newfoundland	Hwy 432 nr Ten Mile Lake	51.075	-56.676	R.G. Foottit/E. Maw	Vicia cracca
Aphis	craccivora	SL408868	CNCHEM084714	2015EM-0360	21.vii.2015	Canada	British Columbia	Boss Davis Road off Kane Valley Road	49.913	-120.795	R.G. Foottit/E. Maw/L. Humble	Melilotus albus
Aphis	fabae	SL408869	CNCHEM085190	2016EM-0019	16.viii.2016	Canada	Newfoundland	Hwy 1, Bishop's Falls bypass, Irving service station	49.009	-55.508	E. Maw/R.G. Foottit	Cirsium arvense
Aphis	folsomi	SL408870	CNCHEM072600	2012EM-0071	5.vi.2012	Canada	Ontario	Wainfleet Tshp, (Wainfleet Bog at Erie Peat Road)	42.91	-79.295	E. Maw/R.G. Foottit	Parthenocissus vitacea
Aphis	genistae	SL408871	CNCHEM063217	2009EM-0079	9.vi.2009	Canada	Qu�bec	Sainte-Foy (Jardin Botanique Roger-Van den Hende (Univ. Laval))	46.776	-71.281	Maw/Roy/Cloutier/Pilon/Schawann/McGrath	Genista tinctoria
Aphis	hyperici	SL408872	CNCHEM049278	2002EM-0255	30.v.2002	United States	North Carolina	Rainbow Springs (Hwy 64 at West Old Murphy Rd.)	35.093	-83.556	Foottit/Maw/von Dohlen/Rowe	Hypericum prolificum
Aphis	impatientis	SL408873	CNCHEM076065	2013EM-0087A	4.ix.2013	Canada	Ontario	Ottawa	45.033	-75.902	Eric Maw	Impatiens capensis
Aphis	lugentis	SL408874	CNCHEM049297	2002EM-0274	31.v.2002	United States	Georgia	Hwy 76 near Dicks Creek	34.893	-83.6	Maw/Foottit/von Dohlen/Rowe	Senecio
Therioaphis	tenera tenera	SL408875	CNCHEM063561	2009EM-0421	10.vii.2009	Canada	Alberta	e of Trochu (Tolman Bridge campground, Hwy 585 at Red Deer River)	51.836	-113.018	E. Maw/R.G. Foottit/K. Floate	Caragana arborescens
Aphis	nasturtii	SL408876	CNCHEM063270	2009EM-0130	12.vi.2009	Canada	Ontario	Ottawa (Central Experimental Farm, Ash Ln at McCooey Ln)	45.377	-75.713	E. Maw	Rhamnus cathartica
Aphis	neilliae	SL408877	CNCHEM056887	2007EM-0222	27.vi.2007	United States	Michigan	Hiawatha N.F., s of Rock River (Rock River Rd (CR H-101) at Onota-Autrain Rd (USFS 2484))	46.451	-86.919	E. Maw/B. Brunet	Physocarpus opulifolius
Aphis	oenotherae	SL408878	CNCHEM028891	99EM-0510	16.vii.1999	Canada	British Columbia	e of Okanagan Falls (Forest Service Road 201)	49.322	-119.476	E. Maw/R.G. Foottit	Ribes cereum
Aphis	oenotherae	SL408879	CNCHEM070326	2010EM-0324	20.viii.2010	Canada	Ontario	Ottawa (Merivale Rd/Central Parl mall parking lot)	45.371	-75.733	E. Maw	Oenothera biennis
Aphis	rubifolii	SL408880	CNCHEM049296	2002EM-0273	31.v.2002	United States	Georgia	Hwy 76 near Dicks Creek	34.893	-83.6	von Dohlen/Maw/Rowe/Foottit	Rubus
Aphis	rumicis	SL408881	CNCHEM069902	2010EM-0055	23.vi.2010	United States	Colorado	Fort Collins (Canal Road)	40.578	-105.008	E. Maw	Rumex crispus
Aphis	sambuci	SL408882	CNCHEM033008	2000EM-0424	15.vii.2000	Canada	British Columbia	Mount Cheam (shaded roadside in moist fir forest, Chipmunk Creek Forest Service Rd.)	49.128	-121.677	E. Maw/D.R. Gillespie	Sambucus racemosa
Aphis	spiraecola	SL408883	CNCHEM081407	2014EM-0313	25.vii.2014	Canada	Nova Scotia	Hwy 329 at New Harbour Rd/Gails Fish Plant Rd.	44.493	-64.111	E. Maw/R. Foottit	Spiraea alba var. latifolia
Aphis	verbasci	SL408884	CNCHEM085989	2017EM-0020	4.viii.2017	Canada	Ontario	Ottawa	45.033	-75.902	Eric Maw	Verbascum thapsus
Aphis	vernoniae	SL408885	CNCHEM049316	2002EM-0292	1.vi.2002	United States	Georgia	n of Blairsville (Canal Lake, Hwy 19 at R. Burnett Drive)	34.9	-84.002	Maw/Foottit/von Dohlen/Rowe	Actinomeris alternifolia
Tinocallis	ulmifolii	SL408886	CNCHEM086147	2018EM-0015	12.vi.2018	Canada	Ontario	Ottawa (Central Experimental Farm; arboretum near Dow's Lake)	45.392	-75.702	B. Brunet/E. Maw	Ulmus americana
Aphis	viburniphila	SL408887	CNCHEM061297	2008EM-0083	26.vi.2008	Canada	Ontario	n of Port Colborne (Mud Lake)	42.93	-79.252	E. Maw/B. Brunet	Viburnum opulus var. americanum
Aphthargelia	symphoricarpi	SL408888	CNCHEM070091	2010EM-0234	12.vii.2010	Canada	Manitoba	w of Brandon (Hwy 1 at Assiniboine River)	49.868	-100.101	E. Maw	Symphoricarpos albus
Atarsos	grindeliae	SL408889	CNCHEM070004	2010EM-0148	28.vi.2010	United States	Wyoming	e of Centennial (Hwy 130 (Snowy Range Rd))	41.297	-106.126	E. Maw/R.G. Foottit	Grindelia
Brachyunguis	sp.	SL408891	CNCHEM069949	2010EM-0102	25.vi.2010	United States	Colorado	Gateway (FSR 6-3/10)	38.71	-108.899	E. Maw/R.G. Foottit	Sarcobatus vermiculatus
Braggia	eriogoni	SL408892	CNCHEM033259	2000EM-0671	20.vii.2000	Canada	British Columbia	Strouse Lake Forest Service Road (site 2)	51.973	-122.666	E. Maw/R.G. Foottit	Eriogonum heracleoides
Braggia	urovaneta	SL408893	CNCHEM054170	2005EM-0192	20.ix.2005	United States	California	n of Idyllwild (FR 4S05 of f Hwy 243)	33.825	-116.795	E. Maw/R.G. Foottit	Eriogonum
Cachryphora	canadensis	SL408894	CNCHEM012215	96EM-0237	15.viii.1996	Canada	Ontario	Dummer Tshp, Clarina (Upper Stoney Lake, s. shore (Puffers Bay); Puffer Shore Rd s of marsh)	44.564	-78.046	E. Maw	Solidago hispida
Callipterinella	calliptera	SL408895	CNCHEM050276	2002EM-0500	20.x.2002	United States	Nevada	Zephyr Cove (shopping mall and visitor center)	38.986	-119.944	E. Maw/R.G. Foottit	Betula
Capitophorus	hudsonicus	SL408896	CNCHEM072843	2012EM-0298	25.vii.2012	Canada	British Columbia	Nisga'a Memorial Lava Bed Provincial Park, Nisga'a Hwy at Crater Creek trail	55.095	-128.968	E. Maw	Shepherdia canadensis
Trama	rara	SL408897	CNCHEM063231	2009EM-0093	11.vi.2009	Canada	Qu�bec	Ch�teau-Richer (7029 Avenue Royale)	46.937	-71.061	E. Maw/M. Roy/C. McGrath	Taraxacum officinale
Capitophorus	elaeagni	SL408898	NA	HAC3	30.iii.2019	United States	Alabama	Auburn, Kreher Ecology Preserve	NA	NA	N.B. Hardy	Elaeagnus umbellata
Carolinaia	rhois	SL408899	CNCHEM061338	2008EM-0119	21.vii.2008	Canada	Qu�bec	Parc de la Gatineau (Belv�d�re Champlain , s end parking lot)	45.509	-75.911	E. Maw/M. Larizza/B. Brunet/C. Thompson	Rhus typhina
Ceruraphis	eriophori	SL408900	CNCHEM063200	2009EM-0062	9.vi.2009	Canada	Qu�bec	Sainte-Foy (Jardin Botanique Roger-Van den Hende (Univ. Laval))	46.776	-71.281	Maw/Roy/Cloutier/Pilon/Schawann/McGrath	Viburnum carlesii
Chaitophorus	nigrae	SL408901	CNCHEM073371	2012EM-0778	4.viii.2012	Canada	Alberta	Kinsella, University of Alberta Research Ranch	53.02	-111.54	E. Maw	Salix interior
Chaitophorus	viminicola	SL408902	CNCHEM055828	2007EM-0134	25.vi.2007	United States	Minnesota	Chain of Lakes Rice Creek Regional Park (CR 14 at E Street)	45.173	-93.069	E. Maw/B. Brunet	Salix nigra
Cinara	atlantica	SL408903	CNCHEM055762	2007EM-0067	22.vi.2007	United States	Michigan	Manistee N.F., e of Walkers Corners (Forest Service Road 5311 near E 16 Mile Road)	43.783	-85.911	E. Maw/B. Brunet	Pinus banksiana
Cinara	brevispinosa	SL408904	CNCHEM084341	2015EM-0088	14.vii.2015	Canada	British Columbia	Hwy 97 (Cariboo Hwy) at Campbell Road/94 Mile Fronting	51.587	-121.316	R.G. Foottit/E. Maw/L. Humble	Pinus contorta
Cinara	cupressi	SL408906	CNCHEM049222	2002EM-0200	29.v.2002	United States	South Carolina	e of Pickens (Glassy Mountain Heritage Preserve)	34.901	-82.66	Foottit/Maw/von Dohlen/Rowe/Wheeler	Juniperus virginiana
Cinara	curtihirsuta	SL408907	CNCHEM028799	99EM-0420	13.vii.1999	United States	Idaho	Warm Lake Road	44.597	-115.844	E. Maw/R.G. Foottit	Abies concolor
Tuberculatus	annulatus	SL408908	CNCHEM057572	2007EM-0868	17.viii.2007	Canada	British Columbia	Kitimat (hospital parking lot)	54.05	-128.648	E. Maw/D.I. Barnes	Quercus robur
Cinara	curvipes	SL408909	CNCHEM057171	2007EM-0508	21.vii.2007	Canada	Manitoba	Pisew Falls Provincial Wayside Park	55.198	-98.398	R.G. Foottit/E. Maw	Abies balsamea
Cinara	gracilis	SL408910	CNCHEM049200	2002EM-0178	26.v.2002	United States	Virginia	Wintergreen (Horizons Village housing development of f Hwy 161)	37.883	-78.91	R.G. Foottit/E. Maw	Pinus virginiana
Cinara	laricifex	SL408911	CNCHEM063682	2009EM-0546	15.vii.2009	Canada	Alberta	w of Rocky Mountain House (Hwy 11)	52.487	-115.377	E. Maw/R.G. Foottit	Larix laricina
Cinara	nigra	SL408912	CNCHEM084570	2015EM-0244	18.vii.2015	Canada	British Columbia	Till Lake Recreational Area	52.058	-122.363	R.G. Foottit/E. Maw/L. Humble	Pinus contorta
Cinara	nimbata	SL408913	CNCHEM033281	2000EM-0693	20.vii.2000	Canada	British Columbia	Clinton-Pavillion Road at jct Pear Lake Road	50.995	-121.793	R.G. Foottit/E. Maw	Picea glauca
Cinara	parvicornis	SL408914	CNCHEM057018	2007EM-0351	18.vii.2007	Canada	Ontario	Hodgson Tsphp, (Hwy 17)	49.54	-92.11	R.G. Foottit/E. Maw	Pinus banksiana
Cinara	pergandei	SL408915	CNCHEM084430	2015EM-0144	16.vii.2015	Canada	British Columbia	Hendrix Boss Forest Service Road off Hendrix Road	51.982	-120.792	R.G. Foottit/E. Maw/L. Humble	Pinus contorta
Cinara	piceicola	SL408916	CNCHEM039172	2001EM-0065	21.vi.2001	Canada	Ontario	Euphrasia Tshp., e of Epping (Co. Road 13 n of Co. Road 19)	44.455	-80.5	E. Maw/R.G. Foottit	Picea glauca
Cinara	schwarzii	SL408918	CNCHEM028697	99EM-0312	10.vii.1999	United States	Utah	n of Helper (Hwy 191)	39.762	-110.813	E. Maw/R.G. Foottit	Pinus ponderosa
Tuberolachnus	salignus	SL408919	CNCHEM064141	2009EM-0608	4.ix.2009	Canada	Ontario	Ottawa (Central Experimental Farm, arboretum)	45.391	-75.704	E. Maw	Salix fragilis
Cinara	strobi	SL408920	CNCHEM081399	2014EM-0305	25.vii.2014	Canada	Nova Scotia	ne of Buckfield, Hwy 210 nr Wellington Rd, gravel pit	44.315	-64.785	R. Foottit/E. Maw	Pinus strobus
Cinara	tsugae	SL408921	CNCHEM057551	2007EM-0847	16.viii.2007	Canada	British Columbia	n of Kitimat (Hwy 37)	54.111	-128.602	E. Maw/D.I. Barnes	Tsuga
Cinara	watsoni	SL408922	CNCHEM049396	2002EM-0368	4.vi.2002	United States	Georgia	n of Sirmans (Hwy 168 at Leatha Jones Road (Scruggs Co. Forest))	31.1	-82.961	R.G. Foottit/E. Maw	Pinus elliottii
Clydesmithia	canadensis	SL408923	CNCHEM064337	FM36	7.vii.2009	Canada	Alberta	Fort MacLeod (Oldman River, north bank, w of Hwy 814)	49.731	-113.405	K. Floate/R.G. Foottit/E. Maw	Populus
Cryptomyzus	galeopsidis	SL408924	CNCHEM084530	2015EM-0212	17.vii.2015	Canada	British Columbia	Polley Creek crossing	52.5	-121.51	E. Maw/R.G. Foottit/L. Humble	Galeopsis tetrahit
Ctenocallis	setosa	SL408925	CNCHEM057596	2007EM-0891	20.viii.2007	Canada	British Columbia	e of Cobble Hill (Macdougall Rd.)	48.703	-123.588	E. Maw/D.I. Barnes	Cytisus scoparius
Drepanaphis	acerifoliae	SL408926	CNCHEM017801	97EM-025	4.ix.1997	Canada	Ontario	Ottawa (Central Experimental Farm)	45.393	-75.717		Acer saccharinum
Drepanaphis	carolinensis	SL408927	CNCHEM017796	97EM-020	3.ix.1997	Canada	Ontario	Ottawa (Central Experimental Farm)	45.393	-75.717	E. Maw	Acer saccharum
Drepanaphis	kanzensis	SL408928	CNCHEM017797	97EM-021	3.ix.1997	Canada	Ontario	Ottawa (Central Experimental Farm)	45.393	-75.717	E. Maw	Acer saccharum
Eomacrosiphon	nigromaculosum	SL408929	CNCHEM084510	2015EM-0199	17.vii.2015	Canada	British Columbia	Gravel Creek Road off Horsefly Road	52.321	-121.522	R.G. Foottit/E. Maw/L. Humble	Rosa acicularis
Uroleucon	adenocaulonae	SL408930	CNCHEM057628	2007EM-0923	24.viii.2007	Canada	British Columbia	Englishman River Falls Provincial Park	49.245	-124.351	E. Maw/D.I. Barnes	Adenocaulon bicolor
Eriosoma	crataegi	SL408932	CNCHEM076078	2013EM-0079	16.viii.2013	Canada	Ontario	Ottawa (Central Experimental Farm, arboretum)	45.391	-75.704	Eric Maw	Crataegus
Eriosoma	lanigerum	SL408933	CNCHEM028323	99EM-0013	20.v.1999	Canada	Ontario	Mer Bleue Conservation Area	45.396	-75.516	E. Maw/Bensheng Liu	Ulmus americana
Essigella	knowltoni	SL408934	CNCHEM063456	2009EM-0316	8.vii.2009	Canada	Alberta	Hwy 940 (Forestry Trunk Road)	49.855	-114.396	R.G. Foottit/E. Maw	Pinus contorta
Euceraphis	gillettei	SL408935	CNCHEM072799	2012EM-0256	25.vii.2012	Canada	British Columbia	Kitwanga/Gitanyow, Hwy 37	55.179	-128.03	E. Maw	Alnus alnobetula
Euceraphis	papyrifericola	SL408936	CNCHEM061459	2008EM-0239	19.viii.2008	Canada	New Brunswick	Bathurst Parish, e of Bathurst (Hwy 11 (Bathurst Bypass))	47.63	-65.497	E. Maw/C. Thompson	Betula papyrifera
Eulachnus	agilis	SL408937	CNCHEM086154	2018EM-0021	12.vi.2018	Canada	Ontario	Ottawa (Central Experimental Farm, s of KW Neatby bldg	45.392	-75.716	E. Maw	Pinus sylvestris
Eulachnus	rileyi	SL408938	CNCHEM086152	2018EM-0019	12.vi.2018	Canada	Ontario	Ottawa (Central Experimental Farm, s of KW Neatby bldg	45.392	-75.716	E. Maw	Pinus sylvestris
Hamamelistes	spinosus	SL408939	CNCHEM085969	2017EM-0002	4.vii.2017	Canada	Ontario	Ottawa	45.033	-75.902	E. Maw	Betula papyrifera
Hyperomyzus	lactucae	SL408940	CNCHEM084856	2015EM-0484	13.viii.2015	Canada	Newfoundland	Hwy 340 near Summerford	49.484	-54.766	R.G. Foottit/E. Maw	Sonchus arvensis
Uroleucon	eupatorifoliae	SL408941	CNCHEM072472	2011EM-0100	4.ix.2011	Canada	Ontario	Dummer Tshp, Clarina (Upper Stoney Lake, s. shore (Puffers Bay); Puffer Shore Rd s of marsh)	44.564	-78.046	E. Maw	Ageratina altissima
Hysteroneura	setariae	SL408942	CNCHEM086089	2017EM-0141	29.x.2017	United States	Florida	s of Steinhatchee, SW 361 Hwy	29.535	-83.381	E. Maw	Eleusine indica
Illinoia	liriodendri	SL408943	CNCHEM061275	2008EM-0062	25.vi.2008	Canada	Ontario	Niagara-on-the-Lake, Queenston Heights (Locust Grove Picnic Area)	43.058	-79.048	E. Maw/B. Brunet	Liriodendron tulipifera
Illinoia	liriodendri	SL408944	CNCHEM061275	2008EM-0062	25.vi.2008	Canada	Ontario	Niagara-on-the-Lake, Queenston Heights (Locust Grove Picnic Area)	43.058	-79.048	E. Maw/B. Brunet	Liriodendron tulipifera
Kaltenbachiella	ulmifusa	SL408945	CNCHEM073466	2012EM-0115F	27.vi.2012	Canada	Qu�bec	Parc de la Gatineau (Champlain lookout; Melaphis site 2A)	45.51	-75.911	E. Maw/Tian Wu/J. Buffam	Ulmus americana
Longistigma	caryae	SL408946	CNCHEM028402	99EM-0087	16.vi.1999	Canada	Ontario	Ottawa (Deerfield and Baseline Road)	45.356	-75.752	D.I. Barnes	Tilia cordata
Macrosiphoniella	absinthii	SL408947	CNCHEM063390	2009EM-0252	6.vii.2009	Canada	Alberta	Lethbridge (Indian Battle Park)	49.694	-112.86	E. Maw/R.G. Foottit	Artemisia absinthium
Macrosiphoniella	leucanthemi	SL408948	CNCHEM025959	98EM-0166	7.vi.1998	Canada	Ontario	ne of Greely (Parkway Road near Ottawa-Carleton Road 27)	45.28	-75.514	E. Maw	Leucanthum vulgare
Macrosiphoniella	ludovicianae	SL408949	CNCHEM012228	96EM-0250	16.viii.1996	Canada	Ontario	Ennismore (Listowel Line)	44.429	-78.403	E. Maw	Artemisia ludoviciana
Macrosiphum	albifrons	SL408950	CNCHEM084971	2015EM-0582	16.viii.2015	Canada	Newfoundland	Clifton	48.179	-53.724	E. Maw/R.G. Foottit	Lupinus polyphyllus
Macrosiphum	californicum	SL408951	CNCHEM084895	2015EM-0520	14.viii.2015	Canada	Newfoundland	Hwy 370 e of Buchans at bridge	48.802	-56.692	E. Maw/R.G. Foottit	Salix
