# Supplementary material for: Geographic isolation drives speciation in Nearctic aphids
Source: Commun Biol. 2022 Aug 8;5:796. doi: 10.1038/s42003-022-03771-5 (PMC9360434; doi:10.1038/s42003-022-03771-5)
Supplement: Supplementary file 3 — Supplementary Data 2 [file 42003_2022_3771_MOESM3_ESM.txt]

from Bio import AlignIO
import glob, re

##the functions

#example header = >uce-558_A5_Monelliopsis_caryae
#pattern = re.compile(r'(uce-\d+_)(.+)')

def supermatrix(fasta_files, p, q):
    '''Takes three arguments: (1) a list of alignments (2) p = a threshold proportion of OTUs with data for each locus, and (3) q = a threshold proportion of sites that a taxon needs to be included. Returns a supermatrix dictionary'''
    count = 1
    part = 1
    alignments = {}
    supermatrix = {}
    locus_dims = {}
    tips = []
    #get dimesions of each matrix, and a list of all of the species
    for i in fasta_files:
        a = AlignIO.read(i, 'fasta')
        a_len = a.get_alignment_length()
        a_width = len(a)
        end = a_len + count - 1
        handy_one = i.split('.')[0]
        handy = handy_one.split('-')[1]
        locus_dims[handy] = a_len
        alignments[handy] = a
        for record in a:
            otu = record.id
            if otu not in tips:
                tips.append(otu)
    m = len(tips)
    print m
    #for each locus see if the number of OTUs exceeds the threshold,
    #if so add it to the supermatrix
    for j in alignments.keys():
        a = alignments[j]
        nchar = a.get_alignment_length()
        ntax = len(a)
        empty_seq = '-'*nchar
        local_tips = []
        #check to make sure the locus has data for enough OTUs
        if ntax > p*m:
            #loop over seq records clean up header and add to supermatrix
            for record in a:
                otu = record.id
                local_tips.append(otu)
                if otu in supermatrix.keys():
                    supermatrix[otu] = supermatrix[otu] + record.seq
                else:
                    supermatrix[otu] = record.seq
            #add empty seqs to all taxa that don't have this locus
            for t in tips:
                if t not in local_tips:
                    if t in supermatrix.keys():
                        supermatrix[t] = supermatrix[t] + empty_seq
                    else:
                        supermatrix[t] = empty_seq
        else:
            print j, ntax, p*m
            del locus_dims[j]
    #get rid of really empty OTUs, using threshold q
    for t in tips:
        data = list(supermatrix[t])
        print t, data.count('-'), (1-q)*len(supermatrix[t])
        if data.count('-') > (1-q)*len(supermatrix[t]):
            del supermatrix[t]
    print '----------'
    print len(supermatrix), len(supermatrix[supermatrix.keys()[0]])
    return (supermatrix, locus_dims)

##the proceedures
fasta_files = glob.glob('*.fa')
smI = supermatrix(fasta_files, p=0.7, q=0.5)
sm = smI[0]
loci = smI[1]
outy = open('supermatrix.phy', 'w')
fouty = open('supermatrix.fa', 'w')

#write a partitions file
pouty = open('parts.txt', 'w')
count = 1
part = 1
for i in loci.keys():
    a_len = loci[i]
    end = a_len + count - 1
    pouty.write('DNA, %s = %s-%s\n' % (i, count, end))
    count = end + 1
    part = part + 1
pouty.close()

#write the supermatrix is fasta and phylip format
try:
    ntax = len(sm)
    nchar = len(sm[sm.keys()[0]])
    outy.write('%s %s\n' % (ntax, nchar))
    for k, v in sm.iteritems():
        outy.write('%s %s\n' % (k, v))
        fouty.write('>%s\n%s\n' % (k, v))
except(IndexError):
    print "Threshold too stringent. You've got nuthin left!"
#outy.write('[%s]' % ntax)
fouty.close()
outy.close()
print 'Super!'
