# Supplementary material for: Geographic isolation drives speciation in Nearctic aphids
Source: Commun Biol. 2022 Aug 8;5:796. doi: 10.1038/s42003-022-03771-5 (PMC9360434; doi:10.1038/s42003-022-03771-5)
Supplement: Supplementary file 5 — Supplementary Data 4 [file 42003_2022_3771_MOESM5_ESM.txt]

"sp","code","locality","latitude","longitude","host","date","collector"
"Abstrusomyzus_phloxae","CNCHEM112335","United States: Washington: Gilbreath Spring (Skyline Drive)",46.23,-117.77,"Erodium cicutarium","2004 . 9 . 8","G. Graf"
"Acyrthosiphon_boreale","CNCHEM011135","Canada: Ontario: Ottawa (Walkley Rd @ Albion N)",45.377,-75.655,"Potentilla recta","1996 . 6 . 13","Eric Maw"
"Acyrthosiphon_brachysiphon","CNCHEM057275","Canada: Manitoba: e of Churchill (Ramsay Creek)",58.732,-93.815,"Vaccinium uliginosum","2007 . 7 . 23","E.Maw/R.G. Foottit"
"Acyrthosiphon_churchillense","CNCHEM057394","Canada: Manitoba: e of Churchill (Twin Lakes (cross road))",58.619,-93.811,"Astragalus alpinus","2007 . 7 . 26","E.Maw/R.G. Foottit"
"Acyrthosiphon_macrosiphum","CNCHEM069939","United States: Colorado: Gateway (FSR 6-3/10 at 10-8/10)",38.699,-108.851,"Amelanchier","2010 . 6 . 25","Eric Maw/R.G. Foottit"
"Acyrthosiphon_purshiae","CNCHEM028871","Canada: British Columbia: e of Okanagan Falls (Forest Service Road 201)",49.319,-119.505,"Purshia tridentata","1999 . 7 . 16","Eric Maw/R.G. Foottit"
"Amphorophora_agathonica","CNCHEM006948","Canada: Ontario: Dummer Tshp, Clarina (Upper Stoney Lake; south shore (Puffers Bay))",44.561,-78.045,"Rubus strigosus","1991 . 8 . 4","Eric Maw"
"Amphorophora_forbesi","CNCHEM051388","United States: Washington: Olympic National Pk, Sol Duc Valley (trail)",47.963,-123.853,"Rubus spectabilis","2003 . 7 . 23","R.G. Foottit/K.S. Pike/G. Graf"
"Amphorophora_geranii","CNCHEM063359","Canada: Alberta: n of Twin Butte (Hwy 6 at tributary to Yarrow Creek)",49.286,-113.859,"Geranium viscosissimum","2009 . 7 . 4","R.G. Foottit/Eric Maw"
"Amphorophora_rubicumberlandi","CNCHEM032815","United States: Washington: e of White Pass (Hwy 12, just west of western jct with Tieton Rd.)",46.644,-121.263,"Rubus leucodermis","2000 . 7 . 10","Eric Maw/R.G. Foottit"
"Amphorophora_sensoriata","CNCHEM051502","Canada: Québec: Parc de la Gatineau (Sentier des Caryers; open area under power line)",45.448,-75.781,"Rubus occidentalis","2004 . 8 . 12","Eric Maw/Bryan Brunet"
"Aphidounguis_mali","CNCHEM054812","United States: Illinois: Lisle (Morton Arboretum)",41.812,-88.062,"Ulmus parvifolia","2001 . 6 . 3","Carol von Dohlen"
"Aphis_agastachyos","CNCHEM028737","United States: Utah: Cache National Forest (Hwy 89 at Swan Creek Rd)",41.959,-111.488,"Agastache urticifolia","1999 . 7 . 11","Eric Maw/R.G. Foottit"
"Aphis_astragalina","CNCHEM010130","Canada: Alberta: Smith (15 km nw jct Hwy 44 & 2)",55.131,-114.183,"Hedysarum alpinum","1995 . 6 . 29","Eric Maw"
"Aphis_boydstoni","CNCHEM026337","Canada: British Columbia: nw of Peachland (on Silver Lake Road)",49.766,-119.822,"Ceanothus velutinus","1998 . 8 . 14","Eric Maw"
"Aphis_caliginosa","CNCHEM007719","Canada: Ontario: Kingston, Westbrook (Hwy 401 picnic area e of Odessa)",44.282,-76.653,"Cornus racemosa","1994 . 6 . 11","Eric Maw"
"Aphis_canae","CNCHEM010471","Canada: Alberta: Drumheller (Royal Tyrell Museum of Paleontology)",51.479,-112.79,"Artemisia cana","1995 . 7 . 15","Eric Maw/R.G. Foottit"
"Aphis_ceanothi","CNCHEM026816","Canada: British Columbia: BC, (Little Slocan Forest Service Road south of Little Slocan Lake at Kosh Creek crossing)",49.631,-117.706,"Ceanothus velutinus","1998 . 8 . 12","R.G. Foottit/L.M. Humble"
"Aphis_cephalanthi","CNCHEM071350","Canada: Québec: Montréal (Jardin Botanique)",45.555,-73.555,"Cephalanthus occidentalis","2010 . 8 . 7","Claude Pilon"
"Aphis_clydesmithi","CNCHEM054828_2","United States: Idaho: Soda Springs",42.656,-111.603,"Carex","1994 . 8 . 5",
"Aphis_coreopsidis","CNCHEM006963","Canada: Ontario: Dummer Tshp, Clarina (Upper Stoney Lake; south shore (Puffers Bay))",44.561,-78.045,,"1991 . 8 . 5","Eric Maw"
"Aphis_cornifoliae","CNCHEM070071","Canada: Manitoba: w of Vita (Aggassiz interpretive trailhead)",49.138,-96.652,"Cornus","2010 . 7 . 11","Eric Maw"
"Aphis_crassicauda","CNCHEM007408","Canada: Ontario: Actinolite (Price Conservation Area (jct hwy 7 & 37))",45.449,-77.366,"Viburnum","1993 . 5 . 21","Eric Maw"
"Aphis_decepta","CNCHEM003824","Canada: Ontario: Halpenny",45.123,-76.296,,"1994 . 9 . 16","Eric Maw"
"Aphis_equiseticola","CNCHEM051613","Canada: Québec: n of La Corne (Hwy 111)",48.403,-78.002,"Equisetum","2004 . 8 . 25","Eric Maw/A. Badiss"
"Aphis_forbesi","CNCHEM071297","Canada: Québec: Repentigny (rue Des Érables)",45.717,-73.476,"Fragaria","2010 . 7 . 9","Claude Pilon"
"Aphis_holodisci","CHAN_2006_0132","Canada: British Columbia: Vancouver (UBC, trail nr Anthropology Museum)",49.269,-123.258,"Holodiscus discolor","2006 . 6 . 23","C.-K. Chan"
"Aphis_impatientis","CNCHEM003802","Canada: Ontario: Dummer Tshp, Clarina (Upper Stoney Lake; south shore (Puffers Bay))",44.561,-78.045,"Impatiens capensis","1994 . 9 . 1","Eric Maw"
"Aphis_infrequens","CNCHEM063430","Canada: Alberta: Lethbridge (Pavan Park)",49.756,-112.848,"Artemisia cana","2009 . 7 . 7","Eric Maw/R.G. Foottit"
"Aphis_lugentis","CNCHEM026254","Canada: British Columbia: Silver Star Provincial Park (west boundary)",50.343,-119.116,"Senecio triangularis","1998 . 8 . 13","Eric Maw"
"Aphis_lupini","CNCHEM039463","Canada: Alberta: Waterton Lakes National Park (lower Redrock Canyon Road)",49.087,-113.884,"Lupinus sericeus","2001 . 7 . 31","Eric Maw/R.G. Foottit"
"Aphis_maculatae","CNCHEM006018","Canada: New Brunswick: New Denmark (Maple Grove Cemetary)",47.012,-67.601,"Populus balsamifera","1993 . 8 . 2","Eric Maw/R.G. Foottit"
"Aphis_madderae","CNCHEM057319","Canada: Manitoba: s of Churchill (Goose Creek Rd, Marina)",58.661,-94.166,"Taraxacum lacerum","2007 . 7 . 25","E.Maw/R.G. Foottit"
"Aphis_manitobensis","CNCHEM007676","Canada: Ontario: Ottawa (1456 Heatherington Rd.)",45.373,-75.652,"Epilobium glandulosum","1993 . 8 . 17","Eric Maw"
"Aphis_masoni","CNCHEM057334","Canada: Manitoba: Churchill",58.773,-94.185,"Oxytropis campestris","2007 . 7 . 25","Eric Maw"
"Aphis_minima","CNCHEM049389","United States: Georgia: n of Carey (Oconee National Forest, Hwy 278, recreational site at Oconee Lake)",33.568,-83.272,"Prunus","2002 . 6 . 3","Maw/von Dohlen/Foottit/Rowe"
"Aphis_neilliae","CNCHEM049244","United States: North Carolina: Shooting Creek/Rainbow Springs (Buck Creek serpentine barrens)",35.086,-83.616,"Physocarpus opulifolius","2002 . 5 . 30","Maw/von Dohlen/Foottit/Rowe"
"Aphis_neogillettei","CNCHEM006056","Canada: New Brunswick: sw of Plaster Rock (gravel pit 1.1 km e of jct #390 & 108)",46.886,-67.428,"Cornus stolonifera","1993 . 8 . 2","Eric Maw/R.G. Foottit"
"Aphis_oestlundi","CNCHEM006239","Canada: Nova Scotia: Five Islands",45.412,-64.068,"Oenothera biennis","1993 . 8 . 5","Eric Maw/R.G. Foottit"
"Aphis_rubicola","CNCHEM007528","Canada: Prince Edward Island: Roseneath (Hwy 321 at jct 311)",46.219,-62.608,"Rubus strigosus","1993 . 6 . 24","Eric Maw/R.G. Foottit"
"Aphis_rubifolii","CNCHEM049296","United States: Georgia: GA, (Hwy 76 near Dicks Creek)",34.893,-83.6,"Rubus","2002 . 5 . 31","von Dohlen/Maw/Rowe/Foottit"
"Aphis_spiraephila","CNCHEM006135","Canada: New Brunswick: Jemseg (under s end of bridge on Hwy 2)",45.826,-66.118,"Spiraea latifolia","1993 . 8 . 4","Eric Maw/R.G. Foottit"
"Aphis_varians","CNCHEM006071","Canada: New Brunswick: Keswick Ridge (Keswick Ridge Road 1.7 km nw of Stoney Road)",46.025,-66.918,"Epilobium angustifolium","1993 . 8 . 2","Eric Maw/R.G. Foottit"
"Aphis_vernoniae","CNCHEM049316","United States: Georgia: n of Blairsville (Canal Lake, Hwy 19 at R. Burnett Drive)",34.9,-84.002,"Actinomeris alternifolia","2002 . 6 . 1","Maw/Foottit/von Dohlen/Rowe"
"Aphis_viburniphila","CNCHEM007557","Canada: New Brunswick: Madison (University of Wisconsin)",45.893,-66.012,"Viburnum cassinoides","1993 . 6 . 25","Eric Maw/R.G. Foottit"
"Aphis_whiteshellensis","CNCHEM057009","Canada: Ontario: Soper Tshp, nearOskandaga (Hwy 17, logged area)",48.733,-89.898,"Amelanchier bartramiana","2007 . 7 . 17","E.Maw/R.G. Foottit"
"Aphthargelia_symphoricarpi","CNCHEM010257","Canada: Saskatchewan: Craven (Valeport rec. area, south end Last Mountain Lake)",50.746,-104.867,"Symphoricarpos occidentalis","1995 . 7 . 5","Eric Maw"
"Appendiseta_robiniae","CHAN_2006_0218","Canada: British Columbia: Vancouver (Everett Crowley Nature Park)",49.211,-123.041,"Robinia  pseudoacacia","2006 . 8 . 11","C.-K. Chan"
"Artemisaphis_artemisicola","CNCHEM010216","Canada: Alberta: 15.5 km s of New Brigden (on Hwy 28)",51.568,-110.474,"Artemisia cana","1995 . 7 . 3","Eric Maw"
"Asiphonaphis_pruni","CNCHEM010546","Canada: Saskatchewan: 11.7 km w of Cadillac (Hwy 13)",49.728,-107.9,"Prunus virginiana","1995 . 7 . 17","Eric Maw/R.G. Foottit"
"Atarsos_grindeliae","CNCHEM070004","United States: Wyoming: e of Centennial (Hwy 130 (Snowy Range Rd))",41.297,-106.126,"Grindelia","2010 . 6 . 28","Eric Maw/R.G. Foottit"
"Betulaphis_pelei","CNCHEM057273","Canada: Manitoba: e of Churchill (Twin Lakes Rd (fen))",58.658,-93.831,"Betula pumila","2007 . 7 . 23","E.Maw/R.G. Foottit"
"Boernerina_variabilis","CNCHEM051720","Canada: Ontario: s of Larder Lake (Hwy 624)",47.995,-79.756,"Alnus","2004 . 8 . 26","Eric Maw/A. Badiss"
"Brachycaudus_rumexicolens","2012EM_0481","Canada: British Columbia: Rose Lake/Broman Lake, Hwy 16 near Wilhite Road",54.401,-126.07,"Castelleja miniata","2012 . 7 . 31","Eric Maw"
"Brachyunguis_tetrapteralis","CNCHEM054151","United States: Utah: w of Mills",39.481,-112.012,"Sarcobatus vermiculatus","2005 . 9 . 17","Eric Maw/R.G. Foottit"
"Braggia_agathona","CNCHEM061776","United States: Utah: UT, (Hwy 40, 10 mi E of Strawberry Reservoir)",41.195,-110.93,"Eriogonum corymbosum","2008 . 9 . 9","K.S. Pike"
"Braggia_echinata","CNCHEM061780","United States: Utah: UT, (Hwy 40 & Currant Creek)",40.2,-110.907,"Eriogonum corymbosum","2008 . 9 . 9","K.S. Pike"
"Braggia_eriogoni","CNCHEM072136","United States: Washington: Mattawa (29 SW)",46.66,-119.78,"Eriogonum","2011 . 7 . 12","K.S. Pike"
"Braggia_urovaneta","CNCHEM054158","United States: Utah: e of Cove Fort (Hwy 70 at SSR70 (ranch exit 8))",38.59,-112.484,,"2005 . 9 . 17","Eric Maw/R.G. Foottit"
"Cachryphora_canadensis","CNCHEM012215","Canada: Ontario: Dummer Tshp, Clarina (Upper Stoney Lake, s. shore (Puffers Bay); Puffer Shore Rd s of marsh)",44.564,-78.046,"Solidago hispida","1996 . 8 . 15","Eric Maw"
"Cachryphora_serotinae","CNCHEM062564","Canada: Manitoba: Winnipeg (Wildwood Park)",49.848,-97.135,"Solidago gigantea","2008 . 7 . 1","R.J. Lamb/P.A. MacKay"
"Calaphis_betulaecolens","CNCHEM007600","Canada: Ontario: Dummer Tshp, Clarina (Upper Stoney Lake; south shore (Puffers Bay))",44.561,-78.045,"Betula papyrifera","1993 . 7 . 4","Eric Maw"
"Calaphis_flava","CNCHEM054888","Canada: Ontario: Algonquin Prov. Park, Lake of Two Rivers",45.58,-78.5,"Betula papyrifera","2007 . 6 . 7","C. Thompson"
"Calaphis_leonardi","CNCHEM008969","Canada: Ontario: Mer Bleue Conservation Area (Dohlman Ridge w of Anderson Rd)",45.404,-75.565,"Betula populifolia","1995 . 5 . 27","Eric Maw"
"Callipterinella_calliptera","CHAN_2006_0126","Canada: British Columbia: Vancouver (Yukon St & W 11 Ave (Vancouver City Hall))",49.261,-123.113,"Betula pendula","2006 . 6 . 22","C.-K. Chan"
"Capitophorus_hudsonicus","CNCHEM028886","Canada: British Columbia: e of Okanagan Falls (Forest Service Road 201)",49.322,-119.476,"Shepherdia canadensis","1999 . 7 . 16","Eric Maw/R.G. Foottit"
"Capitophorus_xanthii","CNCHEM039342","Canada: Alberta: Oldman Dam Recreational Area",49.559,-113.87,"Elaeagnus commutata","2001 . 7 . 29","Eric Maw/R.G. Foottit"
"Carolinaia_rhois","CNCHEM003804","Canada: Québec: Parc de la Gatineau (Belvédère Champlain)",45.509,-75.911,"Rhus typhina","1994 . 8 . 23","Eric Maw"
"Catamergus_fulvae","CNCHEM003876","Canada: Ontario: Mer Bleue Conservation Area (Dohlman Ridge w of Anderson Rd)",45.404,-75.565,"Impatiens capensis","1994 . 9 . 25","Eric Maw"
"Catamergus_kickapoo","CNCHEM049238","United States: South Carolina: Picket Post (Hwy 11 at Oconee Station Road)",34.83,-83.046,"Polygonatum biflorum","2002 . 5 . 29","Maw/von Dohlen/Foottit/Rowe"
"Cavariella_digitata","CNCHEM057584","Canada: British Columbia: Kitimat (Radley Park at Kitimat River)",54.049,-128.688,"Salix discolor","2007 . 8 . 19","Eric Maw/D.I. Barnes"
"Cavariella_konoi","CNCHEM007238","Canada: Québec: Parc de la Gatineau (Camp Fortune lodge)",45.54,-75.85,"Salix","1992 . 7 . 29","Eric Maw"
"Cavariella_salicis","CNCHEM057342","Canada: Manitoba: s of Churchill (Goose Creek Rd (weir))",58.672,-94.162,"sweeping/beating","2007 . 7 . 25","Torbjorn Ekrem/Elisabeth Stur"
"Cavariella_theobaldi","CNCHEM003818","Canada: Ontario: Halpenny",45.123,-76.296,,"1994 . 9 . 16","Eric Maw"
"Cedoaphis_incognita","CNCHEM068371","United States: Washington: Manastash (lower end of Manastash)",46.993,-120.854,"Symphoricarpos","2009 . 6 . 16","G. Graf/D. Graf"
"Cepegillettea_myricae","CNCHEM006103","Canada: New Brunswick: McAdam (8.2 km e of R.R. crossing in town)",45.606,-67.227,"Comptonia peregrina","1993 . 8 . 3","Eric Maw/R.G. Foottit"
"Cerataphis_brasiliensis","CNCHEM071707_1","Brazil: Pará : Belém",-1.455,-48.5,"Astrocaryum aculeatum","2010 . 6 . 20","A.M. Lunz"
"Cerataphis_fransseni","CNCHEM054004",,,,"Styrax benzoin","1993 . 2 . 9","D. Stern"
"Ceruraphis_viburnicola","CNCHEM007462","Canada: Ontario: Oxford on Rideau, Kemptville (Kemptville forest; margin of nursery beds)",45.025,-75.65,"Viburnum cassinoides","1993 . 5 . 30","Eric Maw"
"Chaitophorus_macrostachyae","CNCHEM010254","Canada: Saskatchewan: Craven (Valeport rec. area, south end Last Mountain Lake)",50.746,-104.867,"Salix interior","1995 . 7 . 5","Eric Maw"
"Chaitophorus_nigrae","CNCHEM006017","Canada: New Brunswick: New Denmark (Maple Grove Cemetary)",47.012,-67.601,"Salix","1993 . 8 . 2","Eric Maw/R.G. Foottit"
"Chaitophorus_nigricentrus","CNCHEM063627","Canada: Alberta: Cold Lake Provincial Park (lakeshore trail)",54.463,-110.137,"Salix interior","2009 . 7 . 13","Eric Maw/R.G. Foottit"
"Chaitophorus_nudus","CNCHEM061593","Canada: Nova Scotia: New Minas",45.066,-64.451,"Populus tremuloides","2008 . 8 . 23","Eric Maw/C. Thompson"
"Chaitophorus_pallipes","CNCHEM007191","Canada: Ontario: Ottawa (Central Experimental Farm, arboretum)",45.391,-75.704,"Salix","1992 . 7 . 7","Eric Maw"
"Chaitophorus_populialbae","CNCHEM064139","Canada: Ontario: Greater Napanee, (Deseronto Cemetery, Hwy 2 at Unger Island Rd)",44.201,-77.03,"Populus alba","2009 . 9 . 17","Eric Maw"
"Chaitophorus_populicola","CNCHEM006399","Canada: Nova Scotia: e of Hansport (1.6 km e of bridge then 0.5 km s on McKinley Rd. to RR)",45.053,-64.161,"Populus tremuloides","1993 . 8 . 8","Eric Maw/R.G. Foottit"
"Chaitophorus_populifolii","CNCHEM007224","Canada: Ontario: n of Burritts Rapids (on Dwyer Hill Rd @ Paden Rd [Parathecabius site 10])",44.995,-75.814,"Populus balsamifera","1992 . 7 . 19","Eric Maw"
"Chaitophorus_pusillus","CNCHEM039621","Canada: British Columbia: Brisco (Brisco Road)",50.834,-116.321,"Salix","2001 . 8 . 2","Eric Maw/R.G. Foottit"
"Chaitophorus_stevensis","CNCHEM025937","Canada: Ontario: Ottawa (Walkley Rd/Johnston/power right of way)",45.373,-75.64,"Populus tremuloides","1998 . 5 . 30","Eric Maw"
"Chaitophorus_viminalis","CNCHEM063333","Canada: Alberta: Lethbridge (Research Station Road at pond)",49.694,-112.762,"Salix","2009 . 7 . 3","Eric Maw/R.G. Foottit"
"Chaitophorus_viminicola","CNCHEM049304","United States: Georgia: n of Young Harris",34.949,-83.847,"Salix","2002 . 5 . 31","Rowe/Maw/Foottit/von Dohlen"
"Chromaphis_juglandicola","CNCHEM059972","Canada: Ontario: Lincoln, Vineland Station (Millennium Forest)",43.193,-79.396,"Juglans regia","2008 . 6 . 23","Eric Maw/B. Brunet"
"Cinara_atlantica","CNCHEM112610","United States: Hawaii: Waimea Canyon State Park (Makaha Ridge Rd)",22.121,-159.695,"Pinus","2004 . 3 . 16","Ross H. Miller/R.G. Foottit/K.S. Pike"
"Cinara_braggii","CNCHEM007534","Canada: Prince Edward Island: Roseneath (Hwy 321 at jct 311)",46.219,-62.608,"Picea","1993 . 6 . 24","Eric Maw/R.G. Foottit"
"Cinara_brevispinosa","CNCHEM013024","Canada: British Columbia: n of 70 Mile House (7.5 km s of  junction 83 Mile Road)",51.395,-121.364,,"1994 . 7 . 10","R.G. Foottit"
"Cinara_canatra","CNCHEM010279","Canada: Manitoba: nw of Selkirk",50.621,-96.527,"Pinus banksiana","1995 . 7 . 7","Eric Maw"
"Cinara_chinookiana","CNCHEM013083","Canada: British Columbia: Osoyoos (Mount Kobau)",49.117,-119.667,"Abies lasiocarpa","1994 . 7 . 14","R.G. Foottit"
"Cinara_confinis","CNCHEM007531","Canada: Prince Edward Island: Roseneath (Hwy 321 at jct 311)",46.219,-62.608,"Abies","1993 . 6 . 24","Eric Maw/R.G. Foottit"
"Cinara_costata","CNCHEM007729","Canada: Ontario: Ottawa (Central Experimental Farm)",45.393,-75.717,"Picea abies","1994 . 6 . 15","Eric Maw"
"Cinara_cronartii","CNCHEM049276","United States: North Carolina: Shooting Creek/Rainbow Springs (Hwy 64 bridge at Buck Creek)",35.07,-83.604,"Pinus virginiana","2002 . 5 . 30","Maw/Foottit/von Dohlen/Rowe"
"Cinara_cupressi","CNCHEM033310","Canada: British Columbia: near Pavilion (Diamond Ranch)",50.902,-121.812,"Juniperus scopularum","2000 . 7 . 20","Eric Maw/R.G. Foottit"
"Cinara_curtihirsuta","CNCHEM028799","United States: Idaho: ID, (Warm Lake Road)",44.597,-115.844,"Abies concolor","1999 . 7 . 13","Eric Maw/R.G. Foottit"
"Cinara_curvipes","CNCHEM007559","Canada: New Brunswick: Madison (University of Wisconsin)",45.893,-66.012,"Abies balsamea","1993 . 6 . 25","Eric Maw/R.G. Foottit"
"Cinara_fornacula","CNCHEM006062","Canada: New Brunswick: 4.7 km e of Gordonsville (Hwy 107)",46.473,-67.476,"Picea glauca","1993 . 8 . 2","R.G. Foottit/Eric Maw"
"Cinara_gracilis","CNCHEM049196","United States: Virginia: Wintergreen (Horizons Village housing development of f Hwy 161)",37.883,-78.91,"Pinus taeda","2002 . 5 . 26","R.G. Foottit/Eric Maw"
"Cinara_hottesi","CNCHEM006101","Canada: New Brunswick: Acadia Forestry Experimental Station (intersection access roads 321 & 16)",46.022,-66.294,"Picea mariana","1993 . 8 . 3","R.G. Foottit/Eric Maw"
"Cinara_jucunda","CNCHEM039826","Canada: Alberta: Jasper National Park (Hwy 16, west of east park gate)",53.211,-117.86,"Picea","2001 . 8 . 6","Eric Maw/R.G. Foottit"
"Cinara_juniperi","CNCHEM028674","United States: Colorado: CO, (near Loveland Pass, Hwy 6)",39.646,-105.868,"Juniperus communis","1999 . 7 . 9","Eric Maw/R.G. Foottit"
"Cinara_laricifex","CNCHEM006204","Canada: Nova Scotia: Clifton (abandoned RR on Black Rock Road 1 km from main rd)",45.334,-63.428,"Larix laricina","1993 . 8 . 4","R.G. Foottit/Eric Maw"
"Cinara_mariana","CNCHEM057138","Canada: Manitoba: 35 km w of Thompson (Hwy 391)",55.913,-98.34,"Picea glauca","2007 . 7 . 20","E.Maw/R.G. Foottit"
"Cinara_nigra","CNCHEM006679","Canada: New Brunswick: s of Fredericton (0.9 km e of hwy 101: Doak Rd (UNB woodlot/wildlife refuge])",45.9,-66.663,"Pinus banksiana","1993 . 8 . 13","R.G. Foottit/Eric Maw"
"Cinara_nigripes","CNCHEM033263","Canada: British Columbia: BC, (Canim Lake Road at Eagle Creek Road)",51.857,-120.864,"Picea","2000 . 7 . 20","R.G. Foottit/Eric Maw"
"Cinara_nimbata","CNCHEM033281","Canada: British Columbia: BC, (Clinton-Pavillion Road at jct Pear Lake Road)",50.995,-121.793,"Picea glauca","2000 . 7 . 20","R.G. Foottit/Eric Maw"
"Cinara_obscura","CNCHEM006091","Canada: New Brunswick: Acadia Forestry Experimental Station (100 m w intersection access roads 6 & 16)",46.021,-66.369,"Picea glauca","1993 . 8 . 3","R.G. Foottit/Eric Maw"
"Cinara_occidentalis","CNCHEM054211","United States: California: e of Mount Shasta [City] (FR 31, below Mt. Shasta Ski Area)",41.311,-122.209,"Abies lasiocarpa","2005 . 9 . 28","Eric Maw/R.G. Foottit"
"Cinara_parvicornis","CNCHEM029088","Canada: Manitoba: Sandilands Provincial Forest (nw corner)",49.655,-96.229,"Pinus banksiana","1999 . 7 . 21","Eric Maw/R.G. Foottit"
"Cinara_pergandei","CNCHEM013064","Canada: British Columbia: 2 km w of Sorrento (Shuswap lake area, e of Chase)",50.88,-119.496,"Pinus contorta","1994 . 7 . 14","R.G. Foottit"
"Cinara_petersoni","CNCHEM033069","Canada: British Columbia: Chilcotin Grassland Reserve (Deere Park grassland)",51.929,-121.285,"Juniperus communis","2000 . 7 . 18","Eric Maw/R.G. Foottit"
"Cinara_pilicornis","CHAN_2006_0104","Canada: British Columbia: Vancouver (2010 Harrison Drive)",49.209,-123.065,"Picea amorika","2006 . 6 . 14","C.-K. Chan"
"Cinara_pinea","CHAN_2006_0395","Canada: British Columbia: Surrey (David Hunter Garden Centre, 15175 - 72 Avenue)",49.134,-122.802,"Pinus sylvestris","2006 . 9 . 11","C.-K. Chan"
"Cinara_pseudotaxifoliae","CNCHEM013021","Canada: British Columbia: Spuzzum (5 km s of Spuzzum)",49.643,-121.41,"Pseudotsuga menziesii","1994 . 7 . 10","R.G. Foottit"
"Cinara_strobi","CNCHEM007552","Canada: New Brunswick: Petitcodiac (Murray Woodlands plantation, hwy 2, 1 km n jct 885 & 905)",45.936,-65.161,"Pinus strobus","1993 . 6 . 25","Eric Maw/R.G. Foottit"
"Cinara_terminalis","CNCHEM028684","United States: Colorado: Eagle",39.672,-106.833,"Pinus edulis","1999 . 7 . 10","Eric Maw/R.G. Foottit"
"Cinara_tsugae","CNCHEM026596","Canada: British Columbia: Kitchener",49.157,-116.34,"Tsuga","1998 . 8 . 18","Eric Maw/R.G. Foottit"
"Cinara_tujafilina","CNCHEM064460","New Zealand: Christchurch, Harewood (41 Watson Road)",-43.477,172.565,"Juniperus","2009 . 11 . 24","R. van Toor"
"Cinara_watsoni","CNCHEM049237","United States: South Carolina: Picket Post (Hwy 11 at Oconee Station Road)",34.83,-83.046,"Pinus taeda","2002 . 5 . 29","Foottit/Maw/von Dohlen/Rowe"
"Clydesmithia_canadensis","CNCHEM070145","Canada: Manitoba: nw of Minnedosa (Hwy 16A)",50.266,-99.847,"Populus balsamifera","2010 . 7 . 16","Eric Maw"
"Cornaphis_populi","CNCHEM069922","United States: Colorado: e of Craig (Hwy 40 along Yampa River)",40.499,-107.374,"Populus angustifolia","2010 . 6 . 24","Eric Maw/R.G. Foottit"
"Cryptomyzus_galeopsidis","CNCHEM061415","Canada: New Brunswick: ne of Black Brook (Hwy 17)",47.386,-67.576,"Galeopsis tetrahit","2008 . 8 . 19","Eric Maw/C. Thompson"
"Cryptomyzus_ribis","CNCHEM007426","Canada: Ontario: Packenham Tshp., Packenham (Hwy 15, n of jct with Rd to Antrim)",45.34,-76.288,"Ribes triste","1993 . 5 . 26","Eric Maw"
"Decorosiphon_corynothrix","CNCHEM058090","United States: Alaska: Murphy Dome",64.956,-148.37,"Pleurozium schreberi","2007 . 8 . 1","K.S. Pike"
"Drepanaphis_acerifoliae","CNCHEM007596","Canada: Ontario: Dummer Tshp, Clarina (Upper Stoney Lake; south shore (Puffers Bay))",44.561,-78.045,"Acer rubrum","1993 . 7 . 4","Eric Maw"
"Drepanaphis_carolinensis","CNCHEM017796","Canada: Ontario: Ottawa (Central Experimental Farm)",45.393,-75.717,"Acer saccharum","1997 . 9 . 3","Eric Maw"
"Drepanaphis_parva","CNCHEM056903","United States: Michigan: Hiawatha N.F., sw of Eckerman Corner (Hwy MI-28)",46.335,-85.047,"Acer rubrum","2007 . 6 . 28","Eric Maw/B. Brunet"
"Drepanaphis_utahensis","CNCHEM054149","United States: Utah: e of Avon (Porcupine Resevoir)",42.521,-111.745,"Acer","2005 . 9 . 16","Eric Maw/R.G. Foottit"
"Dysaphis_foeniculus","CNCHEM064372","Australia: Queensland: Toowoomba",-27.55,151.9,"Daucus carota","2009 . 10 . 8","J. Duff"
"Dysaphis_plantaginea","CHAN_2006_0162","Canada: British Columbia: Vancouver (2233 Harrison Drive)",49.209,-123.062,"Malus domestica","2006 . 6 . 28","C.-K. Chan"
"Dysaphis_tulipae","CNCHEM062486","United States: Washington: Pierce Co. (WSU research plots)",47.186,-122.33,"Iris","2008 . 10 . 6","G. Chastagner"
"Elatobium_abietinum","CNCHEM055086","Canada: British Columbia: Cobble Hill (Cobble Hill Seed Orchard)",48.687,-123.604,"Picea engelmannii","1998 . 3 . 9","M. Hall"
"Eomacrosiphon_nigromaculosum","CNCHEM010094","Canada: Alberta: Fabyan (campground, Battle River @ Hwy 14)",52.898,-111.01,"Rosa acicularis","1995 . 6 . 27","Eric Maw"
"Epameibaphis_atricornis","CNCHEM010215","Canada: Alberta: 15.5 km s of New Brigden (on Hwy 28)",51.568,-110.474,"Artemisia cana","1995 . 7 . 3","Eric Maw"
"Ericaphis_gentneri","CHAN_2006_0416","Canada: British Columbia: Vancouver (24 E 23 Avenue)",49.25,-123.102,"Crataegus laevigata","2006 . 9 . 15","C.-K. Chan"
"Ericaphis_lilii","CHAN_2006_0083","Canada: British Columbia: Vancouver (27 W 22 Ave)",49.251,-123.106,"Lilium","2006 . 6 . 10","C.-K. Chan"
"Ericaphis_wakibae","2012EM_0348","Canada: British Columbia: Smithers, Hudson Bay Mountain Nordic Ski Centre",54.729,-127.217,"Pachystima myrsinites","2012 . 7 . 26","Eric Maw"
"Eriosoma_americanum","CNCHEM007074","Canada: Québec: Parc de la Gatineau (Belvédère Champlain)",45.509,-75.911,"Ulmus","1991 . 6 . 14","Eric Maw"
"Eriosoma_crataegi","CNCHEM006950","Canada: Ontario: Dummer Tshp, Clarina (Upper Stoney Lake; south shore (Puffers Bay))",44.561,-78.045,"Crataegus","1991 . 8 . 4","Eric Maw"
"Essigella_californica","CNCHEM068248","Argentina: San Luis: El Rincón",-32.35,-65,"Pinus","2009 . 12 . 4","N. Pérez Hildago"
"Essigella_fusca","CNCHEM054217","United States: California: e of Mount Shasta [City] (FR 31, below Mt. Shasta Ski Area)",41.311,-122.209,"Pinus ponderosa","2005 . 9 . 28","Eric Maw/R.G. Foottit"
"Essigella_knowltoni","CNCHEM013075","Canada: British Columbia: n of Beaverdell (hwy 33, Kallis Creek forest service road)",49.795,-119.097,"Pinus contorta","1994 . 7 . 14","R.G. Foottit"
"Essigella_pini","CNCHEM049248","United States: North Carolina: Shooting Creek/Rainbow Springs (Buck Creek serpentine barrens)",35.086,-83.616,"Pinus rigida","2002 . 5 . 30","Foottit/Maw/von Dohlen/Rowe"
"Eucallipterus_tiliae","CHAN_2006_0082","Canada: British Columbia: Vancouver (4895 Main St)",49.241,-123.102,"Tilia x euchlora","2006 . 6 . 10","C.-K. Chan"
"Euceraphis_betulae","CHAN_2006_0046","Canada: British Columbia: Vancouver (2425 Oak St.)",49.264,-123.127,"Betula pendula","2006 . 6 . 3","C.-K. Chan"
"Euceraphis_borealis","CNCHEM057293","Canada: Manitoba: s of Churchill (Dene Village, Goose Creek Rd)",58.733,-94.113,"Betula pumila","2007 . 7 . 24","E.Maw/R.G. Foottit"
"Euceraphis_gillettei","CHAN_2006_0148","Canada: British Columbia: Vancouver (UBC, near the gate of Physical Plant Nursery)",49.25,-123.235,"Alnus rubra","2006 . 6 . 27","C.-K. Chan"
"Euceraphis_lineata","CNCHEM061383","Canada: Ontario: Mer Bleue Conservation Area (Dohlman Ridge w of Anderson Rd)",45.404,-75.565,"Betula populifolia","2008 . 8 . 1","Eric Maw/B. Brunet/M. Larizza"
"Euceraphis_papyrifericola","CHAN_2006_0163","Canada: British Columbia: Burnaby (opp 4292 Irmin St.(at 7400 McKay Ave.))",49.216,-123.009,"Betula papyrifera","2006 . 6 . 30","C.-K. Chan"
"Eulachnus_agilis","CNCHEM006558","Canada: Nova Scotia: 6 km ne of Clyde River ( Bowers Meadow, 3.3 km s of hwy 103)",43.654,-65.403,"Pinus sylvestris","1993 . 8 . 10","R.G. Foottit/Eric Maw"
"Eulachnus_rileyi","CHAN_2006_0224","Canada: British Columbia: North Vancouver (1505 Lillooet Rd., Boal Chapel & Memorial Park)",49.321,-123.023,"Pinus sylvestris","2006 . 8 . 11","C.-K. Chan"
"Forda_formicaria","CNCHEM063260","Canada: Québec: n of Louiseville",46.276,-72.928,"Bromus inermis","2009 . 6 . 11","Eric Maw/C. McGrath"
"Forda_marginata","CNCHEM012656","Israel:",31,34.8,"Pistacia palaestina","1995 . 10 . 15","David Wool"
"Gharesia_polunini","CNCHEM026132","Canada: British Columbia: Tangier River Recreational Site",51.149,-117.847,"Carex","1998 . 8 . 11","Eric Maw"
"Glyphina_longiseta","CNCHEM061505","Canada: Nova Scotia: Lower Economy",45.4,-63.966,"Alnus viridis","2008 . 8 . 20","Eric Maw/C. Thompson"
"Grylloprociphilus_imbricator","CNCHEM054811","United States: Michigan: Ann Arbor",42.277,-83.736,"Fagus grandifolia","2000 . 7 . 14","Carol von Dohlen"
"Gypsoaphis_oestlundi","CNCHEM007465","Canada: Ontario: Malakoff (3101 Klondike Road)",45.111,-75.788,"Lonicera","1993 . 5 . 30","Eric Maw"
"Hamamelistes_spinosus","CNCHEM006689","Canada: New Brunswick: Fredericton (Odell Park arboretum)",45.958,-66.665,"Hamamelis virginiana","1993 . 8 . 13","Eric Maw/R.G. Foottit"
"Hannabura_alnosa","CNCHEM006954","Canada: Ontario: Burleigh Tshp., Petroglyphs Prov Pk (Upper Stoney Lake, north side)",44.618,-78.058,"Alnus","1991 . 8 . 5","Eric Maw"
"Hayhurstia_atriplicis","CNCHEM007038","Canada: Ontario: Ottawa (Central Experimental Farm)",45.393,-75.717,"Chenopodium album","1991 . 11 . 4","Eric Maw"
"Hormaphis_cornu","CNCHEM054010","United States: Georgia: Athens",33.96,-83.379,"Hamamelis",1994,"Carol von Dohlen"
"Hormaphis_hamamelidis","CNCHEM055763","United States: Michigan: Manistee N.F., (Forest Service Road 5311 at F.S. 5539, n of Lake Drive)",43.753,-85.905,"Hamamelis virginiana","2007 . 6 . 22","Eric Maw/B. Brunet"
"Hyalopterus_pruni","CHAN_2006_0222","Canada: British Columbia: North Vancouver (1505 Lillooet Rd., Boal Chapel & Memorial Park)",49.321,-123.023,"Glyceria maxima","2006 . 8 . 11","C.-K. Chan"
"Hyperomyzus_lactucae","CNCHEM006133","Canada: New Brunswick: Jemseg (under s end of bridge on Hwy 2)",45.826,-66.118,"Sonchus asper","1993 . 8 . 4","Eric Maw/R.G. Foottit"
"Hyperomyzus_pallidus","CNCHEM007277","Canada: Ontario: Dummer Tshp, Clarina (Upper Stoney Lake; south shore (Puffers Bay))",44.561,-78.045,"Sonchus","1992 . 8 . 19","Eric Maw"
"Hyperomyzus_rhinanthi","CNCHEM061424","Canada: New Brunswick: Grimmer Parish, e of Kedgwick (Hwy 17)",47.656,-67.28,"Rhinanthus","2008 . 8 . 19","Eric Maw/C. Thompson"
"Hysteroneura_setariae","CNCHEM028532","United States: Colorado: w of Bellvue (Rist Canyon Rd.)",40.635,-105.204,,"1999 . 7 . 7","Eric Maw/R.G. Foottit"
"Idiopterus_nephrelepidis","CNCHEM056629","New Zealand: Tasman, Richmond (Aniseed Valley (H8))",-41.389,173.167,"Pterodophyta","2006 . 11 . 28","I. Scott/D.A.J. Teulon"
"Illinoia_alni","CNCHEM006588","Canada: Nova Scotia: Lower Mount Thom (old hwy 4, jct road e of rd to Up. Mt. Thom)",45.527,-62.967,"Alnus incana","1993 . 8 . 11","Eric Maw/R.G. Foottit"
"Illinoia_crystleae","CNCHEM051396","United States: Washington: Kalaloch (Beach 3)",47.636,-124.385,"Lonicera involucrata","2003 . 7 . 24","R.G. Foottit/K.S. Pike/G. Graf"
"Illinoia_lambersi","CNCHEM051381","United States: Washington: Port Angeles (Portside Inn)",48.109,-123.406,"Rhododendron","2003 . 7 . 23","R.G. Foottit/K.S. Pike/G. Graf"
"Illinoia_liriodendri","CHAN_2006_0169","Canada: British Columbia: Burnaby (7451 Sussex Ave)",49.215,-123.005,"Liriodendron tulipifera","2006 . 7 . 4","C.-K. Chan"
"Illinoia_menziesiae","CNCHEM063443","Canada: Alberta: AB, (Hwy 940 (Forestry Trunk Road))",49.688,-114.476,"Vaccinium","2009 . 7 . 8","Eric Maw/R.G. Foottit"
"Illinoia_paqueti","CNCHEM057226","Canada: Manitoba: n of Thompson (Hwy 280 near Southwest Bay (Mystery Lake))",55.852,-97.812,"Rhododenron groenlandicum","2007 . 7 . 22","E.Maw/R.G. Foottit"
"Illinoia_richardsi","CNCHEM057568","Canada: British Columbia: Kitimat (Mountain View Square)",54.053,-128.649,"Anaphalis margaritacea","2007 . 8 . 17","Eric Maw/D.I. Barnes"
"Illinoia_rubicola","CNCHEM007250","Canada: Ontario: Ottawa (Ridgemont)",45.375,-75.657,"Rubus strigosus","1992 . 8 . 8","Eric Maw"
"Iziphya_albipes","CNCHEM051523","Canada: Québec: Parc de la Gatineau (intersection road to Meech Lake and road to Chelsea)",45.521,-75.851,"Carex","2004 . 8 . 12","Eric Maw/Bryan Brunet"
"Iziphya_flabella","CNCHEM055849","United States: Wisconsin: s of Solon Springs (Douglas Co. Forest, Cut-a-way Dam Snowmobile trail head)",46.316,-91.81,"Carex","2007 . 6 . 26","Eric Maw/B. Brunet"
"Jacksonia_papillata","CNCHEM055058","United States: Washington: Olympic National Pk, (near Quinault Lake south side)",47.44,-123.88,,"2006 . 3 . 21","K.S. Pike"
"Kaltenbachiella_ulmifusa","CNCHEM061357","Canada: Ontario: Malakoff (3101 Klondike Road)",45.111,-75.788,"Populus deltoides","2008 . 7 . 23","R.G. Foottit"
"Lachnus_allegheniensis","CNCHEM054954","United States: Michigan: Manistee N.F., n of Walkers Corners (Osborne Ave)",43.794,-85.949,"Quercus (Lobatae)","2007 . 6 . 22","Eric Maw/B. Brunet"
"Liosomaphis_berberidis","CHAN_2006_0268","Canada: British Columbia: Vancouver (UBC, Asian Garden)",49.254,-123.249,"Berberis morrisonensis","2006 . 8 . 21","C.-K. Chan"
"Lipaphis_pseudobrassicae","CNCHEM028744","United States: Utah: Smithfield (Hwy 91)",41.891,-111.831,"Brassica nigra","1999 . 7 . 11","Eric Maw/R.G. Foottit"
"Longicaudus_trirhodus","CHAN_2006_0075","Canada: British Columbia: Vancouver (Van Dusen Botanical Garden)",49.239,-123.13,"Aquilegia vulgaris","2006 . 6 . 8","C.-K. Chan"
"Longistigma_caryae","CNCHEM028402","Canada: Ontario: Ottawa (Deerfield and Baseline Road)",45.356,-75.752,"Tilia cordata","1999 . 6 . 16","D.I. Barnes"
"Macrosiphoniella_abrotani","CNCHEM068238","Kazakhstan: Almaty: Shelik (3 ème station, proche réservoir)",43.72,78.495,"Artemisia","2007 . 5 . 10","A. Coeur d'Acier"
"Macrosiphoniella_absinthii","CNCHEM026693","Canada: British Columbia: s of Elko",49.449,-115.063,"Artemisia","1998 . 8 . 20","Eric Maw/R.G. Foottit"
"Macrosiphoniella_artemisiae","CNCHEM063172","Canada: Québec: Sainte-Foy ( behind Complexe Scientifique, 2700 Rue Einstein)",46.793,-71.308,"Artemisia absinthium","2009 . 6 . 8","Eric Maw/C. McGrath"
"Macrosiphoniella_leucanthemi","CNCHEM025959","Canada: Ontario: Gloucester (Parkway Road near Ottawa-Carleton Road 27)",45.28,-75.514,"Leucanthum vulgare","1998 . 6 . 7","Eric Maw"
"Macrosiphoniella_ludovicianae","CNCHEM012228","Canada: Ontario: Ennismore (Listowel Line)",44.429,-78.403,"Artemisia ludoviciana","1996 . 8 . 16","Eric Maw"
"Macrosiphoniella_millefolii","CNCHEM007638","Canada: Ontario: Ottawa (Ridgemont)",45.375,-75.657,"Achillea millefolium","1993 . 7 . 17","Eric Maw"
"Macrosiphoniella_paucisetosa","CNCHEM057052","Canada: Manitoba: Sandilands Provincial Forest, near headquarters",49.635,-95.923,"Artemisia biennis","2007 . 7 . 18","E.Maw/R.G. Foottit"
"Macrosiphoniella_subterranea","CNCHEM011133","Canada: Ontario: Ottawa (Walkley Rd @ Albion N)",45.377,-75.655,"Leucanthum vulgare","1996 . 6 . 13","Eric Maw"
"Macrosiphoniella_tanacetaria","CNCHEM057553","Canada: British Columbia: n of Kitimat (Hwy 37)",54.111,-128.602,"Tanacetum  vulgare","2007 . 8 . 16","Eric Maw/D.I. Barnes"
"Macrosiphoniella_tapuskae","CNCHEM057318","Canada: Manitoba: s of Churchill (Goose Creek Rd, Marina)",58.661,-94.166,"Achillea millefolium","2007 . 7 . 25","E.Maw/R.G. Foottit"
"Macrosiphum_albifrons","CNCHEM007678","Canada: Ontario: Ottawa (Baslaw Cr.)",45.376,-75.614,"Lupinus","1993 . 8 . 19","Eric Maw"
"Macrosiphum_californicum","CNCHEM006039","Canada: New Brunswick: sw of Plaster Rock (@Tobiqueview Rest: 2.9 km e of jct #390 & 108)",46.889,-67.412,"Salix","1993 . 8 . 2","Eric Maw/R.G. Foottit"
"Macrosiphum_creelii","CNCHEM063938","United States: Washington: Yakima Co., South Fork Ahtanum Creek (FR A1000 mile marker 7)",46.466,-121.048,"Vicia","2009 . 7 . 28","G. Graf/D. Graf"
"Macrosiphum_daphnidis","CHAN_2006_0127","Canada: British Columbia: Vancouver (Yukon St & W 11 Ave (Vancouver City Hall))",49.261,-123.113,"Daphne laureola","2006 . 6 . 22","C.-K. Chan"
"Macrosiphum_diervillae","CNCHEM007290","Canada: Ontario: Mer Bleue Conservation Area (Dohlman Ridge w of Anderson Rd)",45.404,-75.565,"Diervilla lonicera","1992 . 9 . 6","Eric Maw"
"Macrosiphum_impatientis","CNCHEM049306","United States: Georgia: n of Young Harris",34.949,-83.847,"Impatiens","2002 . 5 . 31","Maw/Foottit/von Dohlen/Rowe"
"Macrosiphum_olmsteadi","CNCHEM055853","United States: Wisconsin: s of Solon Springs (Douglas Co. Forest, Cut-a-way Dam Snowmobile trail head)",46.316,-91.81,"Eurybia macrophylla","2007 . 6 . 26","Eric Maw/B. Brunet"
"Macrosiphum_osmaroniae","CNCHEM061895","Canada: British Columbia: Vancouver (Everet Crowley Park, Kerr St)",49.211,-123.036,"Oemleria cerasiformis","2008 . 5 . 24","C.-K. Chan"
"Macrosiphum_pallidum","CNCHEM010095","Canada: Alberta: Fabyan (campground, Battle River @ Hwy 14)",52.898,-111.01,"Rosa acicularis","1995 . 6 . 27","Eric Maw"
"Macrosiphum_parvifolii","CNCHEM032890","United States: Washington: Mount Spokane (Hwy 206, mile 14, just below state park entrance)",47.88,-117.143,"Vaccinium ovalifolium","2000 . 7 . 13","Eric Maw/R.G. Foottit"
"Macrosiphum_pseudocoryli","CNCHEM056912","Canada: Ontario: near McCarrell Lake",46.45,-83.91,"Betula alleghaniensis","2007 . 6 . 28","Eric Maw/B. Brunet"
"Macrosiphum_stanleyi","CHAN_2006_0150","Canada: British Columbia: Vancouver (UBC, Asian Garden, Sargent Trail)",49.254,-123.25,"Sambucus racemosa","2006 . 6 . 27","C.-K. Chan"
"Macrosiphum_tenuicauda","CHAN_2006_0276","Canada: British Columbia: Vancouver (Spanish Bank, Admiralty trail)",49.278,-123.228,"Urtica dioica","2006 . 8 . 26","C.-K. Chan"
"Macrosiphum_tolmiea","CNCHEM062414","United States: Washington: Mount Baker (se slopes)",48.75,-121.75,"Tolmiea menziesii","2008 . 7 . 12","A.S. Jensen"
"Macrosiphum_tuberculaceps","CNCHEM051387","United States: Washington: Olympic National Pk, Sol Duc Valley (trail)",47.963,-123.853,"Achlys triphylla","2003 . 7 . 23","R.G. Foottit/K.S. Pike/G. Graf"
"Macrosiphum_valerianae","CNCHEM026840","Canada: British Columbia: BC, (Ymir Forest Service Road, Wild Horse Creek)",49.335,-117.109,"Epilobium angustifolium","1998 . 8 . 13","R.G. Foottit/L.M. Humble"
"Macrosiphum_violae","CNCHEM070724","United States: Washington: west of Greenwater (Hwy 410)",47.154,-121.708,"Viola glabella","2010 . 7 . 10","A.S. Jensen"
"Macrosiphum_willamettense","CNCHEM057548","Canada: British Columbia: n of Kitimat (Hwy 37)",54.111,-128.602,"Spiraea douglasii","2007 . 8 . 16","Eric Maw/D.I. Barnes"
"Macrosiphum_wilsoni","CNCHEM063993","Canada: British Columbia: BC",,,"Maianthemum stellatum","2007 . 7 . 4","S. Eigenbrod"
"Maculolachnus_sijpkensi","CNCHEM010265","Canada: Saskatchewan: n of Craven (crest of valley)",50.747,-104.858,"Rosa acicularis","1995 . 7 . 5","Eric Maw"
"Mastopoda_pteridis","CNCHEM049236","United States: South Carolina: Picket Post (Hwy 11 at Oconee Station Road)",34.83,-83.046,"Pteridium aquilinum","2002 . 5 . 29","Maw/von Dohlen/Foottit/Rowe"
"Melanaphis_bambusae","CNCHEM054176","United States: California: Arcadia (Los Angeles State and County Arboretum)",34.141,-118.054,"Bambusa glaucescens","2005 . 9 . 21","Eric Maw/R.G. Foottit"
"Melaphis_rhois","CNCHEM006214","Canada: Nova Scotia: Lower Onslow (Dept. Natural Resources workshop)",45.383,-63.424,"Rhus typhina","1993 . 8 . 5","Eric Maw/R.G. Foottit"
"Microparsus_singularis","CNCHEM049333","United States: Tennessee: Pumpkin Center (Hwy 72)",35.571,-84.094,"Lespedeza","2002 . 6 . 1","Maw/Foottit/von Dohlen/Rowe"
"Microsiphoniella_artemisiae","CNCHEM063394","Canada: Alberta: Lethbridge (Indian Battle Park)",49.694,-112.86,"Artemisia absinthium","2009 . 7 . 6","Eric Maw/R.G. Foottit"
"Mindarus_abietinus","CHAN_2006_0034","Canada: British Columbia: Vancouver (Van Dusen Botanical Garden)",49.24,-123.132,"Abies pinsapo","2006 . 5 . 29","C.-K. Chan"
"Mindarus_obliquus","CNCHEM007174","Canada: Ontario: 6 km w of Hagar (picnic area, Hwy 17)",46.47,-80.49,"Picea glauca","1992 . 7 . 28","Eric Maw"
"Monellia_caryella","CNCHEM007577","Canada: Ontario: Dummer Tshp, Clarina (Upper Stoney Lake; south shore (Puffers Bay))",44.561,-78.045,"Carya cordiformis","1993 . 6 . 30","Eric Maw"
"Monelliopsis_caryae","CHAN_2006_0364","Canada: British Columbia: Pitt Meadows (Golden Eagle Trees, 20992 Thompson Road)",49.279,-122.638,"Juglans nigra","2006 . 9 . 8","C.-K. Chan"
"Mordwilkoja_vagabunda","CNCHEM006096","Canada: New Brunswick: Acadia Forestry Experimental Station (intersection access roads 321 & 16)",46.022,-66.294,"Lysimachia terrestris","1993 . 8 . 3","Eric Maw/R.G. Foottit"
"Muscaphis_escherichi","CNCHEM063037","United States: Washington: 1.2 mi sw of Ilwaco",46.28,-124.06,"Bryophyta","2009 . 4 . 8","K.S. Pike/L. Pike"
"Muscaphis_musci","CNCHEM113568","United States: Montana: MT, (Rogers Pass)",47.077,-112.37,"Racomitrium aciculare","2005 . 6 . 19","K.S. Pike"
"Muscaphis_stroyani","CNCHEM049270","United States: North Carolina: Shooting Creek/Rainbow Springs (Hwy 64 bridge at Buck Creek)",35.07,-83.604,"Crataegus","2002 . 5 . 30","Maw/von Dohlen/Foottit/Rowe"
"Muscaphis_utahensis","CNCHEM061786","United States: Utah: near Huntsville (Beaver canyon)",41.25,-111.7,"Polytrichum","2008 . 9 . 12","K.S. Pike"
"Myzaphis_rosarum","CHAN_2006_0158","Canada: British Columbia: Vancouver (UBC, Asian Garden, Lower Asian Way & Delavoy Trail,)",49.252,-123.25,"Rosa elegantula","2006 . 6 . 27","C.-K. Chan"
"Myzocallis_carpini","CHAN_2006_0145","Canada: British Columbia: Vancouver (median opp 3967 W King Edward Ave)",49.25,-123.193,"Carpinus betulus","2006 . 6 . 27","C.-K. Chan"
"Myzocallis_castanicola","CHAN_2006_0135","Canada: British Columbia: Vancouver (UBC, Old Arboretun,)",49.266,-123.257,"Castanea dentata","2006 . 6 . 23","C.-K. Chan"
"Myzocallis_coryli","CHAN_2006_0294","Canada: British Columbia: Vancouver (Van Dusen Botanical Garden)",49.238,-123.13,"Corylus avellana","2006 . 8 . 29","C.-K. Chan"
"Myzocallis_ephemerata","CNCHEM054958","United States: Michigan: Manistee N.F., n of Walkers Corners (Osborne Ave)",43.794,-85.949,"Quercus (Quercus)","2007 . 6 . 22","Eric Maw/B. Brunet"
"Myzocallis_walshii","CHAN_2006_0122","Canada: British Columbia: Burnaby (opp 4444 Irmin St (South Slope Elementary School))",49.216,-123.004,"Quercus rubra","2006 . 6 . 20","C.-K. Chan"
"Myzodium_modestum","CNCHEM055059","United States: Washington: WA, (Olympic NP nr Quinault River S side)",47.53,-123.72,"Bryophyta","2006 . 3 . 21","K.S. Pike"
"Myzus_ascalonicus","CNCHEM055061","United States: Washington: WA, (Olympic NP nr Quinault River S side)",47.53,-123.72,"Veronica beccabunga","2006 . 3 . 21","K.S. Pike"
"Myzus_hemerocallis","CNCHEM061682","Australia: ACT: Canberra (Acton)",-35.282,149.11,"Hemerocallis","2008 . 9 . 25",
"Myzus_ligustri","CNCHEM061870","Canada: British Columbia: Vancouver (3606 Ontario St)",49.253,-123.104,"Ligustrum vulgare","2008 . 5 . 8","C.-K. Chan"
"Myzus_lythri","CHAN_2006_0134","Canada: British Columbia: Vancouver (UBC, trail nr Anthropology Museum)",49.27,-123.258,"Prunus emarginata","2006 . 6 . 23","C.-K. Chan"
"Myzus_ornatus","CHAN_2006_0111","Canada: British Columbia: Vancouver (2010 Harrison Drive)",49.21,-123.065,"Erica carnea","2006 . 6 . 16","C.-K. Chan"
"Myzus_varians","CNCHEM049377","United States: North Carolina: Barnard (along river s of bridge)",35.839,-82.754,"Clematis","2002 . 6 . 2","Maw/Foottit/von Dohlen/Rowe"
"Nasonovia_acyrthosiphon","CNCHEM068392","United States: Washington: Trout Lake (FR24 small runoff)",46.036,-121.706,"Ribes inerme","2009 . 6 . 25","G. Graf/D. Graf"
"Nasonovia_castelleiae","2012EM_0655","Canada: British Columbia: Lakelse Lake, Hwy 37 south of Lakelse Lake",54.302,-128.537,"Rumex acetosella","2012 . 7 . 28","Eric Maw"
"Nasonovia_houghtonensis","CNCHEM070295","United States: Washington: WA, (Pine Creek, Goldendale-Bickleton Rd)",45.994,-120.323,"Ribes","2010 . 6 . 22","E. Eakin/G. Graf"
"Nasonovia_ribisnigri","CNCHEM006936","Canada: Ontario: Dummer Tshp, Clarina (Upper Stoney Lake; south shore (Puffers Bay))",44.561,-78.045,"Sonchus arvensis","1991 . 8 . 4","Eric Maw"
"Nasonovia_takala","CNCHEM028699","United States: Utah: n of Helper (Hwy 191)",39.762,-110.813,"Gilia","1999 . 7 . 10","Eric Maw/R.G. Foottit"
"Nasonovia_williamsi","CNCHEM072184","United States: Washington: Yakima County, 1 mi S of Morse Creek",46.9,-121.44,"Potentilla flabellifolia","2010 . 9 . 16","K.S. Pike"
"Nearctaphis_bakeri","CHAN_2006_0368","Canada: British Columbia: Pitt Meadows (Golden Eagle Trees, 20992 Thompson Road)",49.279,-122.638,"Sorbus x thuringiaca","2006 . 9 . 8","C.-K. Chan"
"Nearctaphis_clydesmithi","CNCHEM049266","United States: North Carolina: Shooting Creek/Rainbow Springs (Hwy 64 bridge at Buck Creek)",35.07,-83.604,"Crataegus","2002 . 5 . 30","von Dohlen/Maw/Rowe/Foottit"
"Nearctaphis_crataegifoliae","CNCHEM008894","Canada: Ontario: Ottawa (Walkley Rd @ Albion N)",45.377,-75.655,"Crataegus punctata","1995 . 5 . 18","Eric Maw"
"Nearctaphis_kachena","CNCHEM028720","United States: Utah: Cache National Forest (Hwy 39)",41.419,-111.523,"Castilleja","1999 . 7 . 11","Eric Maw/R.G. Foottit"
"Nearctaphis_sensoriata","CNCHEM028916","Canada: British Columbia: s of Mount Baldy Ski Area",49.114,-119.215,"Amelanchier alnifolia","1999 . 7 . 17","Eric Maw/R.G. Foottit"
"Neoamphorophora_kalmiae","CNCHEM006111","Canada: New Brunswick: s of McAdam (Georgia Pacific logging road 407)",45.433,-67.21,"Kalmia angustifolia","1993 . 8 . 3","Eric Maw/R.G. Foottit"
"Neophyllaphis_podocarpi","CNCHEM054013","Japan: Kanagawa prefecture: Kamakura",35.33,139.54,"Podocarpus","1994 . 9 . 11",
"Neosymydobius_albasiphus","CNCHEM055802","United States: Illinois: Starved Rock State Park (Saint Louis Canyon)",41.32,-89.009,"Quercus (Quercus)","2007 . 6 . 24","Eric Maw/B. Brunet"
"Neotoxoptera_formosana","CNCHEM056630","New Zealand: Christchurch, Cashmere (Hackthorne Rd)",-43.576,172.625,"Allium tuberosum","2006 . 10 . 25","R. Falloon"
"Obtusicauda_coweni","CNCHEM050283","United States: California: Tahoe (Sawmill Pond, Sawmill Road at Lake Tahoe Blvd)",38.889,-120.026,"Artemisia tridentata","2002 . 10 . 20","Eric Maw/R.G. Foottit"
"Oestlundiella_flava","CNCHEM051382","United States: Washington: Elwha ( road down to Elhwa River)",48.062,-123.59,"Alnus rubra","2003 . 7 . 23","R.G. Foottit/K.S. Pike/G. Graf"
"Ovatus_crataegarius","CHAN_2006_0481_2","Canada: British Columbia: Vancouver (UBC, outside the botanical garden, nr the parking lot)",49.254,-123.251,"Crataegus kansuensis","2006 . 9 . 26","C.-K. Chan"
"Pachypappa_pseudobyrsa","CNCHEM011132","Canada: Ontario: Ottawa (Walkley Rd @ Albion N)",45.377,-75.655,"Populus deltoides","1996 . 6 . 13","Eric Maw"
"Pachypappa_sacculi","CNCHEM033116","Canada: British Columbia: Clearwater Recreation Site (w of Keena Kleene)",52.014,-124.988,"Populus tremuloides","2000 . 7 . 18","Eric Maw/R.G. Foottit"
"Panaphis_juglandis","CNCHEM113979","United States: Washington: Prosser (Irrigation Experimental Station, Washington State University)",46.254,-119.737,"Juglans","2006 . 6 . 26","J. Fullbright"
"Papulaphis_sleesmani","CNCHEM056868","United States: Michigan: Ottawa N.F., sw of Wakefield (end of Wolf Mountain Rd (Ffh 9300))",46.444,-89.768,"Adiantum pedatum","2007 . 6 . 27","Eric Maw/B. Brunet"
"Peltaphis_hottesi","CNCHEM028512","United States: Illinois: Beaverville Tshp., Iroquois County State Conservation Area (west side, at shooting range)",40.988,-87.599,"bug vac","1999 . 7 . 4","Eric Maw/R.G. Foottit/D. Voegtlin"
"Pemphigus_betae","CNCHEM050663","Canada: Alberta: Lethbridge (Indian Battle Park)",49.694,-112.859,"Populus","2001 . 6 . 3","K. Floate"
"Pemphigus_bursarius","CNCHEM028374","Canada: Ontario: Mersea Tshp, Pelee marsh (Tshp Road E)",41.989,-82.515,"Populus nigra","1999 . 6 . 16","Eric Maw/R.G. Foottit"
"Pemphigus_populiramulorum","CNCHEM010570","Canada: Saskatchewan: Indian Head (PFRA tree nursery)",50.511,-103.685,"Populus deltoides","1995 . 7 . 18","Eric Maw/R.G. Foottit"
"Pemphigus_populitransversus","CNCHEM053872_2","Canada: Ontario: Norfolk, w of Delhi (Church Road just s of Hwy 3)",42.843,-80.557,"Populus deltoides","2005 . 6 . 28","Eric Maw/R.G. Foottit"
"Pemphigus_populivenae","CNCHEM005828","Canada: Alberta: Lethbridge (Indian Battle Park)",49.699,-112.867,"Populus","2001 . 6 . 7","K. Floate"
"Pemphigus_spyrothecae","CHAN_2006_0124","Canada: British Columbia: Burnaby (4446 Watling St (South Slope Elementary School, parking lot))",49.216,-123.003,"Populus nigra","2006 . 6 . 20","C.-K. Chan"
"Pentalonia_nigronervosa","CNCHEM050440","Guam: Yigo (Yigo Exp. Sta., Wall's Plot)",13.533,144.872,"Musa acuminata","2003 . 2 . 20",
"Periphyllus_californiensis","CNCHEM056605","New Zealand: Hillmorton (Warren Cres)",-43.555,172.584,"Acer palmatum","2006 . 10 . 4","E. Parr"
"Periphyllus_lyropictus","CNCHEM010044","Canada: Ontario: Ottawa (Bank St @ Alta Vista)",45.372,-75.664,"Acer platanoides","1995 . 6 . 10","Eric Maw"
"Periphyllus_negundinis","CNCHEM008875","Canada: Ontario: Ottawa (Central Experimental Farm, arboretum)",45.391,-75.704,"Acer negundo","1995 . 5 . 9","Eric Maw"
"Periphyllus_testudinaceus","CHAN_2006_0152","Canada: British Columbia: Vancouver (UBC, Asian Garden, Sargent Trail)",49.254,-123.251,"Acer macrophyllum","2006 . 6 . 27","C.-K. Chan"
"Phloeomyzus_passerinii","CNCHEM054006","United Kingdom: England: Richmond, Kew (Royal Botanic Gardens)",51.481,-0.291,"Populus nigra","1995 . 6 . 9","D. Stern"
"Phorodon_humuli","CHAN_2006_0103","Canada: British Columbia: Vancouver (182 E 23 Ave)",49.249,-123.102,"Prunus domestica","2006 . 6 . 14","C.-K. Chan"
"Phyllaphis_fagi","CHAN_2006_0231","Canada: British Columbia: Vancouver (2976 W 10 Ave)",49.263,-123.172,"Fagus sylvatica","2006 . 8 . 14","C.-K. Chan"
"Pleotrichophorus_brevinectarius","CNCHEM063375","Canada: Alberta: e of Onefour (Hwy 501)",49.102,-110.457,"Artemisia cana","2009 . 7 . 5","Eric Maw/R.G. Foottit"
"Pleotrichophorus_decampus","CNCHEM113347","United States: Washington: Walla Walla Co., nr Lowden (McDonald Rd)",43.03,-118.55,"Distichlis stricta","2005 . 11 . 7","G. Graf"
"Pleotrichophorus_elongatus","CNCHEM072162","United States: Washington: TroutLake and Glennwood Rd, nr Conboy Lake NWR",46.01,-121.32,"Chrysothamnus viscidiflorus","2010 . 9 . 3","K.S. Pike"
"Pleotrichophorus_lagacei","CNCHEM054204","United States: California: e of Mount Shasta City (Mount Shasta Ski Area)",41.316,-122.203,"Haplopappus bloomeri","2005 . 9 . 28","Eric Maw/R.G. Foottit"
"Pleotrichophorus_longinectarius","CNCHEM063509","Canada: Alberta: Dorothy (Hwy 848 at Red Deer River)",51.279,-112.333,"Artemisia cana","2009 . 7 . 9","Eric Maw/R.G. Foottit/K. Floate"
"Pleotrichophorus_pullus","CNCHEM010458","Canada: Alberta: Suffield (military range)",50.313,-110.597,"Artemisia cana","1995 . 7 . 14","Eric Maw/R.G. Foottit"
"Pleotrichophorus_quadritrichus","CNCHEM069933","United States: Colorado: Gateway (FSR 6-3/10 at 10-8/10)",38.699,-108.851,"Artemisia tridentata","2010 . 6 . 25","Eric Maw/R.G. Foottit"
"Pleotrichophorus_rusticatus","CNCHEM063429","Canada: Alberta: Lethbridge (Pavan Park)",49.756,-112.848,"Artemisia cana","2009 . 7 . 7","Eric Maw/R.G. Foottit"
"Pleotrichophorus_xerozoous","CNCHEM054152","United States: Utah: w of Mills",39.481,-112.012,"Chrysothamnus nauseosus","2005 . 9 . 17","Eric Maw/R.G. Foottit"
"Prociphilus_americanus","CNCHEM055890","United States: Washington: Catherine Creek",45.756,-120.616,"Fraxinus latifolia","2006 . 5 . 12","K.S. Pike"
"Prociphilus_caryae","CNCHEM028911","Canada: British Columbia: s of Mount Baldy Ski Area",49.114,-119.215,"Amelanchier alnifolia","1999 . 7 . 17","Eric Maw/R.G. Foottit"
"Prociphilus_fraxinifolii","CHAN_2006_0029","Canada: British Columbia: Vancouver (1949 W 5 Ave)",49.267,-123.15,"Fraxinus pennsylvanica","2006 . 5 . 26","C.-K. Chan"
"Prociphilus_xylostei","CNCHEM039632","Canada: British Columbia: se of Golden (Mount 7 Ridge Road)",51.28,-116.913,"Lonicera involucrata","2001 . 8 . 2","Eric Maw/R.G. Foottit"
"Pseudacaudella_rubida","CNCHEM055879","United States: Washington: Olympic National Pk, (Quinault Lake day use picnic area)",47.473,-123.838,"Bryophyta",2006,"K.S. Pike"
"Pseudocercidis_rosae","CNCHEM010096","Canada: Alberta: Fabyan (campground, Battle River @ Hwy 14)",52.898,-111.01,"Rosa acicularis","1995 . 6 . 27","Eric Maw"
"Pseudoepameibaphis_glauca","CNCHEM050282","United States: California: Tahoe (Sawmill Pond, Sawmill Road at Lake Tahoe Blvd)",38.889,-120.026,"Artemisia tridentata","2002 . 10 . 20","Eric Maw/R.G. Foottit"
"Pseudoepameibaphis_tridentatae","CNCHEM010475","Canada: Alberta: Drumheller (nw Tyrell Museum, at chapel)",51.48,-112.796,"Artemisia cana","1995 . 7 . 15","Eric Maw/R.G. Foottit"
"Pterocallis_alni","CHAN_2006_0457_2","Canada: British Columbia: Vancouver (UBC. Old Arboretum)",49.266,-123.256,"Alnus rubra","2006 . 9 . 21","C.-K. Chan"
"Pterocallis_alnifoliae","CNCHEM006910","Canada: Ontario: Dummer Tshp, Clarina (Upper Stoney Lake; south shore (Puffers Bay))",44.561,-78.045,"Alnus","1991 . 8 . 3","Eric Maw"
"Pterocomma_beulahense","CNCHEM039873","Canada: British Columbia: Mount Robson Provincial Park (Mount Terry Fox lookout, Hwy 16)",52.981,-119.319,"Populus trichocarpa","2001 . 8 . 6","Eric Maw/R.G. Foottit"
"Pterocomma_bicolor","CNCHEM007381","Canada: Ontario: Backus Woods Conservation Area (past bridge near main parking area)",42.654,-80.469,"Salix","1993 . 5 . 19","Eric Maw"
"Pterocomma_populeum","CNCHEM064320","Canada: Québec: Montréal (Jardin Botanique)",45.555,-73.555,"Populus deltoides","2009 . 9 . 17","Claude Pilon"
"Pterocomma_populifoliae","CNCHEM057667","Canada: Québec: Harrington, Lac Carling (Chemin de Harrington)",45.78,-74.574,"Populus grandidentata","2007 . 8 . 26","Eric Maw/B. Brunet/C. Thompson"
"Pterocomma_salicis","CNCHEM064294","Canada: Québec: Montréal (Parc-Nature de la Pointe-aux-Prairies, Secteur du Fleuve)",45.681,-73.494,"Salix","2009 . 8 . 6","Claude Pilon"
"Pterocomma_sanguiceps","CNCHEM033161","Canada: British Columbia: e of Hagensborg (Nusatsum-Noeick Forest Service Road (stop 2))",52.348,-126.44,"Salix","2000 . 7 . 19","Eric Maw/R.G. Foottit"
"Pterocomma_smithiae","CNCHEM057139","Canada: Manitoba: 35 km w of Thompson (Hwy 391)",55.913,-98.34,"Salix pseudomyrsinites","2007 . 7 . 20","R.G. Foottit/Eric Maw"
"Rhodobium_porosum","CNCHEM056381","United States: Hawaii: Kauai; Lihu’ei (K-mart)",21.968,-159.377,"Rosa","2006 . 5 . 16","M. Tremblay"
"Rhopalomyzus_grabhami","CNCHEM028794","United States: Idaho: ID, (Warm Lake Road at Swag Creek)",44.59,-115.868,"Lonicera","1999 . 7 . 13","Eric Maw/R.G. Foottit"
"Rhopalosiphum_cerasifoliae","CNCHEM007179","Canada: Ontario: 2 km e of Warren (picnic area, Hwy 17)",46.435,-80.279,"Prunus virginiana","1992 . 7 . 28","Eric Maw"
"Rhopalosiphum_enigmae","CNCHEM049321","United States: Tennessee: Reliance",35.191,-84.501,"Typha latifolia","2002 . 6 . 1","Maw/von Dohlen/Foottit/Rowe"
"Rhopalosiphum_maidis","CNCHEM006896","Canada: Ontario: Ottawa",45.417,-75.7,"Zea mays","1991 . 7 . 30","Eric Maw"
"Rhopalosiphum_musae","CNCHEM064117","New Zealand: Auckland City, Remuera (Waiatarua reserve)",-36.883,174.827,"Juncus gregiflorus","2009 . 2 . 28","N.A. Martin"
"Rhopalosiphum_rufiabdominale","CNCHEM053450","Canada: Ontario: Harrow (AAFC: GRCRC greenhouse)",42.033,-82.898,"Lycopersicon esculentum","2005 . 4 . 20","G. Zilahi-Balogh"
"Sanbornia_juniperi","CNCHEM049207","United States: Virginia: s of Danville (Hwy 29)",36.548,-79.44,"Juniperus virginiana","2002 . 5 . 27","Eric Maw/R.G. Foottit"
"Schizaphis_scirpicola","CNCHEM006074","Canada: New Brunswick: Acadia Forestry Experimental Station (access road 4, 1.2 km s intersection road 16)",46.011,-66.388,"Scirpus","1993 . 8 . 3","Eric Maw/R.G. Foottit"
"Schizolachnus_curvispinosus","CNCHEM028761","United States: Idaho: sw of Idaho City (mile 24 Hwy 21 at Daggett Creek Road)",43.678,-115.977,"Pinus ponderosa","1999 . 7 . 12","Eric Maw/R.G. Foottit"
"Schizolachnus_pineti","CHAN_2006_0195","Canada: British Columbia: Vancouver (2010 Harrison Drive)",49.21,-123.065,"Pinus mugo","2006 . 7 . 16","C.-K. Chan"
"Schizoneurata_tissoti","CNCHEM049390","United States: Georgia: n of Carey (Oconee National Forest, Hwy 278, recreational site at Oconee Lake)",33.568,-83.272,"Crataegus","2002 . 6 . 3","von Dohlen/Maw/Foottit/Rowe"
"Schoutedenia_ralumensis","CNCHEM068478","Australia: New South Wales: Beecroft (Chilworth Reserve)",-33.75,151.03,"Breynia oblongifolia","2009 . 12 . 4","D.F. Hales/R.G. Foottit"
"Semiaphis_dauci","CNCHEM071282","Canada: Québec: Montréal (Parc-Nature de la Pointe-aux-Prairies, Bois-de-l'Héritage)",45.68,-73.507,"Daucus carota","2010 . 6 . 29","Claude Pilon"
"Sipha_elegans","CNCHEM055840","United States: Minnesota: Solana State Forest, e of Dads Corner (s of CR 2)",46.328,-93.241,"Poaceae","2007 . 6 . 25","Eric Maw/B. Brunet"
"Sipha_flava","CNCHEM054952","United States: Michigan: Manistee N.F., n of Walkers Corners (Osborne Ave)",43.794,-85.949,"Poaceae","2007 . 6 . 22","Eric Maw/B. Brunet"
"Siphonatrophia_cupressi","CNCHEM050334","United States: Utah: Logan Canyon (Temple Fork)",41.83,-111.58,"Juniperus","2002 . 7 . 23","Carol von Dohlen"
"Sitobion_avenae","CNCHEM007722","Canada: Ontario: Ottawa (Central Experimental Farm)",45.393,-75.717,"Triticum","1994 . 6 . 14","Eric Maw"
"Sitobion_luteum","CNCHEM071633","Brazil: Paraná : Curitiba, Uberaba",-25.9,-49.2,"Dendrobium","2010 . 9 . 15","Sonia M.N. Lazzari"
"Smynthurodes_betae","CNCHEM012655","Israel:",31,34.8,"Pistacia atlantica","1995 . 10 . 15","David Wool"
"Stegophylla_essigi","CNCHEM054185","United States: California: Los Osos (Los Osos Oaks State Reserve)",35.303,-120.804,"Quercus agrifolia","2005 . 9 . 22","Eric Maw/R.G. Foottit"
"Stegophylla_quercicola","CNCHEM054007","United States: North Carolina: Raleigh",35.769,-78.639,"Quercus","1999 . 5 . 1","Carol von Dohlen"
"Symydobius_americanus","CNCHEM006102","Canada: New Brunswick: McAdam (8.2 km e of R.R. crossing in town)",45.606,-67.227,"Betula alleghaniensis","1993 . 8 . 3","Eric Maw/R.G. Foottit"
"Symydobius_intermedius","CNCHEM069916","United States: Colorado: w of Idylwilde (Hwy 14)",40.706,-105.755,"Betula fontinalis","2010 . 6 . 24","Eric Maw/R.G. Foottit"
"Tamalia_coweni","CNCHEM062528","United States: Colorado: near Gateway (Uncompahgre plateau)",39,-109,"Arctostaphylos patula","2007 . 7 . 24","D.G. Miller"
"Thecabius_gravicornis","CNCHEM055914_2","Canada: Ontario: Malakoff",45.111,-75.788,"Populus deltoides","1992 . 7 . 19","Eric Maw"
"Thecabius_populimonilis","CNCHEM033236","Canada: British Columbia: BC, (Redstone Forest Service Road)",52.141,-123.726,"Populus trichocarpa","2000 . 7 . 20","Eric Maw/R.G. Foottit"
"Therioaphis_riehmi","CNCHEM055906","Canada: Ontario: Marlborough geo. tshp. Conc 6 lot 30 (north half)",45.033,-75.902,"Melilotus alba","2006 . 7 . 9","Eric Maw"
"Therioaphis_trifolii","CNCHEM026001","Canada: Québec: Hudson (Ch. Harwood)",45.458,-74.208,"Medicago lupulina","1998 . 7 . 25","Eric Maw"
"Thripsaphis_ballii","CNCHEM010211","Canada: Alberta: 15.5 km s of New Brigden (on Hwy 28)",51.568,-110.474,"Carex","1995 . 7 . 3","Eric Maw"
"Thripsaphis_cyperi","CNCHEM008526","Canada: Newfoundland and Labrador: Hay Cove (L'Anse aux Meadows picnic area)",51.595,-55.523,"Carex aquatilis","1994 . 8 . 12","Eric Maw/R.G. Foottit"
"Tiliphagus_lycoposugus","CNCHEM054820","United States: Virginia: Charlottesville",38.034,-78.49,"Tilia americana","1999 . 5 . 3",
"Tinocallis_platani","CHAN_2006_0040","Canada: British Columbia: Vancouver (1685 W 13 Ave)",49.26,-123.143,"Ulmus americana","2006 . 6 . 2","C.-K. Chan"
"Tinocallis_ulmifolii","CNCHEM006925","Canada: Ontario: Dummer Tshp, Clarina (Upper Stoney Lake; south shore (Puffers Bay))",44.561,-78.045,"Ulmus americana","1991 . 8 . 4","Eric Maw"
"Tinocallis_ulmiparvifoliae","CNCHEM054325","Canada: British Columbia: Vancouver (UBC)",49.26,-123.25,"Alnus rubra","2005 . 7 . 23","C.-K. Chan"
"Trama_rara","CNCHEM003807","Canada: Ontario: Ottawa (1456 Heatherington Rd.)",45.373,-75.652,"Taraxacum officinale","1994 . 9 . 4","Eric Maw"
"Tuberculatus_annulatus","CHAN_2006_0078","Canada: British Columbia: Vancouver (opp 768 W 59 Ave, tree adjacent to #76)",49.217,-123.122,"Quercus  robur","2006 . 6 . 10","C.-K. Chan"
"Tuberculatus_querceus","CHAN_2006_0296","Canada: British Columbia: Vancouver (Van Dusen Botanical Garden)",49.239,-123.131,"Quercus macrocarpa","2006 . 8 . 29","C.-K. Chan"
"Tuberolachnus_salignus","CNCHEM002225","Canada: Saskatchewan: Regina",50.45,-104.617,"Salix","1992 . 7 . 28","M.G. Maw"
"Uroleucon_adenocaulonae","CNCHEM057615","Canada: British Columbia: w side of Taylor Arm Provincial Park",49.279,-125.07,"Adenocaulon bicolor","2007 . 8 . 22","Eric Maw/D.I. Barnes"
"Uroleucon_ambrosiae","CNCHEM006161","Canada: New Brunswick: s of Penobsquis (picnic area, on Hwy 2)",45.67,-65.407,"Solidago juncea","1993 . 8 . 4","Eric Maw/R.G. Foottit"
"Uroleucon_anomalae","CNCHEM055928","Canada: Ontario: Marlborough geo. tshp. Conc 6 lot 30 (north half)",45.033,-75.902,"Symphyotrichum novae-angliae","2006 . 8 . 3","Eric Maw"
"Uroleucon_bradburyi","CNCHEM006351","Canada: Nova Scotia: Acadia Mines (bridge over gorge)",45.491,-63.603,"Euthamia graminifolia","1993 . 8 . 7","Eric Maw/R.G. Foottit"
"Uroleucon_breviscriptum","CNCHEM055942","Canada: Ontario: Marlborough geo. tshp. Conc 6 lot 30 (north half)",45.033,-75.902,"Symphyotrichum ciliolatum","2006 . 9 . 18","Eric Maw"
"Uroleucon_cadens","CNCHEM059949","Canada: Québec: Parc de la Gatineau (trail between Keogan shelter and Kingsmere)",-45.5,-75.86,"Solidago","2007 . 7 . 25","B.M.T. Brunet"
"Uroleucon_caligatum","CNCHEM003880","Canada: Ontario: Mer Bleue Conservation Area (Dohlman Ridge w of Anderson Rd)",45.404,-75.565,"Solidago altissima","1994 . 9 . 25","Eric Maw"
"Uroleucon_ciefi","CNCHEM049235","United States: South Carolina: Tamassee (Hwy 11 bridge at Flat Shoal River)",34.874,-83.023,"Eupatorium capilifolium","2002 . 5 . 29","Maw/von Dohlen/Foottit/Rowe"
"Uroleucon_cirsii","CNCHEM006136","Canada: New Brunswick: Jemseg (under s end of bridge on Hwy 2)",45.826,-66.118,"Cirsium arvense","1993 . 8 . 4","Eric Maw/R.G. Foottit"
"Uroleucon_eoessigi","CNCHEM070728","United States: Oregon: Umatilla NF, (FR62)",45.9,-117.7,"Sidalcea","2010 . 7 . 18","A.S. Jensen"
"Uroleucon_eupatoricolens","CNCHEM006897","Canada: Ontario: Arden (picnic area, Salmon River at Hwy #7)",44.738,-76.935,"Eupatorium perfoliatum","1991 . 8 . 3","Eric Maw"
"Uroleucon_eupatorifoliae","CNCHEM012178","Canada: Ontario: Dummer Tshp, Clarina (Upper Stoney Lake, s. shore (Puffers Bay); Puffer Shore Rd)",44.561,-78.045,"Ageratina altissima","1996 . 8 . 10","Eric Maw"
"Uroleucon_impatiensicolens","CNCHEM006418","Canada: Nova Scotia: Cambridge (at bridge)",45.058,-64.648,"Impatiens capensis","1993 . 8 . 8","Eric Maw/R.G. Foottit"
"Uroleucon_luteolum","CNCHEM055779","United States: Illinois: sw of Elwood (Medwin National tallgrass Prairie, Explosion Rd)",41.368,-88.143,"Solidago canadensis","2007 . 6 . 23","Eric Maw/B. Brunet"
"Uroleucon_nigrotibium","CNCHEM003809","Canada: Ontario: Mer Bleue Conservation Area",45.396,-75.516,"Solidago nemoralis","1994 . 9 . 5","Eric Maw"
"Uroleucon_nigrotuberculatum","CNCHEM049280","United States: North Carolina: Rainbow Springs (Hwy 64 at West Old Murphy Rd.)",35.093,-83.556,"Solidago","2002 . 5 . 30","Foottit/Maw/von Dohlen/Rowe"
"Uroleucon_rurale","CNCHEM049355","United States: North Carolina: ne of Alexander (intersection Warm Spring Road and Lower Flat Creek Road)",35.722,-82.622,"Verbesina helianthioides","2002 . 6 . 2","Rowe/Maw/von Dohlen/Foottit"
"Uroleucon_russellae","CNCHEM056673","Canada: Ontario: Dummer Tshp, Clarina (Upper Stoney Lake; south shore (Puffers Bay))",44.561,-78.045,"Anaphalis margaritacea","1991 . 8 . 4","Eric Maw"
"Uroleucon_sonchellum","CNCHEM049214","United States: South Carolina: Liberty (Boggs Rock)",34.807,-82.693,"Lactuca","2002 . 5 . 29","Maw/von Dohlen/Foottit/Rowe/Wheeler"
"Uroleucon_sonchi","CNCHEM006895","Canada: Ontario: Ottawa (Central Experimental Farm)",45.393,-75.717,"Sonchus asper","1991 . 7 . 29","Eric Maw"
"Uroleucon_taraxaci","CNCHEM008543","Canada: Newfoundland and Labrador: Green Island Cove",51.37,-56.624,"Taraxacum officinale","1994 . 8 . 12","Eric Maw/R.G. Foottit"
"Utamphorophora_crataegi","CNCHEM071194","Canada: Québec: Montréal (Jardin Botanique)",45.555,-73.555,"Crataegus chrysocarpa","2010 . 5 . 21","Claude Pilon"
"Utamphorophora_humboldti","CNCHEM008926","Canada: Ontario: Mer Bleue Conservation Area",45.396,-75.516,"Physocarpus","1995 . 5 . 20","Eric Maw"
"Wahlgreniella_nervata","CNCHEM054195","United States: California: e of McCloud (Hwy 89)",41.213,-121.79,"Arctostaphylos","2005 . 9 . 28","Eric Maw/R.G. Foottit"
"Wahlgreniella_vaccinii","CNCHEM057248","Canada: Manitoba: w of Split Lake (Hwy 280 near east end Assean Lake)",56.244,-96.361,"Vaccinium uliginosum","2007 . 7 . 22","E.Maw/R.G. Foottit"
"Acuticauda_solidaginifoliae","GU559857",,,,,,
"Aphis_costalis","HM245841",,,,,,
"Aphis_mimuli","HM245843",,,,,,
"Aphis_oenotherae","HM245834",,,,,,
"Aphis_pulchella","GU559859",,,,,,
"Aphis_taraxacicola","GQ904115",,,,,,
"Diuraphis_mexicana","FJ232623",,,,,,
"Diuraphis_tritici","EF587232",,,,,,
"Dysaphis_pyri","JQ437449",,,,,,
"Dysaphis_sorbi","JF340097",,,,,,
"Hyadaphis_coriandri","DQ499054",,,,,,
"Hyalopterus_amygdali","DQ290228",,,,,,
"Macrosiphoniella_sanborni","FJ982387",,,,,,
"Macrosiphum_euphorbiae","AF077771",,,,,,
"Metopolophium_dirhodum","AY383541",,,,,,
"Myzus_cerasi","JF340100",,,,,,
"Myzus_persicae","AY898749",,,,,,
"Pterocomma_pilosum","GU457803",,,,,,
"Rhopalosiphum_nymphaeae","AY594672",,,,,,
"Rhopalosiphum_padi","AY594671",,,,,,
"Schizaphis_rotundiventris","AF220511",,,,,,
"Schizaphis_scirpi","GU457797",,,,,,
"Sitobion_fragariae","DQ499052",,,,,,
"Uroleucon_leonardi","HQ528267",,,,,,
"Vesiculaphis_caricis","GU978835",,,,,,
