# Supplementary material for: Geographic isolation drives speciation in Nearctic aphids
Source: Commun Biol. 2022 Aug 8;5:796. doi: 10.1038/s42003-022-03771-5 (PMC9360434; doi:10.1038/s42003-022-03771-5)
Supplement: Supplementary file 6 — Supplementary Data 5 [file 42003_2022_3771_MOESM6_ESM.txt]

((((((((((((((((((((((((((((((((((((Illinoia_lambersi:0.005212314233,Illinoia_spiraeae:0.005212314233):0.001904908875,Illinoia_morrisoni:0.007117223108):0.002035973956,Illinoia_liriodendri:0.009153197064):0.002124838282,Illinoia_richardsi:0.01127803535):0.01143297602,Macrosiphum_willamettense:0.02271101137):0.0044872623,(Catamergus_fulvae:0.0226936092,Catamergus_kickapoo:0.0226936092):0.004504664473):0.001290534337,Illinoia_paqueti:0.02848880801):0.001537324971,Macrosiphum_californicum:0.03002613298):0.002139340489,Corylobium_avellanae:0.03216547347):0.002993810534,(Macrosiphum_coryli:0.01590284147,Macrosiphum_pseudocoryli:0.01590284147):0.01925644253):0.02343603396,((((Macrosiphum_dicentrae:0.01424379828,Macrosiphum_diervillae:0.01424379828):0.029929799,(Illinoia_alni:0.04269787884,Illinoia_crystleae:0.04269787884):0.001475718435):0.0007750621732,Macrosiphum_tuberculaceps:0.04494865945):0.001410995589,(Macrosiphum_olmsteadi:0.01526769681,Macrosiphum_woodsiae:0.01526769681):0.03109195823):0.01223566292):0.01320760565,(((((((((Macrosiphum_parvifolii:0.005600076112,Macrosiphum_stanleyi:0.005600076112):0.02561250011,(Macrosiphum_osmaroniae:0.02856638852,Macrosiphum_tolmiea:0.02856638852):0.002646187708):0.006239168915,((Macrosiphum_wilsoni:0.01944038285,Macrosiphum_daphnidis:0.01944038285):0.003061135272,Macrosiphum_violae:0.02250151813):0.01495022702):0.0005652308865,Macrosiphum_albifrons:0.03801697603):0.001203349212,(Macrosiphum_creelii:0.01831469034,Macrosiphum_euphorbiae:0.01831469034):0.0209056349):0.0008787438266,(((Macrosiphum_gaurae:0.003629876852,Macrosiphum_valerianae:0.003629876852):0.008380519566,Macrosiphum_pallidum:0.01201039642):0.00346679073,Macrosiphum_impatientis:0.01547718715):0.02462188192):0.003138583617,Macrosiphum_rosae:0.04323765268):0.01713258161,Papulaphis_sleesmani:0.06037023429):0.004629269459,(Aulacorthum_solani:0.03012786122,Microlophium_carnosum:0.03012786122):0.03487164253):0.006803419861):0.01429142743,(Acyrthosiphon_lactucae:0.002519894606,Acyrthosiphon_lactucae:0.002519894606):0.08357445644):0.05182192628,((((((((Vesiculaphis_caricis:0.1097527338,Decorosiphon_corynothrix:0.1097527338):0.004076096382,Myzodium_modestum:0.1138288302):0.002755861365,Phorodon_humuli:0.1165846916):0.004810747729,(Acuticauda_solidaginifoliae:0.1112231681,Neotoxoptera_formosana:0.1112231681):0.01017227116):0.003858166915,(((Idiopterus_nephrelepidis:0.08870457836,Semiaphis_dauci:0.08870457836):0.02696147294,Abstrusomyzus_phloxae:0.1156660513):0.002343645939,(Artemisaphis_artemisicola:0.03557307105,Ovatus_crataegarius:0.03557307105):0.08243662619):0.007243908988):0.000879288941,Pseudacaudella_rubida:0.1261328952):0.01103153996,(((Acyrthosiphon_caraganae:0.01194812487,Acyrthosiphon_churchillense:0.01194812487):0.008850833407,Acyrthosiphon_assiniboinensis:0.02079895828):0.09323341634,Acyrthosiphon_purshiae:0.1140323746):0.02313206051):0.0004677099611,Acyrthosiphon_pisum:0.1376321451):0.0002841322358):0.0002997977487,((((Sitobion_fragariae:0.06505467507,Sitobion_avenae:0.06505467507):0.01214133173,Sitobion_luteum:0.07719600679):0.004453831435,Metopolophium_dirhodum:0.08164983823):0.004076370014,Acyrthosiphon_malvae:0.08572620824):0.05248986683):0.002095964299,(Utamphorophora_crataegi:0.1301490861,Utamphorophora_commelinensis:0.1301490861):0.01016295323):0.0003833973454,(((((Ericaphis_scammelli:0.00605644416,Rhodobium_porosum:0.00605644416):0.009904900429,Ericaphis_fimbriata:0.01596134459):0.01276435865,(Wahlgreniella_nervata:0.01312310786,Wahlgreniella_vaccinii:0.01312310786):0.01560259538):0.01680646545,(((Aulacorthum_dorsatum:0.02377503645,Ericaphis_wakibae:0.02377503645):0.001972407055,Ericaphis_lilii:0.0257474435):0.004758995699,Aulacorthum_pterinigrum:0.0305064392):0.01502572949):0.06824401589,Pseudocercidis_rosae:0.1137761846):0.02691925214):0.0004656327891,((((((Amphorophora_agathonica:0.01265788368,Amphorophora_rubicumberlandi:0.01265788368):0.005459010211,Amphorophora_geranii:0.01811689389):0.00718493671,Amphorophora_forbesi:0.0253018306):0.004922775215,Amphorophora_sensoriata:0.03022460582):0.0520666589,(Illinoia_davidsoni:0.01984160737,Illinoia_rubicola:0.01984160737):0.06244965735):0.02386102496,Illinoia_menziesiae:0.1061522897):0.03500877983):0.0006349096249,(((((((((((((((((Uroleucon_atripes:0.003868637531,Uroleucon_gigantiphagum:0.003868637531):0.001985345311,Uroleucon_nigrotibium:0.005853982841):0.001033078981,Uroleucon_chrysanthemi:0.006887061822):0.001027128225,Uroleucon_russellae:0.007914190047):0.001328295835,Uroleucon_nigrotuberculatum:0.009242485882):0.001843485451,Uroleucon_obscuricaudatum:0.01108597133):0.001937943691,Uroleucon_paucosensoriatum:0.01302391502):0.008406317087,Uroleucon_eupatorifoliae:0.02143023211):0.00471135353,Uroleucon_taraxaci:0.02614158564):0.01633495916,(((((Uroleucon_ambrosiae:0.02678515335,Uroleucon_rurale:0.02678515335):0.004372578447,Uroleucon_impatiensicolens:0.0311577318):0.006613909568,Uroleucon_aquilegiae:0.03777164137):0.003059522792,(Uroleucon_leonardi:0.0317653976,Uroleucon_eupatoricolens:0.0317653976):0.009065766556):0.0004980119155,((Uroleucon_bradburyi:0.008617427978,Uroleucon_ciefi:0.008617427978):0.002789302667,Uroleucon_adenocaulonae:0.01140673065):0.02992244543):0.001147368721):0.001280456341,Uroleucon_sonchi:0.04375700114):0.002446434635,Uroleucon_sonchellum:0.04620343577):0.004715313371,Uroleucon_cirsii:0.05091874914):0.004483429338,Staticobium_sp.:0.05540217848):0.004531118496,((((Uroleucon_erigeronensis:0.004057474479,Uroleucon_gravicorne:0.004057474479):0.002271577165,Uroleucon_cadens:0.006329051643):0.01027745338,(Uroleucon_caligatum:0.00246991226,Uroleucon_luteolum:0.00246991226):0.01413659276):0.03156977645,((Uroleucon_anomalae:0.01589121349,Uroleucon_breviscriptum:0.01589121349):0.01030136924,Uroleucon_escalantii:0.02619258274):0.02198369874):0.0117570155):0.02598816297,(((((Macrosiphoniella_absinthii:0.06401804565,Macrosiphoniella_abrotani:0.06401804565):0.003350510786,Macrosiphoniella_millefolii:0.06736855643):0.009323049144,Titanosiphon_dracunculi:0.07669160558):0.001063107374,((Macrosiphoniella_subterranea:0.02163358821,Macrosiphoniella_tanacetaria:0.02163358821):0.006390991058,Macrosiphoniella_ludovicianae:0.02802457927):0.04973013368):0.004420134635,(((Macrosiphoniella_leucanthemi:0.03314146746,Macrosiphoniella_tapuskae:0.03314146746):0.04004184041,(Macrosiphoniella_artemisiae:0.06487795038,Macrosiphoniella_paucisetosa:0.06487795038):0.008305357493):0.004682697527,Macrosiphoniella_sanborni:0.0778660054):0.00430884219):0.003746612366):0.04175896107,Eomacrosiphon_nigromaculosum:0.127680421):0.01411555811):0.004948266465,((((((Nasonovia_cynosbati:0.01362372672,Nasonovia_essigi:0.01362372672):0.01096445172,Nasonovia_castelleiae:0.02458817844):0.0665497468,Nasonovia_takala:0.09113792524):0.00654166193,(Nasonovia_houghtonensis:0.07730840172,Nasonovia_purpurascens:0.07730840172):0.02037118545):0.00637580409,(Cryptomyzus_galeopsidis:0.07471956675,Cryptomyzus_ribis:0.07471956675):0.02933582451):0.004840294548,(((((Hyperomyzus_lactucae:0.008607100518,Hyperomyzus_pallidus:0.008607100518):0.03463212359,Nasonovia_ribisnigri:0.04323922411):0.01008485618,Hyperomyzus_sandilandicus:0.0533240803):0.01579954335,Hyperomyzus_rhinanthi:0.06912362365):0.03130326044,Gypsoaphis_oestlundi:0.1004268841):0.008468801724):0.03784855978):0.001071024248,((((((((((Pleotrichophorus_elongatus:0.08095175466,Pleotrichophorus_brevinectarius:0.08095175466):0.0004906583418,Pleotrichophorus_xerozoous:0.08144241301):0.002565754465,((Pleotrichophorus_pullus:0.005527507587,Pleotrichophorus_pullus:0.005527507587):0.008698177827,Pleotrichophorus_quadritrichus:0.01422568541):0.06978248206):0.00157616753,(Pleotrichophorus_longinectarius:0.03799275976,Pleotrichophorus_glandulosus:0.03799275976):0.04759157524):0.000944940294,Microsiphoniella_artemisiae:0.08652927529):0.003871659898,(((Pseudoepameibaphis_glauca:0.05362732884,Pseudoepameibaphis_tridentatae:0.05362732884):0.00289948892,Epameibaphis_atricornis:0.05652681776):0.01034104495,Obtusicauda_coweni:0.0668678627):0.02353307249):0.02834081545,Cachryphora_canadensis:0.1187417506):0.009800382345,Microparsus_singularis:0.128542133):0.01178499498,(Carolinaia_rhois:0.08499142618,Utamphorophora_humboldti:0.08499142618):0.05533570179):0.004721390319,Neomyzus_circumflexus:0.1450485183):0.002766751551):0.001328464076,((Acyrthosiphon_macrosiphum:0.03588580285,Ericaphis_gentneri:0.03588580285):0.08927236949,(Ceruraphis_eriophori:0.08839368321,Ceruraphis_viburnicola:0.08839368321):0.03676448913):0.02398556158):0.001206110101,Atarsos_grindeliae:0.150349844):0.001105765815,Amphorophora_ampullata:0.1514556098):0.007992925172,((((Nearctaphis_crataegifoliae:0.01430150536,Nearctaphis_sensoriata:0.01430150536):0.003317031931,(Nearctaphis_bakeri:0.0151359828,Nearctaphis_clydesmithi:0.0151359828):0.00248255449):0.005640657581,Nearctaphis_kachena:0.02325919487):0.09394819758,Hyalomyzus_sp:0.1172073924):0.04224114256):0.001865943338,Mastopoda_pteridis:0.1613144783):0.004194460987,((((((((Diuraphis_tritici:0.02415586615,Diuraphis_frequens:0.02415586615):0.01324475839,Diuraphis_mexicana:0.03740062454):0.04703324864,Lipaphis_pseudobrassicae:0.08443387318):0.00379814312,((Brachycorynella_asparagi:0.02777941542,Brevicoryne_brassicae:0.02777941542):0.004640961954,Hayhurstia_atriplicis:0.03242037737):0.05581163893):0.01848590649,((Hyadaphis_foeniculi:0.01688004711,Hyadaphis_tataricae:0.01688004711):0.08415284836,Hyadaphis_coriandri:0.1010328955):0.005685027324):0.004925444226,Coloradoa_absinthii:0.111643367):0.0312995036,((Ovatomyzus_boraginacearum:0.1271843227,(Aphthargelia_symphoricarpi:0.09567588206,Cedoaphis_incognita:0.09567588206):0.03150844064):0.004309480038,(Rhopalomyzus_grabhami:0.1001671911,Rhopalomyzus_lonicerae:0.1001671911):0.03132661161):0.01144906789):0.006182105056,(((((Brachycaudus_helichrysi:0.02722829744,Brachycaudus_tragopogonis:0.02722829744):0.02237979406,Brachycaudus_rumexicolens:0.04960809149):0.01302308615,Brachycaudus_cardui:0.06263117764):0.03510001684,((Myzus_persicae:0.06146088975,Myzus_varians:0.06146088975):0.01344483731,Myzus_cerasi:0.07490572707):0.02282546741):0.007031766247,(Dysaphis_foeniculus:0.06785887616,Dysaphis_plantaginea:0.06785887616):0.03690408457):0.04436201496):0.01638396365):0.02796741397,((((((Myzus_ligustri:0.07093410168,Myzus_ornatus:0.07093410168):0.03155031957,Myzus_lythri:0.1024844213):0.0129284103,Myzus_ascalonicus:0.1154128316):0.004263050183,(Jacksonia_papillata:0.1109803358,Myzus_hemerocallis:0.1109803358):0.008695545965):0.00571245754,(Pentalonia_caladii:0.005390982501,Pentalonia_nigronervosa:0.005390982501):0.1199973568):0.05815097179,((Chaetosiphon_fragaefolii:0.1114941373,Longicaudus_trirhodus:0.1114941373):0.02590535011,Myzaphis_rosarum:0.1373994874):0.0461398237):0.009937042223):0.02048821319,((((((((((((((((((((((Aphis_craccae:0.008681130456,Aphis_masoni:0.008681130456):0.003320359556,Aphis_astragalina:0.01200149001):0.001683721527,Aphis_genistae:0.01368521154):0.001784547832,Aphis_craccivora:0.01546975937):0.00870717237,Aphis_hyperici:0.02417693174):0.003363759279,(Aphis_fabae:0.02282592343,Aphis_rumicis:0.02282592343):0.004714767587):0.0144804916,(Aphis_pomi:0.007932624146,Aphis_spiraecola:0.007932624146):0.03408855847):0.004024366781,(Aphis_vernoniae:0.04205344446,Brachyunguis_spX:0.04205344446):0.003992104937):0.003032744435,((((Aphis_lugentis:0.03922829855,Aphis_neilliae:0.03922829855):0.002200638813,Aphis_whiteshellensis:0.04142893737):0.002922849185,Aphis_folsomi:0.04435178655):0.002513161826,(Aphis_gerardiae:0.002014309052,Aphis_illinoisensis:0.002014309052):0.04485063933):0.002213345455):0.008055713177,(((((Aphis_gossypii:0.01015005873,Aphis_sedi:0.01015005873):0.005880158191,(Aphis_madderae:0.01152002879,Aphis_oestlundi:0.01152002879):0.004510188134):0.01257526236,Aphis_glycines:0.02860547927):0.009316928395,((Aphis_nasturtii:0.01635192861,Aphis_urticata:0.01635192861):0.01900556573,Aphis_forbesi:0.03535749434):0.002564913328):0.001705986638,Aphis_rubifolii:0.03962839431):0.0175056127):0.002545187289,Aphis_aurantii:0.0596791943):0.003828325453,((((Aphis_costalis:0.02292467786,Aphis_oenotherae:0.02292467786):0.002343402111,Aphis_varians:0.02526807997):0.001234506794,Aphis_agastachyos:0.02650258677):0.03250811392,Aphis_spiraephila:0.05901070069):0.004496819065):0.004418703458,Aphis_sambuci:0.06792622321):0.004514138534,Sanbornia_juniperi:0.07244036174):0.00450271255,Aphis_verbasci:0.07694307429):0.01048928492,(((((((((((((Aphis_rubicola:0.04334825292,Aphis_taraxacicola:0.04334825292):0.01060595348,Aphis_pulchella:0.05395420639):0.006832656477,(Brachyunguis_tetrapteralis:0.05237621189,Siphonatrophia_cupressi:0.05237621189):0.008410650981):0.003958351507,Aphis_mimuli:0.06474521437):0.008062189192,Aphis_asclepiadis:0.07280740357):0.000288748275,Aphis_helianthi:0.07309615184):0.0006722827511,((Aphis_caliginosa:0.06881099972,Aphis_ceanothi:0.06881099972):0.002783818817,Aphis_boydstoni:0.07159481854):0.002173616057):0.0003405251167,Aphis_nigratibialis:0.07410895971):0.0003992459283,Aphis_neogillettei:0.07450820564):0.0005840196857,Aphis_viburniphila:0.07509222532):0.001560471097,Aphis_impatientis:0.07665269642):0.008747132003,Aphis_minima:0.08539982842):0.001067772682,(Aphis_cephalanthi:0.07681296391,Aphis_coreopsidis:0.07681296391):0.009654637196):0.0009647581054):0.001510400201,Toxoptera_citricidus:0.08894275941):0.001777128909,(Aphis_farinosa:0.07457152204,Aphis_maculatae:0.07457152204):0.01614836628):0.009243789057,(((((Braggia_agathona:0.01458507364,Braggia_eriogoni:0.01458507364):0.0281072598,Braggia_echinata:0.04269233344):0.01039795351,Braggia_urovaneta:0.05309028694):0.03699473941,(Aphis_canae:0.03046947761,Aphis_infrequens:0.03046947761):0.05961554875):0.006661022379,(Aphis_holodisci:0.07673569992,Aphis_lupini:0.07673569992):0.02001034882):0.003217628639):0.005386505328,((((Aphis_clydesmithi:0.02701405503,Aphis_decepta:0.02701405503):0.02416463807,Aphis_crassicauda:0.0511786931):0.023993023,Aphis_cornifoliae:0.0751717161):0.01965188819,(Aphis_equiseticola:0.05962432792,Aphis_manitobensis:0.05962432792):0.03519927638):0.01052657841):0.003695990216,(Protaphis_middletonii:0.07183438687,Xerobion_cinae:0.07183438687):0.03721178605):0.04980270907,(((((((((Rhopalosiphum_enigmae:0.005013483819,Rhopalosiphum_oxyacanthae:0.005013483819):0.01865543032,Rhopalosiphum_padi:0.02366891414):0.03098675006,(Rhopalosiphum_musae:0.0514022584,Rhopalosiphum_rufiabdominale:0.0514022584):0.003253405803):0.01146816342,(Rhopalosiphum_maidis:0.0627381555,Rhopalosiphum_cerasifoliae:0.0627381555):0.003385672118):0.00268725699,Schizaphis_scirpicola:0.06881108461):0.01835583305,Hysteroneura_setariae:0.08716691766):0.005417979049,Rhopalosiphum_nymphaeae:0.09258489671):0.01976116512,(Hyalopterus_amygdali:0.04366102347,Hyalopterus_pruni:0.04366102347):0.06868503836):0.04011541929,Melanaphis_bambusae:0.1524614811):0.006387400876):0.05511568449):0.01493494534,((Muscaphis_musci:0.06155447988,Muscaphis_utahensis:0.06155447988):0.1479559516,(Muscaphis_escherichi:0.07842637045,Muscaphis_stroyani:0.07842637045):0.131084061):0.01938908039):0.04031555295,(((((((Pterocomma_populeum:0.04203198013,Pterocomma_salicis:0.04203198013):0.03449357858,(Pterocomma_pilosum:0.07137363218,Plocamaphis_flocculosa:0.07137363218):0.005151926539):0.001502340846,(Pterocomma_beulahense:0.0133269182,Pterocomma_bicolor:0.0133269182):0.06470098136):0.0007949751991,((Pterocomma_sanguiceps:0.01416935627,Pterocomma_smithiae:0.01416935627):0.004475001624,Pterocomma_populifoliae:0.01864435789):0.06017851687):0.05088569558,(((Cavariella_konoi:0.005811220569,Cavariella_salicis:0.005811220569):0.05723454362,Cavariella_digitata:0.06304576419):0.01098168157,(Cavariella_pastinacae:0.02814840506,Cavariella_theobaldi:0.02814840506):0.0458790407):0.05568112458):0.03219719942,((Elatobium_abietinum:0.06580166718,Liosomaphis_berberidis:0.06580166718):0.03154181988,Neoamphorophora_kalmiae:0.09734348706):0.0645622827):0.04451167552,(((Capitophorus_hudsonicus:0.0400822018,Capitophorus_xanthii:0.0400822018):0.02978875617,Capitophorus_hippophaes:0.06987095798):0.01574508971,(Capitophorus_elaeagni:0.00367677813,Capitophorus_elaeagni:0.00367677813):0.08193926956):0.1208013976):0.0627976195):0.2367359807,((((((((((((Tinocallis_platani:0.09971668041,Tinocallis_ulmifolii:0.09971668041):0.0371874548,Melanocallis_caryaefoliae:0.1369041352):0.01678978296,((Appendiseta_robiniae:0.1233529461,Sarucallis_kahawaluokalani:0.1233529461):0.02154839767,Ctenocallis_setosa:0.1449013438):0.008792574362):0.02448462674,((Therioaphis_riehmi:0.02655016937,Therioaphis_trifolii:0.02655016937):0.002153100272,Therioaphis_tenera:0.02870326964):0.1494752753):0.03381437846,Shivaphis_celti:0.2119929234):0.007334705224,Chromaphis_juglandicola:0.2193276286):0.01010267131,Eucallipterus_tiliae:0.2294302999):0.0133310491,((((((Iziphya_flabella:0.0157177137,Iziphya_vittata:0.0157177137):0.05747448246,Iziphya_albipes:0.07319219616):0.03455945529,Strenaphis_elongata:0.1077516514):0.011678193,Peltaphis_hottesi:0.1194298444):0.006468634122,(Thripsaphis_ballii:0.05016516874,Subsaltusaphis_sp.:0.05016516874):0.07573330983):0.03692728499,Allaphis_cyperi:0.1628257635):0.07993558545):0.02338004172,(((((((Myzocallis_ephemerata:0.1158539355,Myzocallis_walshii:0.1158539355):0.02878788031,(Myzocallis_asclepiadis:0.1012435766,Myzocallis_discolor:0.1012435766):0.04339823915):0.004274493827,(Myzocallis_carpini:0.1181427301,Myzocallis_castanicola:0.1181427301):0.03077357956):0.00286414845,Myzocallis_bella:0.1517804581):0.02194417419,(Tuberculatus_annulatus:0.164786756,Tuberculatus_querceus:0.164786756):0.008937876301):0.01281685031,Myzocallis_coryli:0.1865414826):0.01078908902,Neosymydobius_albasiphus:0.1973305716):0.06881081912):0.02363928495,(Pterocallis_alni:0.1485116451,Pterocallis_alnifoliae:0.1485116451):0.1412690306):0.03913768516,(((((((((Betulaphis_pelei:0.1163280938,Callipterinella_calliptera:0.1163280939):0.004446225567,((Calaphis_flava:0.02482611701,Calaphis_leonardi:0.02482611701):0.009624996973,Calaphis_betulaecolens:0.03445111398):0.08632320544):0.01142578035,((Symydobius_americanus:0.09111644911,Symydobius_intermedius:0.09111644911):0.01079135657,Cepegillettea_betulaefoliae:0.1019078057):0.0302922941):0.01563492187,Cepegillettea_myricae:0.1478350216):0.00976150081,Hannabura_alnosa:0.1575965225):0.05708479756,(((((Euceraphis_papyrifericola:0.01559973297,Euceraphis_borealis:0.01559973297):0.003109786224,Euceraphis_betulae:0.0187095192):0.02207938394,Euceraphis_borealis:0.04078890314):0.002613762777,Euceraphis_gillettei:0.04340266592):0.01304037876,Euceraphis_lineata:0.05644304468):0.1582382753):0.0104470058,Betulaphis_quadrituberculata:0.2251283258):0.008825739084,((Boernerina_occidentalis:0.01457619127,Boernerina_variabilis:0.01457619127):0.1457893973,Oestlundiella_flava:0.1603655886):0.0735884763):0.01148226804,Monaphis_antennata:0.245436333):0.08348202788):0.1579736799,((((((((((((Chaitophorus_nigrae:0.0129871331,Chaitophorus_pallipes:0.0129871331):0.01276348101,Chaitophorus_viminalis:0.02575061412):0.003512397406,Chaitophorus_pustulatus:0.02926301152):0.006262610207,Chaitophorus_viminicola:0.03552562173):0.02106109764,Chaitophorus_pusillus:0.05658671937):0.03921698615,(((Chaitophorus_stevensis:0.08213406676,Chaitophorus_macrostachyae:0.08213406676):0.0009939181955,Chaitophorus_neglectus:0.08312798496):0.0007653630721,Chaitophorus_populifolii:0.08389334803):0.0119103575):0.003401051171,Chaitophorus_populialbae:0.0992047567):0.00773221693,(Chaitophorus_nudus:0.04093056903,Chaitophorus_populicola:0.04093056903):0.0660064046):0.09903460093,Chaitophorus_nigricentrus:0.2059715746):0.004832168835,(((Periphyllus_californiensis:0.002382723867,Periphyllus_negundinis:0.002382723867):0.09919077615,Periphyllus_lyropictus:0.1015735):0.00405762715,Periphyllus_testudinaceus:0.1056311272):0.1051726162):0.02059374484,((Atheroides_vallescaldera:0.0974320056,Sipha_elegans:0.0974320056):0.03546099967,Sipha_flava:0.1328930053):0.09850448296):0.1578621139,(((((Drepanaphis_carolinensis:0.02283798054,Drepanaphis_kanzensis:0.02283798054):0.03643077243,Drepanaphis_utahensis:0.05926875298):0.009738264096,Drepanaphis_acerifoliae:0.06900701707):0.01644465326,Drepanaphis_parva:0.08545167033):0.06222872854,Drepanosiphum_platanoidis:0.1476803989):0.2415792033):0.09763243858):0.01905900472):0.01396886768,((((((((((((((((Cinara_costata:0.007663885186,Cinara_occidentalis:0.007663885186):0.03887971337,Cinara_confinis:0.04654359856):0.003933642346,Cinara_pinea:0.0504772409):0.02173334588,Cinara_cronartii:0.07221058679):0.02610963716,(((Cinara_chinookiana:0.03919447372,Cinara_jucunda:0.03919447372):0.01125658151,Cinara_petersoni:0.05045105524):0.03857796502,Cinara_terminalis:0.08902902026):0.009291203691):0.006051332226,(Cinara_hottesi:0.09947589097,Cinara_tujafilina:0.09947589097):0.0048956652):0.009804442553,(((((Cinara_gracilis:0.004905853852,Cinara_nigra:0.004905853852):0.005919614593,(Cinara_canatra:0.002483499568,Cinara_parvicornis:0.002483499568):0.008341968877):0.02882347903,Cinara_brevispinosa:0.03964894747):0.06429792384,Cinara_pseudotaxifoliae:0.1039468713):0.004797279377,(Cinara_atlantica:0.1032757473,Cinara_braggii:0.1032757473):0.005468403425):0.005431848036):0.00413080864,Cinara_schwarzii:0.1183068074):0.005743127001,((((Cinara_fornacula:0.01299037789,Cinara_nigripes:0.01299037789):0.005116541398,Cinara_mariana:0.01810691929):0.00496493885,Cinara_obscura:0.02307185814):0.01714479175,(Cinara_piceicola:0.01113041836,Cinara_pilicornis:0.01113041836):0.02908623152):0.08383328448):0.01609339747,(((Schizolachnus_parva:0.05588837767,Schizolachnus_piniradiatae:0.05588837767):0.07713776671,(Schizolachnus_curvispinosus:0.08429475766,Schizolachnus_pineti:0.08429475766):0.04873138671):0.002753880076,((Cinara_pergandei:0.04527177769,Cinara_watsoni:0.04527177769):0.06844131376,Cinara_strobi:0.1137130914):0.022066933):0.004363307388):0.004377799104,(((Cinara_curtihirsuta:0.009814865994,Cinara_curvipes:0.009814865994):0.008212276949,(Cinara_coloradensis:0.0154068348,Cinara_tsugae:0.0154068348):0.002620308146):0.08809942254,Cinara_laricifex:0.1061265655):0.03839456546):0.09352923706,((Cinara_cupressi:0.0237654629,Cinara_juniperi:0.0237654629):0.1097314937,Cinara_nimbata:0.1334969566):0.1045534114):0.01427964644,(((Essigella_californica:0.002578287075,Essigella_fusca:0.002578287075):0.02185739773,(Essigella_knowltoni:0.01937719859,Essigella_pini:0.01937719859):0.005058486213):0.1020456946,(Eulachnus_agilis:0.02035406154,Eulachnus_rileyi:0.02035406154):0.1061273178):0.125848635):0.04992751111,((Trama_rara:0.1620453948,Tuberolachnus_salignus:0.1620453948):0.108066252,(Longistigma_caryae:0.2216188559,Maculolachnus_sijpkensi:0.2216188559):0.04849279088):0.0321458788):0.1972183481,((((((Eriosoma_americanum:0.0981464839,Aphidounguis_mali:0.0981464839):0.04009095737,(Eriosoma_crataegi:0.02714045832,Eriosoma_lanigerum:0.02714045832):0.111096983):0.001977152571,Schizoneurata_tissoti:0.1402145938):0.004853434962,Eriosoma_mimicum:0.1450680288):0.179442292,(((Colopha_ulmicola:0.1665901084,Tetraneura_ulmi:0.1665901084):0.02366213839,Kaltenbachiella_ulmifusa:0.1902522468):0.04823954798,Gharesia_polunini:0.2384917948):0.08601852602):0.1521423564,Tamalia_coweni:0.4766526772):0.0228231965):0.014086431,(((((((((((Pemphigus_nortonii:0.01031157112,Pemphigus_populicaulis:0.01031157112):0.002575050678,(Pemphigus_populiramulorum:0.01050865343,Pemphigus_populitransversus:0.01050865343):0.002377968369):0.003033024816,(Pemphigus_monophagus:0.00552116994,Pemphigus_populiglobuli:0.00552116994):0.01039847667):0.08226257868,((Pemphigus_betae:0.09649847057,Pemphigus_spyrothecae:0.09649847057):0.001011397254,Pemphigus_bursarius:0.09750986782):0.0006723574669):0.004574943559,Pemphigus_populivenae:0.1027571688):0.01783371388,(((Thecabius_gravicornis:0.05211238895,Thecabius_populimonilis:0.05211238895):0.006919252024,Mordwilkoja_vagabunda:0.05903164097):0.01220837921,Thecabius_populiconduplifolius:0.07124002018):0.04935086254):0.01997614223,(((Cornaphis_populi:0.03551052644,Pachypappa_pseudobyrsa:0.03551052644):0.008283932714,Clydesmithia_canadensis:0.04379445915):0.006201696627,(Pachypappa_rosettei:0.03820259214,Pachypappa_sacculi:0.03820259214):0.01179356364):0.09057086917):0.1010737386,Prociphilus_tessellatus:0.2416407635):0.05733734156,(((Prociphilus_americanus:0.1010239841,Prociphilus_fraxinifolii:0.1010239841):0.09076828317,(Prociphilus_tessellatus:0.0574040709,Prociphilus_xylostei:0.0574040709):0.1343881964):0.001455729937,(Prociphilus_caryae:0.08100439394,Prociphilus_erigeronensis:0.08100439394):0.1122436033):0.1057301079):0.1588393643,((((Forda_formicaria:0.1387942649,Forda_marginata:0.1387942649):0.04906749382,Smynthurodes_betae:0.1878617588):0.03266629691,(Baizongia_pistaciae:0.1375304882,Geoica_sp.:0.1375304882):0.08299756749):0.04728519977,Melaphis_rhois:0.2678132554):0.1900042139):0.04301654285,(((((Hormaphis_cornu:0.1677044982,Hormaphis_hamamelidis:0.1677044982):0.04233041662,Hamamelistes_spinosus:0.2100349148):0.2082121888,(Glyphina_longiseta:0.2930159994,Thelaxes_californica:0.2930159994):0.1252311042):0.03102426129,Anoecia_corni:0.4492713649):0.03303625398,(Mindarus_abietinus:0.329263393,Mindarus_obliquus:0.329263393):0.1530442259):0.0185263933):0.01272829248):0.006357608445):0.04297079195,Neophyllaphis_podocarpi:0.5628907051):0.07910361376,(((((Adelges_abietis:0.07395210467,Adelges_lariciatus:0.07395210467):0.04753866581,Adelges_cooleyi:0.1214907705):0.03444720629,Adelges_tsugae:0.1559379768):0.05395460321,Pineus_coloradensis:0.20989258):0.3231853772,((((Phylloxera_devastatrix:0.03991843626,Phylloxera_spinosa:0.03991843626):0.01490033897,Phylloxera_caryaecaulis:0.05481877523):0.1013344615,Phylloxera_quercus:0.1561532368):0.08506621694,Daktulosphaira_vitifoliae:0.2412194537):0.2918585035):0.1089163616):0.3580056812,(Pachypsylla_celtidismamma:0.5874758344,Purshivora_sp:0.5874758344):0.4125241656);
