# Supplementary material for: Geographic isolation drives speciation in Nearctic aphids
Source: Commun Biol. 2022 Aug 8;5:796. doi: 10.1038/s42003-022-03771-5 (PMC9360434; doi:10.1038/s42003-022-03771-5)
Supplement: Supplementary file 7 — Supplementary Data 6 [file 42003_2022_3771_MOESM7_ESM.csv]

Species	Genus	Host_Species	Host_Genus	Host_Family
Abstrusomyzus leucocrini	Abstrusomyzus	Leucocrinum montanum	Leucocrinum	Asparagaceae
Abstrusomyzus leucocrini	Abstrusomyzus	Achillea millefolium	Achillea	Asteraceae
Abstrusomyzus leucocrini	Abstrusomyzus	Phacelia nemoralis	Phacelia	Boraginaceae
Abstrusomyzus leucocrini	Abstrusomyzus	Stellaria cri	Stellaria	Caryophyllaceae
Abstrusomyzus leucocrini	Abstrusomyzus	Hypericum perfoliatum	Hypericum	Hypericaceae
Abstrusomyzus leucocrini	Abstrusomyzus	Potentilla gracilis	Potentilla	Rosaceae
Abstrusomyzus phloxae	Abstrusomyzus	Chenopodium acuminatum	Chenopodium	Amaranthaceae
Abstrusomyzus phloxae	Abstrusomyzus	Peucedanum NA	Peucedanum	Apiaceae
Abstrusomyzus phloxae	Abstrusomyzus	Apocynum androsaemifolium	Apocynum	Apocynaceae
Abstrusomyzus phloxae	Abstrusomyzus	Asclepias NA	Asclepias	Apocynaceae
Abstrusomyzus phloxae	Abstrusomyzus	Achillea millefolium	Achillea	Asteraceae
Abstrusomyzus phloxae	Abstrusomyzus	Agoseris NA	Agoseris	Asteraceae
Abstrusomyzus phloxae	Abstrusomyzus	Centaurea NA	Centaurea	Asteraceae
Abstrusomyzus phloxae	Abstrusomyzus	Capsella bursa-pastoris	Capsella	Brassicaceae
Abstrusomyzus phloxae	Abstrusomyzus	Cerastium glomeratum	Cerastium	Caryophyllaceae
Abstrusomyzus phloxae	Abstrusomyzus	Carex densa	Carex	Cyperaceae
Abstrusomyzus phloxae	Abstrusomyzus	Trifolium NA	Trifolium	Fabaceae
Abstrusomyzus phloxae	Abstrusomyzus	Erodium cicutarium	Erodium	Geraniaceae
Abstrusomyzus phloxae	Abstrusomyzus	Lilium NA	Lilium	Liliaceae
Abstrusomyzus phloxae	Abstrusomyzus	Plantago major	Plantago	Plantaginaceae
Abstrusomyzus phloxae	Abstrusomyzus	Phlox caespitosa	Phlox	Polemoniaceae
Abstrusomyzus phloxae	Abstrusomyzus	Phlox subulata	Phlox	Polemoniaceae
Abstrusomyzus phloxae	Abstrusomyzus	Polygonum paronychia	Polygonum	Polygonaceae
Abstrusomyzus phloxae	Abstrusomyzus	Polytrichum	Polytrichum	Polytrichaceae
Abstrusomyzus phloxae	Abstrusomyzus	Ranunculus NA	Ranunculus	Ranunculaceae
Abstrusomyzus phloxae	Abstrusomyzus	Galium NA	Galium	Rubiaceae
Abstrusomyzus phloxae	Abstrusomyzus	Viola NA	Viola	Violaceae
Abstrusomyzus reticulatus	Abstrusomyzus	Oxalis stricta	Oxalis	Oxalidaceae
Abstrusomyzus valuliae	Abstrusomyzus	Fragaria virginiana	Fragaria	Rosaceae
Abstrusomyzus valuliae	Abstrusomyzus	Fragaria	Fragaria	Rosaceae
Acacia alata	Acacia	Acacia NA	Acacia	Fabaceae
Acacia ataxacantha	Acacia	Acacia NA	Acacia	Fabaceae
Acacia jonesii	Acacia	Acacia NA	Acacia	Fabaceae
Acacia karroo	Acacia	Acacia NA	Acacia	Fabaceae
Acacia longifolia	Acacia	Acacia NA	Acacia	Fabaceae
Acacia murrayana	Acacia	Acacia NA	Acacia	Fabaceae
Acacia pennata	Acacia	Acacia NA	Acacia	Fabaceae
Acacia plumosa	Acacia	Acacia NA	Acacia	Fabaceae
Acacia rotundifolia	Acacia	Acacia NA	Acacia	Fabaceae
Acacia saligna	Acacia	Acacia NA	Acacia	Fabaceae
Acacia scorpioides	Acacia	Acacia NA	Acacia	Fabaceae
Acalypha alopecuroidea	Acalypha	Acalypha NA	Acalypha	Euphorbiaceae
Acalypha alopecuroides	Acalypha	Acalypha NA	Acalypha	Euphorbiaceae
Acalypha australis	Acalypha	Acalypha NA	Acalypha	Euphorbiaceae
Acalypha capillipes	Acalypha	Acalypha NA	Acalypha	Euphorbiaceae
Acalypha ciliata	Acalypha	Acalypha NA	Acalypha	Euphorbiaceae
Acalypha godseffiana	Acalypha	Acalypha NA	Acalypha	Euphorbiaceae
Acalypha havanensis	Acalypha	Acalypha NA	Acalypha	Euphorbiaceae
Acalypha hispida	Acalypha	Acalypha NA	Acalypha	Euphorbiaceae
Acalypha lanceolata	Acalypha	Acalypha NA	Acalypha	Euphorbiaceae
Acalypha ornata	Acalypha	Acalypha NA	Acalypha	Euphorbiaceae
Acalypha segetalis	Acalypha	Acalypha NA	Acalypha	Euphorbiaceae
Acalypha villicaulis	Acalypha	Acalypha NA	Acalypha	Euphorbiaceae
Acalypha virginica	Acalypha	Acalypha NA	Acalypha	Euphorbiaceae
Acaudella puchovi	Acaudella	Atraphaxis caucasica	Atraphaxis	Polygonaceae
Acaudella puchovi	Acaudella	Atraphaxis spinosa	Atraphaxis	Polygonaceae
Acaudinum beheni	Acaudinum	Centaurea behen	Centaurea	Asteraceae
Acaudinum bulgaricum	Acaudinum	Centaurea solstitialis	Centaurea	Asteraceae
Acaudinum centaureae	Acaudinum	Centaurea arenaria	Centaurea	Asteraceae
Acaudinum centaureae	Acaudinum	Centaurea jacea	Centaurea	Asteraceae
Acaudinum centaureae	Acaudinum	Centaurea melitensis	Centaurea	Asteraceae
Acaudinum centaureae	Acaudinum	Centaurea nigra	Centaurea	Asteraceae
Acaudinum centaureae	Acaudinum	Centaurea orientalis	Centaurea	Asteraceae
Acaudinum centaureae	Acaudinum	Centaurea pelia	Centaurea	Asteraceae
Acaudinum centaureae	Acaudinum	Centaurea ruthenica	Centaurea	Asteraceae
Acaudinum centaureae	Acaudinum	Centaurea scabiosa	Centaurea	Asteraceae
Acaudinum centaureae	Acaudinum	Centaurea sphaerocephala	Centaurea	Asteraceae
Acaudinum longisetosum	Acaudinum	Achillea millefolium	Achillea	Asteraceae
Acaudinum longisetosum	Acaudinum	Centaurea jacea	Centaurea	Asteraceae
Acaudinum longisetosum	Acaudinum	Centaurea paniculata	Centaurea	Asteraceae
Acaudinum longisetosum	Acaudinum	Centaurea scabiosa	Centaurea	Asteraceae
Acaudinum longisetosum	Acaudinum	Centaurea stoebe	Centaurea	Asteraceae
Acaudinum roumanicum	Acaudinum	Centaurea stoebe	Centaurea	Asteraceae
Acutaspis paulista	Acutaspis	Poa annua	Poa	Poaceae
Acuticauda asterensis	Acuticauda	Solidago NA	Solidago	Asteraceae
Acuticauda asterensis	Acuticauda	Symphyotrichum ericoides	Symphyotrichum	Asteraceae
Acuticauda asterensis	Acuticauda	Symphyotrichum novi-belgii	Symphyotrichum	Asteraceae
Acuticauda asterensis	Acuticauda	Symphyotrichum ericoides	Symphyotrichum	Compositae
Acuticauda asterensis	Acuticauda	Symphyotrichum novi-belgii	Symphyotrichum	Compositae
Acuticauda asterensis	Acuticauda	Rheum rhaponticum	Rheum	Polygonaceae
Acuticauda asterensis	Acuticauda	Rubus allegheniensis	Rubus	Rosaceae
Acuticauda solidaginifoliae	Acuticauda	Solidago canadensis	Solidago	Asteraceae
Acuticauda solidaginifoliae	Acuticauda	Solidago	Solidago	Compositae
Acutosiphon obliquoris	Acutosiphon	Cotula NA	Cotula	Asteraceae
Acutosiphon obliquoris	Acutosiphon	Carex filicina	Carex	Cyperaceae
Acutosiphon obliquoris	Acutosiphon	Cyperus NA	Cyperus	Cyperaceae
Acutosiphon obliquoris	Acutosiphon	Lyonia ovalifolia	Lyonia	Ericaceae
Acutosiphon obliquoris	Acutosiphon	Geranium NA	Geranium	Geraniaceae
Acutosiphon obliquoris	Acutosiphon	Fragaria nilgerrensis	Fragaria	Rosaceae
Acyrthosiphon arctogenicolens	Acyrthosiphon	Taraxacum arctogenum	Taraxacum	Compositae
Acyrthosiphon argus	Acyrthosiphon	Daphne odora	Daphne	Thymelaeaceae
Acyrthosiphon assiniboinense	Acyrthosiphon	Dasiphora fruticosa	Dasiphora	Rosaceae
Acyrthosiphon assiniboinense	Acyrthosiphon	Potentilla norvegica	Potentilla	Rosaceae
Acyrthosiphon assiniboinensis	Acyrthosiphon	Dasiphora fruticosa	Dasiphora	Rosaceae
Acyrthosiphon astragali	Acyrthosiphon	Astragalus NA	Astragalus	Fabaceae
Acyrthosiphon auctum	Acyrthosiphon	Thapsia garganica	Thapsia	Apiaceae
Acyrthosiphon auctum	Acyrthosiphon	Cakile edentula	Cakile	Brassicaceae
Acyrthosiphon auctum	Acyrthosiphon	Cakile maritima	Cakile	Brassicaceae
Acyrthosiphon auctum	Acyrthosiphon	Capsella bursa-pastoris	Capsella	Brassicaceae
Acyrthosiphon auctum	Acyrthosiphon	Cerastium nigrescens	Cerastium	Caryophyllaceae
Acyrthosiphon auctum	Acyrthosiphon	Honkenya peploides	Honkenya	Caryophyllaceae
Acyrthosiphon auctum	Acyrthosiphon	Silene uniflora	Silene	Caryophyllaceae
Acyrthosiphon auriculae	Acyrthosiphon	Primula glaucescens	Primula	Primulaceae
Acyrthosiphon auriculae	Acyrthosiphon	Primula marginata	Primula	Primulaceae
Acyrthosiphon auriculae	Acyrthosiphon	Primula palinuri	Primula	Primulaceae
Acyrthosiphon barri	Acyrthosiphon	Lactuca serriola	Lactuca	Compositae
Acyrthosiphon bidenticola	Acyrthosiphon	Acanthospermum NA	Acanthospermum	Asteraceae
Acyrthosiphon bidenticola	Acyrthosiphon	Ambrosia artemisiifolia	Ambrosia	Asteraceae
Acyrthosiphon bidenticola	Acyrthosiphon	Bidens pilosa	Bidens	Asteraceae
Acyrthosiphon bidenticola	Acyrthosiphon	Erechtites valerianifolia	Erechtites	Asteraceae
Acyrthosiphon bidenticola	Acyrthosiphon	Gamochaeta americana	Gamochaeta	Asteraceae
Acyrthosiphon bidenticola	Acyrthosiphon	Lagascea NA	Lagascea	Asteraceae
Acyrthosiphon bidenticola	Acyrthosiphon	Parthenium hysterophorus	Parthenium	Asteraceae
Acyrthosiphon bidenticola	Acyrthosiphon	Sphagneticola trilobata	Sphagneticola	Asteraceae
Acyrthosiphon bidenticola	Acyrthosiphon	Symphyotrichum subulatum	Symphyotrichum	Asteraceae
Acyrthosiphon bidenticola	Acyrthosiphon	Tithonia diversifolia	Tithonia	Asteraceae
Acyrthosiphon bidenticola	Acyrthosiphon	Viguiera dentata	Viguiera	Asteraceae
Acyrthosiphon bidenticola	Acyrthosiphon	Salvia coccinea	Salvia	Lamiaceae
Acyrthosiphon bidenticola	Acyrthosiphon	Bocconia frutescens	Bocconia	Papaveraceae
Acyrthosiphon bidenticola	Acyrthosiphon	Priva lappulacea	Priva	Verbenaceae
Acyrthosiphon bistorti	Acyrthosiphon	Bistorta elliptica	Bistorta	Polygonaceae
Acyrthosiphon bistorti	Acyrthosiphon	Bistorta officinalis	Bistorta	Polygonaceae
Acyrthosiphon bistorti	Acyrthosiphon	Bistorta vivipara	Bistorta	Polygonaceae
Acyrthosiphon bistorti	Acyrthosiphon	Polygonum aviculare	Polygonum	Polygonaceae
Acyrthosiphon boreale	Acyrthosiphon	Euphorbia NA	Euphorbia	Euphorbiaceae
Acyrthosiphon boreale	Acyrthosiphon	Epilobium latifolium	Epilobium	Onagraceae
Acyrthosiphon boreale	Acyrthosiphon			Poaceae
Acyrthosiphon boreale	Acyrthosiphon	Comarum palustre	Comarum	Rosaceae
Acyrthosiphon boreale	Acyrthosiphon	Horkelia cuneata	Horkelia	Rosaceae
Acyrthosiphon boreale	Acyrthosiphon	Potentilla anglica	Potentilla	Rosaceae
Acyrthosiphon boreale	Acyrthosiphon	Potentilla anserina	Potentilla	Rosaceae
Acyrthosiphon boreale	Acyrthosiphon	Potentilla argentea	Potentilla	Rosaceae
Acyrthosiphon boreale	Acyrthosiphon	Potentilla aurea	Potentilla	Rosaceae
Acyrthosiphon boreale	Acyrthosiphon	Potentilla chrysantha	Potentilla	Rosaceae
Acyrthosiphon boreale	Acyrthosiphon	Potentilla collina	Potentilla	Rosaceae
Acyrthosiphon boreale	Acyrthosiphon	Potentilla crantzii	Potentilla	Rosaceae
Acyrthosiphon boreale	Acyrthosiphon	Potentilla erecta	Potentilla	Rosaceae
Acyrthosiphon boreale	Acyrthosiphon	Potentilla gracilis	Potentilla	Rosaceae
Acyrthosiphon boreale	Acyrthosiphon	Potentilla hispanica	Potentilla	Rosaceae
Acyrthosiphon boreale	Acyrthosiphon	Potentilla hyparctica	Potentilla	Rosaceae
Acyrthosiphon boreale	Acyrthosiphon	Potentilla inclinata	Potentilla	Rosaceae
Acyrthosiphon boreale	Acyrthosiphon	Potentilla multifida	Potentilla	Rosaceae
Acyrthosiphon boreale	Acyrthosiphon	Potentilla norvegica	Potentilla	Rosaceae
Acyrthosiphon boreale	Acyrthosiphon	Potentilla patula	Potentilla	Rosaceae
Acyrthosiphon boreale	Acyrthosiphon	Potentilla pedata	Potentilla	Rosaceae
Acyrthosiphon boreale	Acyrthosiphon	Potentilla recta	Potentilla	Rosaceae
Acyrthosiphon boreale	Acyrthosiphon	Potentilla reptans	Potentilla	Rosaceae
Acyrthosiphon boreale	Acyrthosiphon	Potentilla sericea	Potentilla	Rosaceae
Acyrthosiphon boreale	Acyrthosiphon	Potentilla supina	Potentilla	Rosaceae
Acyrthosiphon boreale	Acyrthosiphon	Potentilla tephroleuca	Potentilla	Rosaceae
Acyrthosiphon brachysiphon	Acyrthosiphon	Vaccinium myrtillus	Vaccinium	Ericaceae
Acyrthosiphon brachysiphon	Acyrthosiphon	Vaccinium uliginosum	Vaccinium	Ericaceae
Acyrthosiphon brachysiphon	Acyrthosiphon	Puccinellia nuttalliana	Puccinellia	Poaceae
Acyrthosiphon brevicorne	Acyrthosiphon	Dryas integrifolia	Dryas	Rosaceae
Acyrthosiphon brevicorne	Acyrthosiphon	Dryas octopetala	Dryas	Rosaceae
Acyrthosiphon capitellum	Acyrthosiphon	Fragaria vesca	Fragaria	Rosaceae
Acyrthosiphon caraganae	Acyrthosiphon	Acalypha wilkesiana	Acalypha	Euphorbiaceae
Acyrthosiphon caraganae	Acyrthosiphon	Anthyllis hermanniae	Anthyllis	Fabaceae
Acyrthosiphon caraganae	Acyrthosiphon	Astragalus boeticus	Astragalus	Fabaceae
Acyrthosiphon caraganae	Acyrthosiphon	Cajanus cajan	Cajanus	Fabaceae
Acyrthosiphon caraganae	Acyrthosiphon	Caragana NA	Caragana	Fabaceae
Acyrthosiphon caraganae	Acyrthosiphon	Caragana arborescens	Caragana	Fabaceae
Acyrthosiphon caraganae	Acyrthosiphon	Caragana balchaschensis	Caragana	Fabaceae
Acyrthosiphon caraganae	Acyrthosiphon	Caragana frutex	Caragana	Fabaceae
Acyrthosiphon caraganae	Acyrthosiphon	Caragana microphylla	Caragana	Fabaceae
Acyrthosiphon caraganae	Acyrthosiphon	Caragana pygmaea	Caragana	Fabaceae
Acyrthosiphon caraganae	Acyrthosiphon	Caragana sinica	Caragana	Fabaceae
Acyrthosiphon caraganae	Acyrthosiphon	Caragana spinosa	Caragana	Fabaceae
Acyrthosiphon caraganae	Acyrthosiphon	Caragana turkestanica	Caragana	Fabaceae
Acyrthosiphon caraganae	Acyrthosiphon	Chamaecytisus glaber	Chamaecytisus	Fabaceae
Acyrthosiphon caraganae	Acyrthosiphon	Colutea arborescens	Colutea	Fabaceae
Acyrthosiphon caraganae	Acyrthosiphon	Colutea media	Colutea	Fabaceae
Acyrthosiphon caraganae	Acyrthosiphon	Colutea orientalis	Colutea	Fabaceae
Acyrthosiphon caraganae	Acyrthosiphon	Colutea persica	Colutea	Fabaceae
Acyrthosiphon caraganae	Acyrthosiphon	Coronilla valentina	Coronilla	Fabaceae
Acyrthosiphon caraganae	Acyrthosiphon	Cytisus scoparius	Cytisus	Fabaceae
Acyrthosiphon caraganae	Acyrthosiphon	Dorycnium pentaphyllum	Dorycnium	Fabaceae
Acyrthosiphon caraganae	Acyrthosiphon	Hippocrepis comosa	Hippocrepis	Fabaceae
Acyrthosiphon caraganae	Acyrthosiphon	Hippocrepis emerus	Hippocrepis	Fabaceae
Acyrthosiphon caraganae	Acyrthosiphon	Laburnum anagyroides	Laburnum	Fabaceae
Acyrthosiphon caraganae	Acyrthosiphon	Securigera varia	Securigera	Fabaceae
Acyrthosiphon caraganae	Acyrthosiphon	Caragana arborescens	Caragana	Leguminosae
Acyrthosiphon caraganae	Acyrthosiphon	Caragana	Caragana	Leguminosae
Acyrthosiphon caraganae	Acyrthosiphon	Caragana pygmaea	Caragana	Leguminosae
Acyrthosiphon caraganae	Acyrthosiphon	Colutea arborescens	Colutea	Leguminosae
Acyrthosiphon caraganae	Acyrthosiphon	Halimodendron	Halimodendron	Leguminosae
Acyrthosiphon caraganae	Acyrthosiphon	Medicago	Medicago	Leguminosae
Acyrthosiphon caraganae	Acyrthosiphon	Acer saccharinum	Acer	Sapindaceae
Acyrthosiphon chelidonii	Acyrthosiphon	Chelidonium majus	Chelidonium	Papaveraceae
Acyrthosiphon churchillense	Acyrthosiphon	Hedysarum boreale	Hedysarum	Fabaceae
Acyrthosiphon churchillense	Acyrthosiphon	Melilotus albus	Melilotus	Fabaceae
Acyrthosiphon churchillense	Acyrthosiphon	Oxytropis borealis	Oxytropis	Fabaceae
Acyrthosiphon churchillense	Acyrthosiphon	Oxytropis campestris	Oxytropis	Fabaceae
Acyrthosiphon churchillense	Acyrthosiphon	Oxytropis deflexa	Oxytropis	Fabaceae
Acyrthosiphon churchillense	Acyrthosiphon	Oxytropis campestris	Oxytropis	Leguminosae
Acyrthosiphon churchillense	Acyrthosiphon	Trifolium hybridum	Trifolium	Leguminosae
Acyrthosiphon churchillense	Acyrthosiphon	Hedysarum boreale	Hedysarum	Leguminosae
Acyrthosiphon churchillense	Acyrthosiphon	Astragalus alpinus	Astragalus	Leguminosae
Acyrthosiphon churchillense	Acyrthosiphon	Oxytropis deflexa	Oxytropis	Leguminosae
Acyrthosiphon churchillense	Acyrthosiphon	Melilotus officinalis	Melilotus	Leguminosae
Acyrthosiphon churchillense	Acyrthosiphon	Trifolium	Trifolium	Leguminosae
Acyrthosiphon churchillense	Acyrthosiphon	Papaver	Papaver	Papaveraceae
Acyrthosiphon churchillense	Acyrthosiphon	Dryas	Dryas	Rosaceae
Acyrthosiphon corsicae	Acyrthosiphon	Euphorbia tirucalli	Euphorbia	Euphorbiaceae
Acyrthosiphon crepidis	Acyrthosiphon	Crepidifolium tenuifolium	Crepidifolium	Asteraceae
Acyrthosiphon cyparissiae	Acyrthosiphon	Cucumis melo	Cucumis	Cucurbitaceae
Acyrthosiphon cyparissiae	Acyrthosiphon	Cucumis sativus	Cucumis	Cucurbitaceae
Acyrthosiphon cyparissiae	Acyrthosiphon	Euphorbia agraria	Euphorbia	Euphorbiaceae
Acyrthosiphon cyparissiae	Acyrthosiphon	Euphorbia arguta	Euphorbia	Euphorbiaceae
Acyrthosiphon cyparissiae	Acyrthosiphon	Euphorbia tirucalli	Euphorbia	Euphorbiaceae
Acyrthosiphon daphnidis	Acyrthosiphon	Daphne alpina	Daphne	Thymelaeaceae
Acyrthosiphon daphnidis	Acyrthosiphon	Daphne gnidium	Daphne	Thymelaeaceae
Acyrthosiphon daturae	Acyrthosiphon	Datura NA	Datura	Solanaceae
Acyrthosiphon dauricum	Acyrthosiphon	Saussurea salicifolia	Saussurea	Asteraceae
Acyrthosiphon dauricum	Acyrthosiphon	Linaria buriatica	Linaria	Plantaginaceae
Acyrthosiphon dauricum	Acyrthosiphon	Delphinium grandiflorum	Delphinium	Ranunculaceae
Acyrthosiphon dryasae	Acyrthosiphon	Dryas punctata	Dryas	Rosaceae
Acyrthosiphon echinospartii	Acyrthosiphon	Echinospartum lusitanicum	Echinospartum	Fabaceae
Acyrthosiphon elaeocarpi	Acyrthosiphon	Canarium NA	Canarium	Burseraceae
Acyrthosiphon elaeocarpi	Acyrthosiphon	Elaeocarpus serratus	Elaeocarpus	Elaeocarpaceae
Acyrthosiphon elliptici	Acyrthosiphon	Rubus ellipticus	Rubus	Rosaceae
Acyrthosiphon ericetorum	Acyrthosiphon	Genista anglica	Genista	Fabaceae
Acyrthosiphon euphorbiae	Acyrthosiphon	Chrysanthemum NA	Chrysanthemum	Asteraceae
Acyrthosiphon euphorbiae	Acyrthosiphon	Euphorbia arguta	Euphorbia	Euphorbiaceae
Acyrthosiphon euphorbiae	Acyrthosiphon	Euphorbia stepposa	Euphorbia	Euphorbiaceae
Acyrthosiphon euphorbiae	Acyrthosiphon	Euphorbia tirucalli	Euphorbia	Euphorbiaceae
Acyrthosiphon euphorbiae	Acyrthosiphon	Lupinus angustifolius	Lupinus	Fabaceae
Acyrthosiphon euphorbiae	Acyrthosiphon	Agrimonia eupatoria	Agrimonia	Rosaceae
Acyrthosiphon euphorbiae	Acyrthosiphon	Holodiscus discolor	Holodiscus	Rosaceae
Acyrthosiphon evodiae	Acyrthosiphon	Melicope triphylla	Melicope	Rutaceae
Acyrthosiphon extremiorientale	Acyrthosiphon	Astragalus schelichowii	Astragalus	Fabaceae
Acyrthosiphon extremiorientale	Acyrthosiphon	Vicia amoena	Vicia	Fabaceae
Acyrthosiphon extremiorientale	Acyrthosiphon	Vicia amurensis	Vicia	Fabaceae
Acyrthosiphon fragariaevescae	Acyrthosiphon	Fragaria vesca	Fragaria	Rosaceae
Acyrthosiphon fragum	Acyrthosiphon	Fragaria NA	Fragaria	Rosaceae
Acyrthosiphon galijae	Acyrthosiphon	Sanguisorba alpina	Sanguisorba	Rosaceae
Acyrthosiphon galijae	Acyrthosiphon	Sanguisorba officinalis	Sanguisorba	Rosaceae
Acyrthosiphon genistae	Acyrthosiphon	Cytisus supranubius	Cytisus	Fabaceae
Acyrthosiphon genistae	Acyrthosiphon	Genista tinctoria	Genista	Fabaceae
Acyrthosiphon genistae	Acyrthosiphon	Spartium junceum	Spartium	Fabaceae
Acyrthosiphon geranii	Acyrthosiphon	Erodium cicutarium	Erodium	Geraniaceae
Acyrthosiphon geranii	Acyrthosiphon	Erodium moschatum	Erodium	Geraniaceae
Acyrthosiphon geranii	Acyrthosiphon	Erodium trichomanefolium	Erodium	Geraniaceae
Acyrthosiphon ghanii	Acyrthosiphon	Scorzonera subaphylla	Scorzonera	Asteraceae
Acyrthosiphon ghanii	Acyrthosiphon	Sonchus oleraceus	Sonchus	Asteraceae
Acyrthosiphon glaucii	Acyrthosiphon	Glaucium NA	Glaucium	Papaveraceae
Acyrthosiphon glaucii	Acyrthosiphon	Glaucium corniculatum	Glaucium	Papaveraceae
Acyrthosiphon glaucii	Acyrthosiphon	Glaucium elegans	Glaucium	Papaveraceae
Acyrthosiphon glaucii	Acyrthosiphon	Glaucium fimbrilligerum	Glaucium	Papaveraceae
Acyrthosiphon gossypicola	Acyrthosiphon	Gossypium herbaceum	Gossypium	Malvaceae
Acyrthosiphon gossypii	Acyrthosiphon	Atriplex micrantha	Atriplex	Amaranthaceae
Acyrthosiphon gossypii	Acyrthosiphon	Atriplex tatarica	Atriplex	Amaranthaceae
Acyrthosiphon gossypii	Acyrthosiphon	Peucedanum ruthenicum	Peucedanum	Apiaceae
Acyrthosiphon gossypii	Acyrthosiphon	Asparagus officinalis	Asparagus	Asparagaceae
Acyrthosiphon gossypii	Acyrthosiphon	Carthamus tinctorius	Carthamus	Asteraceae
Acyrthosiphon gossypii	Acyrthosiphon	Chrysanthemum NA	Chrysanthemum	Asteraceae
Acyrthosiphon gossypii	Acyrthosiphon	Cichorium intybus	Cichorium	Asteraceae
Acyrthosiphon gossypii	Acyrthosiphon	Lactuca sativa	Lactuca	Asteraceae
Acyrthosiphon gossypii	Acyrthosiphon	Lactuca serriola	Lactuca	Asteraceae
Acyrthosiphon gossypii	Acyrthosiphon	Lapsana communis	Lapsana	Asteraceae
Acyrthosiphon gossypii	Acyrthosiphon	Pallenis spinosa	Pallenis	Asteraceae
Acyrthosiphon gossypii	Acyrthosiphon	Parthenium hysterophorus	Parthenium	Asteraceae
Acyrthosiphon gossypii	Acyrthosiphon	Phania matricarioides	Phania	Asteraceae
Acyrthosiphon gossypii	Acyrthosiphon	Senecio vulgaris	Senecio	Asteraceae
Acyrthosiphon gossypii	Acyrthosiphon	Sonchus arvensis	Sonchus	Asteraceae
Acyrthosiphon gossypii	Acyrthosiphon	Sonchus asper	Sonchus	Asteraceae
Acyrthosiphon gossypii	Acyrthosiphon	Sonchus oleraceus	Sonchus	Asteraceae
Acyrthosiphon gossypii	Acyrthosiphon	Tragopogon graminifolius	Tragopogon	Asteraceae
Acyrthosiphon gossypii	Acyrthosiphon	Tripleurospermum inodorum	Tripleurospermum	Asteraceae
Acyrthosiphon gossypii	Acyrthosiphon	Xanthium strumarium	Xanthium	Asteraceae
Acyrthosiphon gossypii	Acyrthosiphon	Brassica rapa	Brassica	Brassicaceae
Acyrthosiphon gossypii	Acyrthosiphon	Descurainia sophia	Descurainia	Brassicaceae
Acyrthosiphon gossypii	Acyrthosiphon	Diplotaxis harra	Diplotaxis	Brassicaceae
Acyrthosiphon gossypii	Acyrthosiphon	Erucaria rostrata	Erucaria	Brassicaceae
Acyrthosiphon gossypii	Acyrthosiphon	Lepidium latifolium	Lepidium	Brassicaceae
Acyrthosiphon gossypii	Acyrthosiphon	Lepidium obtusum	Lepidium	Brassicaceae
Acyrthosiphon gossypii	Acyrthosiphon	Lepidium perfoliatum	Lepidium	Brassicaceae
Acyrthosiphon gossypii	Acyrthosiphon	Matthiola longipetala	Matthiola	Brassicaceae
Acyrthosiphon gossypii	Acyrthosiphon	Rorippa sylvestris	Rorippa	Brassicaceae
Acyrthosiphon gossypii	Acyrthosiphon	Sinapis arvensis	Sinapis	Brassicaceae
Acyrthosiphon gossypii	Acyrthosiphon	Celastrus scandens	Celastrus	Celastraceae
Acyrthosiphon gossypii	Acyrthosiphon	Convolvulus arvensis	Convolvulus	Convolvulaceae
Acyrthosiphon gossypii	Acyrthosiphon	Ipomoea nil	Ipomoea	Convolvulaceae
Acyrthosiphon gossypii	Acyrthosiphon	Cucumis melo	Cucumis	Cucurbitaceae
Acyrthosiphon gossypii	Acyrthosiphon	Cucumis sativus	Cucumis	Cucurbitaceae
Acyrthosiphon gossypii	Acyrthosiphon	Cucurbita pepo	Cucurbita	Cucurbitaceae
Acyrthosiphon gossypii	Acyrthosiphon	Euphorbia tirucalli	Euphorbia	Euphorbiaceae
Acyrthosiphon gossypii	Acyrthosiphon	Alhagi maurorum	Alhagi	Fabaceae
Acyrthosiphon gossypii	Acyrthosiphon	Alhagi sparsifolia	Alhagi	Fabaceae
Acyrthosiphon gossypii	Acyrthosiphon	Ammodendron bifolium	Ammodendron	Fabaceae
Acyrthosiphon gossypii	Acyrthosiphon	Arachis hypogea	Arachis	Fabaceae
Acyrthosiphon gossypii	Acyrthosiphon	Astragalus brachypus	Astragalus	Fabaceae
Acyrthosiphon gossypii	Acyrthosiphon	Astragalus spinosus	Astragalus	Fabaceae
Acyrthosiphon gossypii	Acyrthosiphon	Cajanus cajan	Cajanus	Fabaceae
Acyrthosiphon gossypii	Acyrthosiphon	Cicer arietinum	Cicer	Fabaceae
Acyrthosiphon gossypii	Acyrthosiphon	Colutea NA	Colutea	Fabaceae
Acyrthosiphon gossypii	Acyrthosiphon	Cyamopsis tetragonolobus	Cyamopsis	Fabaceae
Acyrthosiphon gossypii	Acyrthosiphon	Dorycnium rectum	Dorycnium	Fabaceae
Acyrthosiphon gossypii	Acyrthosiphon	Eremosparton aphyllum	Eremosparton	Fabaceae
Acyrthosiphon gossypii	Acyrthosiphon	Glycine max	Glycine	Fabaceae
Acyrthosiphon gossypii	Acyrthosiphon	Glycyrrhiza aspera	Glycyrrhiza	Fabaceae
Acyrthosiphon gossypii	Acyrthosiphon	Glycyrrhiza glabra	Glycyrrhiza	Fabaceae
Acyrthosiphon gossypii	Acyrthosiphon	Glycyrrhiza uralensis	Glycyrrhiza	Fabaceae
Acyrthosiphon gossypii	Acyrthosiphon	Lablab purpureus	Lablab	Fabaceae
Acyrthosiphon gossypii	Acyrthosiphon	Lens culinaris	Lens	Fabaceae
Acyrthosiphon gossypii	Acyrthosiphon	Medicago coronata	Medicago	Fabaceae
Acyrthosiphon gossypii	Acyrthosiphon	Medicago laciniata	Medicago	Fabaceae
Acyrthosiphon gossypii	Acyrthosiphon	Medicago sativa	Medicago	Fabaceae
Acyrthosiphon gossypii	Acyrthosiphon	Melilotus NA	Melilotus	Fabaceae
Acyrthosiphon gossypii	Acyrthosiphon	Melilotus albus	Melilotus	Fabaceae
Acyrthosiphon gossypii	Acyrthosiphon	Pisum sativum	Pisum	Fabaceae
Acyrthosiphon gossypii	Acyrthosiphon	Retama NA	Retama	Fabaceae
Acyrthosiphon gossypii	Acyrthosiphon	Sesbania grandiflora	Sesbania	Fabaceae
Acyrthosiphon gossypii	Acyrthosiphon	Sophora alopecuroides	Sophora	Fabaceae
Acyrthosiphon gossypii	Acyrthosiphon	Sophora pachycarpa	Sophora	Fabaceae
Acyrthosiphon gossypii	Acyrthosiphon	Sophora tomentosa	Sophora	Fabaceae
Acyrthosiphon gossypii	Acyrthosiphon	Spartium junceum	Spartium	Fabaceae
Acyrthosiphon gossypii	Acyrthosiphon	Trifolium alexandrinum	Trifolium	Fabaceae
Acyrthosiphon gossypii	Acyrthosiphon	Trifolium campestre	Trifolium	Fabaceae
Acyrthosiphon gossypii	Acyrthosiphon	Trifolium pratense	Trifolium	Fabaceae
Acyrthosiphon gossypii	Acyrthosiphon	Trigonella foenum-graecum	Trigonella	Fabaceae
Acyrthosiphon gossypii	Acyrthosiphon	Trigonella stellata	Trigonella	Fabaceae
Acyrthosiphon gossypii	Acyrthosiphon	Vicia faba	Vicia	Fabaceae
Acyrthosiphon gossypii	Acyrthosiphon	Vicia monantha	Vicia	Fabaceae
Acyrthosiphon gossypii	Acyrthosiphon	Vicia sativa	Vicia	Fabaceae
Acyrthosiphon gossypii	Acyrthosiphon	Vigna mungo	Vigna	Fabaceae
Acyrthosiphon gossypii	Acyrthosiphon	Vigna radiata	Vigna	Fabaceae
Acyrthosiphon gossypii	Acyrthosiphon	Vigna unguiculata	Vigna	Fabaceae
Acyrthosiphon gossypii	Acyrthosiphon	Hydrangea macrophylla	Hydrangea	Hydrangeaceae
Acyrthosiphon gossypii	Acyrthosiphon	Hypericum androsaemum	Hypericum	Hypericaceae
Acyrthosiphon gossypii	Acyrthosiphon	Linum usitatissimum	Linum	Linaceae
Acyrthosiphon gossypii	Acyrthosiphon	Abelmoschus esculentus	Abelmoschus	Malvaceae
Acyrthosiphon gossypii	Acyrthosiphon	Abutilon theophrasti	Abutilon	Malvaceae
Acyrthosiphon gossypii	Acyrthosiphon	Alcea rosea	Alcea	Malvaceae
Acyrthosiphon gossypii	Acyrthosiphon	Althaea officinalis	Althaea	Malvaceae
Acyrthosiphon gossypii	Acyrthosiphon	Anoda NA	Anoda	Malvaceae
Acyrthosiphon gossypii	Acyrthosiphon	Gossypium herbaceum	Gossypium	Malvaceae
Acyrthosiphon gossypii	Acyrthosiphon	Gossypium hirsutum	Gossypium	Malvaceae
Acyrthosiphon gossypii	Acyrthosiphon	Hibiscus NA	Hibiscus	Malvaceae
Acyrthosiphon gossypii	Acyrthosiphon	Malva neglecta	Malva	Malvaceae
Acyrthosiphon gossypii	Acyrthosiphon	Malva parviflora	Malva	Malvaceae
Acyrthosiphon gossypii	Acyrthosiphon	Malva sylvestris	Malva	Malvaceae
Acyrthosiphon gossypii	Acyrthosiphon	Peganum harmala	Peganum	Nitrariaceae
Acyrthosiphon gossypii	Acyrthosiphon	Papaver somniferum	Papaver	Papaveraceae
Acyrthosiphon gossypii	Acyrthosiphon	Plantago major	Plantago	Plantaginaceae
Acyrthosiphon gossypii	Acyrthosiphon	Alopecurus pratensis	Alopecurus	Poaceae
Acyrthosiphon gossypii	Acyrthosiphon	Avena fatua	Avena	Poaceae
Acyrthosiphon gossypii	Acyrthosiphon	Fagopyrum esculentum	Fagopyrum	Polygonaceae
Acyrthosiphon gossypii	Acyrthosiphon	Polygonum aviculare	Polygonum	Polygonaceae
Acyrthosiphon gossypii	Acyrthosiphon	Rumex nepalensis	Rumex	Polygonaceae
Acyrthosiphon gossypii	Acyrthosiphon	Rumex pulcher	Rumex	Polygonaceae
Acyrthosiphon gossypii	Acyrthosiphon	Rosa persica	Rosa	Rosaceae
Acyrthosiphon gossypii	Acyrthosiphon	Rosa rugosa	Rosa	Rosaceae
Acyrthosiphon gossypii	Acyrthosiphon	Rubus caesius	Rubus	Rosaceae
Acyrthosiphon gossypii	Acyrthosiphon	Rubus ellipticus	Rubus	Rosaceae
Acyrthosiphon gossypii	Acyrthosiphon	Sanguisorba officinalis	Sanguisorba	Rosaceae
Acyrthosiphon gossypii	Acyrthosiphon	Capsicum annuum	Capsicum	Solanaceae
Acyrthosiphon gossypii	Acyrthosiphon	Solanum dulcamara	Solanum	Solanaceae
Acyrthosiphon gossypii	Acyrthosiphon	Fagonia arabica	Fagonia	Zygophyllaceae
Acyrthosiphon gossypii	Acyrthosiphon	Fagonia cretica	Fagonia	Zygophyllaceae
Acyrthosiphon gossypii	Acyrthosiphon	Fagonia glutinosa	Fagonia	Zygophyllaceae
Acyrthosiphon gossypii	Acyrthosiphon	Fagonia mollis	Fagonia	Zygophyllaceae
Acyrthosiphon gossypii	Acyrthosiphon	Zygophyllum fabago	Zygophyllum	Zygophyllaceae
Acyrthosiphon heptapotamicum	Acyrthosiphon	Clematis songorica	Clematis	Ranunculaceae
Acyrthosiphon hissaricum	Acyrthosiphon	Euphorbia tirucalli	Euphorbia	Euphorbiaceae
Acyrthosiphon hissaricum	Acyrthosiphon	Cicer songaricum	Cicer	Fabaceae
Acyrthosiphon hissaricum	Acyrthosiphon	Hedysarum semenovii	Hedysarum	Fabaceae
Acyrthosiphon hissaricum	Acyrthosiphon	Medicago sativa	Medicago	Fabaceae
Acyrthosiphon ignotum	Acyrthosiphon	Deutzia staminea	Deutzia	Hydrangeaceae
Acyrthosiphon ignotum	Acyrthosiphon	Dactylis glomerata	Dactylis	Poaceae
Acyrthosiphon ignotum	Acyrthosiphon	Dasiphora fruticosa	Dasiphora	Rosaceae
Acyrthosiphon ignotum	Acyrthosiphon	Rosa persica	Rosa	Rosaceae
Acyrthosiphon ignotum	Acyrthosiphon	Sibiraea laevigata	Sibiraea	Rosaceae
Acyrthosiphon ignotum	Acyrthosiphon	Spiraea alba	Spiraea	Rosaceae
Acyrthosiphon ignotum	Acyrthosiphon	Spiraea arguta	Spiraea	Rosaceae
Acyrthosiphon ignotum	Acyrthosiphon	Spiraea bella	Spiraea	Rosaceae
Acyrthosiphon ignotum	Acyrthosiphon	Spiraea billardii	Spiraea	Rosaceae
Acyrthosiphon ignotum	Acyrthosiphon	Spiraea bumalda	Spiraea	Rosaceae
Acyrthosiphon ignotum	Acyrthosiphon	Spiraea canescens	Spiraea	Rosaceae
Acyrthosiphon ignotum	Acyrthosiphon	Spiraea chamaedryfolia	Spiraea	Rosaceae
Acyrthosiphon ignotum	Acyrthosiphon	Spiraea cinerea	Spiraea	Rosaceae
Acyrthosiphon ignotum	Acyrthosiphon	Spiraea crenata	Spiraea	Rosaceae
Acyrthosiphon ignotum	Acyrthosiphon	Spiraea douglasii	Spiraea	Rosaceae
Acyrthosiphon ignotum	Acyrthosiphon	Spiraea hypericifolia	Spiraea	Rosaceae
Acyrthosiphon ignotum	Acyrthosiphon	Spiraea media	Spiraea	Rosaceae
Acyrthosiphon ignotum	Acyrthosiphon	Spiraea nipponica	Spiraea	Rosaceae
Acyrthosiphon ignotum	Acyrthosiphon	Spiraea prunifolia	Spiraea	Rosaceae
Acyrthosiphon ignotum	Acyrthosiphon	Spiraea salicifolia	Spiraea	Rosaceae
Acyrthosiphon ignotum	Acyrthosiphon	Spiraea semperflorens	Spiraea	Rosaceae
Acyrthosiphon ignotum	Acyrthosiphon	Spiraea thunbergii	Spiraea	Rosaceae
Acyrthosiphon ignotum	Acyrthosiphon	Spiraea trichocarpa	Spiraea	Rosaceae
Acyrthosiphon ignotum	Acyrthosiphon	Spiraea vanhouttei	Spiraea	Rosaceae
Acyrthosiphon ilka	Acyrthosiphon	Ferula NA	Ferula	Apiaceae
Acyrthosiphon ilka	Acyrthosiphon	Torilis arvensis	Torilis	Apiaceae
Acyrthosiphon ilka	Acyrthosiphon	Rhapis excelsa	Rhapis	Arecaceae
Acyrthosiphon ilka	Acyrthosiphon	Antennaria dioica	Antennaria	Asteraceae
Acyrthosiphon ilka	Acyrthosiphon	Argyranthemum foeniculaceum	Argyranthemum	Asteraceae
Acyrthosiphon ilka	Acyrthosiphon	Bidens pilosa	Bidens	Asteraceae
Acyrthosiphon ilka	Acyrthosiphon	Carthamus lanatus	Carthamus	Asteraceae
Acyrthosiphon ilka	Acyrthosiphon	Carthamus tinctorius	Carthamus	Asteraceae
Acyrthosiphon ilka	Acyrthosiphon	Centaurea virgata	Centaurea	Asteraceae
Acyrthosiphon ilka	Acyrthosiphon	Cichorium intybus	Cichorium	Asteraceae
Acyrthosiphon ilka	Acyrthosiphon	Doronicum turkestanicum	Doronicum	Asteraceae
Acyrthosiphon ilka	Acyrthosiphon	Gaillardia NA	Gaillardia	Asteraceae
Acyrthosiphon ilka	Acyrthosiphon	Helminthotheca echioides	Helminthotheca	Asteraceae
Acyrthosiphon ilka	Acyrthosiphon	Hieracium korshinskyi	Hieracium	Asteraceae
Acyrthosiphon ilka	Acyrthosiphon	Hypochaeris NA	Hypochaeris	Asteraceae
Acyrthosiphon ilka	Acyrthosiphon	Lactuca NA	Lactuca	Asteraceae
Acyrthosiphon ilka	Acyrthosiphon	Lactuca azurea	Lactuca	Asteraceae
Acyrthosiphon ilka	Acyrthosiphon	Lactuca tatarica	Lactuca	Asteraceae
Acyrthosiphon ilka	Acyrthosiphon	Lapsana communis	Lapsana	Asteraceae
Acyrthosiphon ilka	Acyrthosiphon	Launaea intybacea	Launaea	Asteraceae
Acyrthosiphon ilka	Acyrthosiphon	Leontodon saxatilis	Leontodon	Asteraceae
Acyrthosiphon ilka	Acyrthosiphon	Lepidolopha NA	Lepidolopha	Asteraceae
Acyrthosiphon ilka	Acyrthosiphon	Mulgedium roseum	Mulgedium	Asteraceae
Acyrthosiphon ilka	Acyrthosiphon	Sonchus NA	Sonchus	Asteraceae
Acyrthosiphon ilka	Acyrthosiphon	Tripleurospermum ambiguum	Tripleurospermum	Asteraceae
Acyrthosiphon ilka	Acyrthosiphon	Tripleurospermum inodorum	Tripleurospermum	Asteraceae
Acyrthosiphon ilka	Acyrthosiphon	Descurainia sophia	Descurainia	Brassicaceae
Acyrthosiphon ilka	Acyrthosiphon	Draba cana	Draba	Brassicaceae
Acyrthosiphon ilka	Acyrthosiphon	Erysimum NA	Erysimum	Brassicaceae
Acyrthosiphon ilka	Acyrthosiphon	Isatis NA	Isatis	Brassicaceae
Acyrthosiphon ilka	Acyrthosiphon	Lepidium latifolium	Lepidium	Brassicaceae
Acyrthosiphon ilka	Acyrthosiphon	Malcolmia NA	Malcolmia	Brassicaceae
Acyrthosiphon ilka	Acyrthosiphon	Adenophora liliifolia	Adenophora	Campanulaceae
Acyrthosiphon ilka	Acyrthosiphon	Campanula glomerata	Campanula	Campanulaceae
Acyrthosiphon ilka	Acyrthosiphon	Codonopsis clematidea	Codonopsis	Campanulaceae
Acyrthosiphon ilka	Acyrthosiphon	Cerastium cerastoides	Cerastium	Caryophyllaceae
Acyrthosiphon ilka	Acyrthosiphon	Cerastium tianschanicum	Cerastium	Caryophyllaceae
Acyrthosiphon ilka	Acyrthosiphon	Euphorbia agraria	Euphorbia	Euphorbiaceae
Acyrthosiphon ilka	Acyrthosiphon	Arachis hypogea	Arachis	Fabaceae
Acyrthosiphon ilka	Acyrthosiphon	Astragalus NA	Astragalus	Fabaceae
Acyrthosiphon ilka	Acyrthosiphon	Lathyrus NA	Lathyrus	Fabaceae
Acyrthosiphon ilka	Acyrthosiphon	Iris NA	Iris	Iridaceae
Acyrthosiphon ilka	Acyrthosiphon	Linum grandiflorum	Linum	Linaceae
Acyrthosiphon ilka	Acyrthosiphon	Linum usitatissimum	Linum	Linaceae
Acyrthosiphon ilka	Acyrthosiphon	Glaucium corniculatum	Glaucium	Papaveraceae
Acyrthosiphon ilka	Acyrthosiphon	Glaucium flavum	Glaucium	Papaveraceae
Acyrthosiphon ilka	Acyrthosiphon	Glaucium oxylobum	Glaucium	Papaveraceae
Acyrthosiphon ilka	Acyrthosiphon	Papaver canescens	Papaver	Papaveraceae
Acyrthosiphon ilka	Acyrthosiphon	Papaver decaisnei	Papaver	Papaveraceae
Acyrthosiphon ilka	Acyrthosiphon	Papaver nudicaule	Papaver	Papaveraceae
Acyrthosiphon ilka	Acyrthosiphon	Papaver somniferum	Papaver	Papaveraceae
Acyrthosiphon ilka	Acyrthosiphon	Roemeria NA	Roemeria	Papaveraceae
Acyrthosiphon ilka	Acyrthosiphon	Linaria genistifolia	Linaria	Plantaginaceae
Acyrthosiphon ilka	Acyrthosiphon	Russelia equisetiformis	Russelia	Plantaginaceae
Acyrthosiphon knechteli	Acyrthosiphon	Vaccinium myrtillus	Vaccinium	Ericaceae
Acyrthosiphon knechteli	Acyrthosiphon	Vaccinium uliginosum	Vaccinium	Ericaceae
Acyrthosiphon knechteli	Acyrthosiphon	Vaccinium vitis-idaea	Vaccinium	Ericaceae
Acyrthosiphon kondoi	Acyrthosiphon	Astragalus alpinus	Astragalus	Fabaceae
Acyrthosiphon kondoi	Acyrthosiphon	Astragalus pomonensis	Astragalus	Fabaceae
Acyrthosiphon kondoi	Acyrthosiphon	Astragalus propinquus	Astragalus	Fabaceae
Acyrthosiphon kondoi	Acyrthosiphon	Astragalus solandri	Astragalus	Fabaceae
Acyrthosiphon kondoi	Acyrthosiphon	Caragana NA	Caragana	Fabaceae
Acyrthosiphon kondoi	Acyrthosiphon	Cullen corylifolium	Cullen	Fabaceae
Acyrthosiphon kondoi	Acyrthosiphon	Hedysarum alpinum	Hedysarum	Fabaceae
Acyrthosiphon kondoi	Acyrthosiphon	Lathyrus japonicus	Lathyrus	Fabaceae
Acyrthosiphon kondoi	Acyrthosiphon	Lens culinaris	Lens	Fabaceae
Acyrthosiphon kondoi	Acyrthosiphon	Lotus corniculatus	Lotus	Fabaceae
Acyrthosiphon kondoi	Acyrthosiphon	Lupinus angustifolius	Lupinus	Fabaceae
Acyrthosiphon kondoi	Acyrthosiphon	Medicago NA	Medicago	Fabaceae
Acyrthosiphon kondoi	Acyrthosiphon	Medicago lupulina	Medicago	Fabaceae
Acyrthosiphon kondoi	Acyrthosiphon	Medicago polymorpha	Medicago	Fabaceae
Acyrthosiphon kondoi	Acyrthosiphon	Medicago sativa	Medicago	Fabaceae
Acyrthosiphon kondoi	Acyrthosiphon	Melilotus albus	Melilotus	Fabaceae
Acyrthosiphon kondoi	Acyrthosiphon	Melilotus officinalis	Melilotus	Fabaceae
Acyrthosiphon kondoi	Acyrthosiphon	Oxytropis NA	Oxytropis	Fabaceae
Acyrthosiphon kondoi	Acyrthosiphon	Pisum sativum	Pisum	Fabaceae
Acyrthosiphon kondoi	Acyrthosiphon	Syrmatium glabrum	Syrmatium	Fabaceae
Acyrthosiphon kondoi	Acyrthosiphon	Trifolium ambiguum	Trifolium	Fabaceae
Acyrthosiphon kondoi	Acyrthosiphon	Trifolium pratense	Trifolium	Fabaceae
Acyrthosiphon kondoi	Acyrthosiphon	Trifolium repens	Trifolium	Fabaceae
Acyrthosiphon kondoi	Acyrthosiphon	Vicia villosa	Vicia	Fabaceae
Acyrthosiphon kondoi	Acyrthosiphon	Erodium cicutarium	Erodium	Geraniaceae
Acyrthosiphon kondoi	Acyrthosiphon	Erodium	Erodium	Geraniaceae
Acyrthosiphon kondoi	Acyrthosiphon	Melilotus officinalis	Melilotus	Leguminosae
Acyrthosiphon kondoi	Acyrthosiphon	Medicago sativa	Medicago	Leguminosae
Acyrthosiphon kondoi	Acyrthosiphon	Trifolium dubium	Trifolium	Leguminosae
Acyrthosiphon kondoi	Acyrthosiphon	Melilotus	Melilotus	Leguminosae
Acyrthosiphon kondoi	Acyrthosiphon	Astragalus	Astragalus	Leguminosae
Acyrthosiphon kondoi	Acyrthosiphon	Melilotus albus	Melilotus	Leguminosae
Acyrthosiphon kondoi	Acyrthosiphon	Astragalus magdalenae	Astragalus	Leguminosae
Acyrthosiphon kondoi	Acyrthosiphon	Melilotus indicus	Melilotus	Leguminosae
Acyrthosiphon kondoi	Acyrthosiphon	Lotus corniculatus	Lotus	Leguminosae
Acyrthosiphon kondoi	Acyrthosiphon	Astragalus lentiginosus	Astragalus	Leguminosae
Acyrthosiphon kondoi	Acyrthosiphon	Pisum sativum	Pisum	Leguminosae
Acyrthosiphon kondoi	Acyrthosiphon	Melampyrum roseum	Melampyrum	Orobanchaceae
Acyrthosiphon kondoi	Acyrthosiphon	Aristida congesta	Aristida	Poaceae
Acyrthosiphon kondoi	Acyrthosiphon	Rosa	Rosa	Rosaceae
Acyrthosiphon kondoi	Acyrthosiphon	Fagonia glutinosa	Fagonia	Zygophyllaceae
Acyrthosiphon lactucae	Acyrthosiphon	Pastinaca sativa	Pastinaca	Apiaceae
Acyrthosiphon lactucae	Acyrthosiphon	Lactuca perennis	Lactuca	Asteraceae
Acyrthosiphon lactucae	Acyrthosiphon	Lactuca saligna	Lactuca	Asteraceae
Acyrthosiphon lactucae	Acyrthosiphon	Lactuca sativa	Lactuca	Asteraceae
Acyrthosiphon lactucae	Acyrthosiphon	Lactuca serriola	Lactuca	Asteraceae
Acyrthosiphon lactucae	Acyrthosiphon	Lactuca tatarica	Lactuca	Asteraceae
Acyrthosiphon lactucae	Acyrthosiphon	Lactuca viminea	Lactuca	Asteraceae
Acyrthosiphon lactucae	Acyrthosiphon	Lactuca virosa	Lactuca	Asteraceae
Acyrthosiphon lactucae	Acyrthosiphon	Mycelis muralis	Mycelis	Asteraceae
Acyrthosiphon lactucae	Acyrthosiphon	Sonchus oleraceus	Sonchus	Asteraceae
Acyrthosiphon lactucae	Acyrthosiphon	Sisymbrium altissimum	Sisymbrium	Brassicaceae
Acyrthosiphon lactucae	Acyrthosiphon	Lactuca sativa	Lactuca	Compositae
Acyrthosiphon lactucae	Acyrthosiphon	Sonchus arvensis	Sonchus	Compositae
Acyrthosiphon lactucae	Acyrthosiphon	Lactuca serriola	Lactuca	Compositae
Acyrthosiphon lactucae	Acyrthosiphon	Lactuca	Lactuca	Compositae
Acyrthosiphon lactucae	Acyrthosiphon	Lactuca canadensis	Lactuca	Compositae
Acyrthosiphon lactucae	Acyrthosiphon	Sonchus	Sonchus	Compositae
Acyrthosiphon lactucae	Acyrthosiphon	Lactuca tatarica	Lactuca	Compositae
Acyrthosiphon lactucae	Acyrthosiphon	Sonchus oleraceus	Sonchus	Compositae
Acyrthosiphon lactucae	Acyrthosiphon	Cucurbita	Cucurbita	Cucurbitaceae
Acyrthosiphon lactucae	Acyrthosiphon	Shepherdia argentea	Shepherdia	Elaeagnaceae
Acyrthosiphon lactucae	Acyrthosiphon	Trifolium	Trifolium	Leguminosae
Acyrthosiphon lactucae	Acyrthosiphon			Poaceae
Acyrthosiphon lactucae	Acyrthosiphon	Spiraea	Spiraea	Rosaceae
Acyrthosiphon lactucae	Acyrthosiphon	Salix	Salix	Salicaceae
Acyrthosiphon lactucae	Acyrthosiphon	Solanum tuberosum	Solanum	Solanaceae
Acyrthosiphon lambersi	Acyrthosiphon	Glaucium flavum	Glaucium	Papaveraceae
Acyrthosiphon lambersi	Acyrthosiphon	Glaucium grandiflorum	Glaucium	Papaveraceae
Acyrthosiphon lambersi	Acyrthosiphon	Glaucium oxylobum	Glaucium	Papaveraceae
Acyrthosiphon leleji	Acyrthosiphon	Spiraea salicifolia	Spiraea	Rosaceae
Acyrthosiphon leonurae	Acyrthosiphon	Leonurus NA	Leonurus	Lamiaceae
Acyrthosiphon lobkovae	Acyrthosiphon	Myrica gale	Myrica	Myricaceae
Acyrthosiphon loti	Acyrthosiphon	Capsella bursa-pastoris	Capsella	Brassicaceae
Acyrthosiphon loti	Acyrthosiphon	Anthyllis cytisoides	Anthyllis	Fabaceae
Acyrthosiphon loti	Acyrthosiphon	Anthyllis vulneraria	Anthyllis	Fabaceae
Acyrthosiphon loti	Acyrthosiphon	Astragalus alpinus	Astragalus	Fabaceae
Acyrthosiphon loti	Acyrthosiphon	Astragalus frigidus	Astragalus	Fabaceae
Acyrthosiphon loti	Acyrthosiphon	Astragalus propinquus	Astragalus	Fabaceae
Acyrthosiphon loti	Acyrthosiphon	Cytisus albus	Cytisus	Fabaceae
Acyrthosiphon loti	Acyrthosiphon	Cytisus multiflorus	Cytisus	Fabaceae
Acyrthosiphon loti	Acyrthosiphon	Dorycnium hirsutum	Dorycnium	Fabaceae
Acyrthosiphon loti	Acyrthosiphon	Dorycnium pentaphyllum	Dorycnium	Fabaceae
Acyrthosiphon loti	Acyrthosiphon	Dorycnium rectum	Dorycnium	Fabaceae
Acyrthosiphon loti	Acyrthosiphon	Hippocrepis comosa	Hippocrepis	Fabaceae
Acyrthosiphon loti	Acyrthosiphon	Hippocrepis emerus	Hippocrepis	Fabaceae
Acyrthosiphon loti	Acyrthosiphon	Lathyrus NA	Lathyrus	Fabaceae
Acyrthosiphon loti	Acyrthosiphon	Lotus angustifolius	Lotus	Fabaceae
Acyrthosiphon loti	Acyrthosiphon	Lotus corniculatus	Lotus	Fabaceae
Acyrthosiphon loti	Acyrthosiphon	Lotus cytisoides	Lotus	Fabaceae
Acyrthosiphon loti	Acyrthosiphon	Lotus parviflorus	Lotus	Fabaceae
Acyrthosiphon loti	Acyrthosiphon	Lotus subbiflorus	Lotus	Fabaceae
Acyrthosiphon loti	Acyrthosiphon	Lotus uliginosus	Lotus	Fabaceae
Acyrthosiphon loti	Acyrthosiphon	Medicago sativa	Medicago	Fabaceae
Acyrthosiphon loti	Acyrthosiphon	Melilotus albus	Melilotus	Fabaceae
Acyrthosiphon loti	Acyrthosiphon	Onobrychis viciifolia	Onobrychis	Fabaceae
Acyrthosiphon loti	Acyrthosiphon	Ononis fruticosa	Ononis	Fabaceae
Acyrthosiphon loti	Acyrthosiphon	Ononis repens	Ononis	Fabaceae
Acyrthosiphon loti	Acyrthosiphon	Vicia cracca	Vicia	Fabaceae
Acyrthosiphon loti	Acyrthosiphon	Vicia faba	Vicia	Fabaceae
Acyrthosiphon loti	Acyrthosiphon	Medicago sativa	Medicago	Leguminosae
Acyrthosiphon loti	Acyrthosiphon	Lotus corniculatus	Lotus	Leguminosae
Acyrthosiphon loti	Acyrthosiphon	Agrostis mertensii	Agrostis	Poaceae
Acyrthosiphon loti	Acyrthosiphon	Festuca subverticillata	Festuca	Poaceae
Acyrthosiphon loti	Acyrthosiphon	Festuca varia	Festuca	Poaceae
Acyrthosiphon loti	Acyrthosiphon	Poa alpina	Poa	Poaceae
Acyrthosiphon macrosiphon	Acyrthosiphon	Viburnum edule	Viburnum	Adoxaceae
Acyrthosiphon macrosiphum	Acyrthosiphon	Viburnum edule	Viburnum	Adoxaceae
Acyrthosiphon macrosiphum	Acyrthosiphon	Euonymus alatus	Euonymus	Celastraceae
Acyrthosiphon macrosiphum	Acyrthosiphon	Rumex nepalensis	Rumex	Polygonaceae
Acyrthosiphon macrosiphum	Acyrthosiphon	Amelanchier alnifolia	Amelanchier	Rosaceae
Acyrthosiphon macrosiphum	Acyrthosiphon	Amelanchier laevis	Amelanchier	Rosaceae
Acyrthosiphon macrosiphum	Acyrthosiphon	Amelanchier utahensis	Amelanchier	Rosaceae
Acyrthosiphon macrosiphum	Acyrthosiphon	Amelanchier	Amelanchier	Rosaceae
Acyrthosiphon macrosiphum	Acyrthosiphon	Amelanchier canadensis	Amelanchier	Rosaceae
Acyrthosiphon macrosiphum	Acyrthosiphon	Galium boreale	Galium	Rubiaceae
Acyrthosiphon malvae	Acyrthosiphon	Chenopodium acuminatum	Chenopodium	Amaranthaceae
Acyrthosiphon malvae	Acyrthosiphon	Aethusa cynapium	Aethusa	Apiaceae
Acyrthosiphon malvae	Acyrthosiphon	Calla NA	Calla	Araceae
Acyrthosiphon malvae	Acyrthosiphon	Achillea distans	Achillea	Asteraceae
Acyrthosiphon malvae	Acyrthosiphon	Carpesium cernuum	Carpesium	Asteraceae
Acyrthosiphon malvae	Acyrthosiphon	Cirsium helenioides	Cirsium	Asteraceae
Acyrthosiphon malvae	Acyrthosiphon	Dieteria canescens	Dieteria	Asteraceae
Acyrthosiphon malvae	Acyrthosiphon	Hieracium murorum	Hieracium	Asteraceae
Acyrthosiphon malvae	Acyrthosiphon	Pericallis cruenta	Pericallis	Asteraceae
Acyrthosiphon malvae	Acyrthosiphon	Senecio vulgaris	Senecio	Asteraceae
Acyrthosiphon malvae	Acyrthosiphon	Sonchus arvensis	Sonchus	Asteraceae
Acyrthosiphon malvae	Acyrthosiphon	Cynoglossum officinale	Cynoglossum	Boraginaceae
Acyrthosiphon malvae	Acyrthosiphon	Nonea lutea	Nonea	Boraginaceae
Acyrthosiphon malvae	Acyrthosiphon	Sisymbrium NA	Sisymbrium	Brassicaceae
Acyrthosiphon malvae	Acyrthosiphon	Sisymbrium altissimum	Sisymbrium	Brassicaceae
Acyrthosiphon malvae	Acyrthosiphon	Descurainia sophia	Descurainia	Brassicaceae
Acyrthosiphon malvae	Acyrthosiphon	Capsella bursa-pastoris	Capsella	Brassicaceae
Acyrthosiphon malvae	Acyrthosiphon	Calceolaria NA	Calceolaria	Calceolariaceae
Acyrthosiphon malvae	Acyrthosiphon	Lactuca serriola	Lactuca	Compositae
Acyrthosiphon malvae	Acyrthosiphon	Senecio vulgaris	Senecio	Compositae
Acyrthosiphon malvae	Acyrthosiphon	Ipomoea nil	Ipomoea	Convolvulaceae
Acyrthosiphon malvae	Acyrthosiphon	Cucurbita pepo	Cucurbita	Cucurbitaceae
Acyrthosiphon malvae	Acyrthosiphon	Trifolium hybridum	Trifolium	Fabaceae
Acyrthosiphon malvae	Acyrthosiphon	Erodium chium	Erodium	Geraniaceae
Acyrthosiphon malvae	Acyrthosiphon	Erodium cicutarium	Erodium	Geraniaceae
Acyrthosiphon malvae	Acyrthosiphon	Erodium crispum	Erodium	Geraniaceae
Acyrthosiphon malvae	Acyrthosiphon	Erodium foetidum	Erodium	Geraniaceae
Acyrthosiphon malvae	Acyrthosiphon	Erodium malacoides	Erodium	Geraniaceae
Acyrthosiphon malvae	Acyrthosiphon	Erodium moschatum	Erodium	Geraniaceae
Acyrthosiphon malvae	Acyrthosiphon	Erodium trichomanefolium	Erodium	Geraniaceae
Acyrthosiphon malvae	Acyrthosiphon	Geranium caeruleatum	Geranium	Geraniaceae
Acyrthosiphon malvae	Acyrthosiphon	Geranium collinum	Geranium	Geraniaceae
Acyrthosiphon malvae	Acyrthosiphon	Geranium dalmaticum	Geranium	Geraniaceae
Acyrthosiphon malvae	Acyrthosiphon	Geranium diffusum	Geranium	Geraniaceae
Acyrthosiphon malvae	Acyrthosiphon	Geranium dissectum	Geranium	Geraniaceae
Acyrthosiphon malvae	Acyrthosiphon	Geranium erianthum	Geranium	Geraniaceae
Acyrthosiphon malvae	Acyrthosiphon	Geranium lucidum	Geranium	Geraniaceae
Acyrthosiphon malvae	Acyrthosiphon	Geranium maculatum	Geranium	Geraniaceae
Acyrthosiphon malvae	Acyrthosiphon	Geranium maderense	Geranium	Geraniaceae
Acyrthosiphon malvae	Acyrthosiphon	Geranium molle	Geranium	Geraniaceae
Acyrthosiphon malvae	Acyrthosiphon	Geranium phaeum	Geranium	Geraniaceae
Acyrthosiphon malvae	Acyrthosiphon	Geranium pratense	Geranium	Geraniaceae
Acyrthosiphon malvae	Acyrthosiphon	Geranium pseudosibiricum	Geranium	Geraniaceae
Acyrthosiphon malvae	Acyrthosiphon	Geranium pusillum	Geranium	Geraniaceae
Acyrthosiphon malvae	Acyrthosiphon	Geranium pyrenaicum	Geranium	Geraniaceae
Acyrthosiphon malvae	Acyrthosiphon	Geranium richardsonii	Geranium	Geraniaceae
Acyrthosiphon malvae	Acyrthosiphon	Geranium robertianum	Geranium	Geraniaceae
Acyrthosiphon malvae	Acyrthosiphon	Geranium rotundifolium	Geranium	Geraniaceae
Acyrthosiphon malvae	Acyrthosiphon	Geranium ruprechtii	Geranium	Geraniaceae
Acyrthosiphon malvae	Acyrthosiphon	Geranium sanguineum	Geranium	Geraniaceae
Acyrthosiphon malvae	Acyrthosiphon	Geranium saxatile	Geranium	Geraniaceae
Acyrthosiphon malvae	Acyrthosiphon	Geranium sibiricum	Geranium	Geraniaceae
Acyrthosiphon malvae	Acyrthosiphon	Geranium sylvaticum	Geranium	Geraniaceae
Acyrthosiphon malvae	Acyrthosiphon	Pelargonium NA	Pelargonium	Geraniaceae
Acyrthosiphon malvae	Acyrthosiphon	Pelargonium grandiflorum	Pelargonium	Geraniaceae
Acyrthosiphon malvae	Acyrthosiphon	Pelargonium graveolens	Pelargonium	Geraniaceae
Acyrthosiphon malvae	Acyrthosiphon	Pelargonium odoratissimum	Pelargonium	Geraniaceae
Acyrthosiphon malvae	Acyrthosiphon	Pelargonium peltatum	Pelargonium	Geraniaceae
Acyrthosiphon malvae	Acyrthosiphon	Pelargonium quercifolium	Pelargonium	Geraniaceae
Acyrthosiphon malvae	Acyrthosiphon	Pelargonium radens	Pelargonium	Geraniaceae
Acyrthosiphon malvae	Acyrthosiphon	Pelargonium violareum	Pelargonium	Geraniaceae
Acyrthosiphon malvae	Acyrthosiphon	Pelargonium zonale	Pelargonium	Geraniaceae
Acyrthosiphon malvae	Acyrthosiphon	Geranium	Geranium	Geraniaceae
Acyrthosiphon malvae	Acyrthosiphon			Geraniaceae
Acyrthosiphon malvae	Acyrthosiphon	Geranium carolinianum	Geranium	Geraniaceae
Acyrthosiphon malvae	Acyrthosiphon	Geranium oreganum	Geranium	Geraniaceae
Acyrthosiphon malvae	Acyrthosiphon	Hydrangea macrophylla	Hydrangea	Hydrangeaceae
Acyrthosiphon malvae	Acyrthosiphon	Hypericum androsaemum	Hypericum	Hypericaceae
Acyrthosiphon malvae	Acyrthosiphon	Hypericum richeri	Hypericum	Hypericaceae
Acyrthosiphon malvae	Acyrthosiphon	Salvia glandulifera	Salvia	Lamiaceae
Acyrthosiphon malvae	Acyrthosiphon	Salvia glutinosa	Salvia	Lamiaceae
Acyrthosiphon malvae	Acyrthosiphon	Melilotus	Melilotus	Leguminosae
Acyrthosiphon malvae	Acyrthosiphon	Cuphea NA	Cuphea	Lythraceae
Acyrthosiphon malvae	Acyrthosiphon	Alcea rosea	Alcea	Malvaceae
Acyrthosiphon malvae	Acyrthosiphon	Althaea cannabina	Althaea	Malvaceae
Acyrthosiphon malvae	Acyrthosiphon	Althaea officinalis	Althaea	Malvaceae
Acyrthosiphon malvae	Acyrthosiphon	Hibiscus NA	Hibiscus	Malvaceae
Acyrthosiphon malvae	Acyrthosiphon	Malva moschata	Malva	Malvaceae
Acyrthosiphon malvae	Acyrthosiphon	Malva neglecta	Malva	Malvaceae
Acyrthosiphon malvae	Acyrthosiphon	Malva sylvestris	Malva	Malvaceae
Acyrthosiphon malvae	Acyrthosiphon	Malva thuringiaca	Malva	Malvaceae
Acyrthosiphon malvae	Acyrthosiphon	Oxybaphus nyctagineus	Oxybaphus	Nyctaginaceae
Acyrthosiphon malvae	Acyrthosiphon	Epilobium ciliatum	Epilobium	Onagraceae
Acyrthosiphon malvae	Acyrthosiphon	Fuchsia hybrida	Fuchsia	Onagraceae
Acyrthosiphon malvae	Acyrthosiphon	Corydalis aurea	Corydalis	Papaveraceae
Acyrthosiphon malvae	Acyrthosiphon	Fumaria officinalis	Fumaria	Papaveraceae
Acyrthosiphon malvae	Acyrthosiphon	Fumaria vaillantii	Fumaria	Papaveraceae
Acyrthosiphon malvae	Acyrthosiphon	Eschscholzia californica	Eschscholzia	Papaveraceae
Acyrthosiphon malvae	Acyrthosiphon	Digitalis purpurea	Digitalis	Plantaginaceae
Acyrthosiphon malvae	Acyrthosiphon	Veronica spicata	Veronica	Plantaginaceae
Acyrthosiphon malvae	Acyrthosiphon	Plantago lanceolata	Plantago	Plantaginaceae
Acyrthosiphon malvae	Acyrthosiphon	Bistorta vivipara	Bistorta	Polygonaceae
Acyrthosiphon malvae	Acyrthosiphon	Rumex NA	Rumex	Polygonaceae
Acyrthosiphon malvae	Acyrthosiphon	Primula obconica	Primula	Primulaceae
Acyrthosiphon malvae	Acyrthosiphon	Anemone rivularis	Anemone	Ranunculaceae
Acyrthosiphon malvae	Acyrthosiphon	Ranunculus acris	Ranunculus	Ranunculaceae
Acyrthosiphon malvae	Acyrthosiphon	Acaena magellanica	Acaena	Rosaceae
Acyrthosiphon malvae	Acyrthosiphon	Acaena microphylla	Acaena	Rosaceae
Acyrthosiphon malvae	Acyrthosiphon	Acaena myriophylla	Acaena	Rosaceae
Acyrthosiphon malvae	Acyrthosiphon	Acaena novae-zelandiae	Acaena	Rosaceae
Acyrthosiphon malvae	Acyrthosiphon	Agrimonia NA	Agrimonia	Rosaceae
Acyrthosiphon malvae	Acyrthosiphon	Agrimonia eupatoria	Agrimonia	Rosaceae
Acyrthosiphon malvae	Acyrthosiphon	Agrimonia repens	Agrimonia	Rosaceae
Acyrthosiphon malvae	Acyrthosiphon	Alchemilla alpina	Alchemilla	Rosaceae
Acyrthosiphon malvae	Acyrthosiphon	Alchemilla fissa	Alchemilla	Rosaceae
Acyrthosiphon malvae	Acyrthosiphon	Alchemilla mollis	Alchemilla	Rosaceae
Acyrthosiphon malvae	Acyrthosiphon	Alchemilla monticola	Alchemilla	Rosaceae
Acyrthosiphon malvae	Acyrthosiphon	Alchemilla sarmatica	Alchemilla	Rosaceae
Acyrthosiphon malvae	Acyrthosiphon	Alchemilla subcrenata	Alchemilla	Rosaceae
Acyrthosiphon malvae	Acyrthosiphon	Alchemilla subcrenatiformis	Alchemilla	Rosaceae
Acyrthosiphon malvae	Acyrthosiphon	Comarum palustre	Comarum	Rosaceae
Acyrthosiphon malvae	Acyrthosiphon	Dasiphora fruticosa	Dasiphora	Rosaceae
Acyrthosiphon malvae	Acyrthosiphon	Dryas octopetala	Dryas	Rosaceae
Acyrthosiphon malvae	Acyrthosiphon	Duchesnea indica	Duchesnea	Rosaceae
Acyrthosiphon malvae	Acyrthosiphon	Fragaria moschata	Fragaria	Rosaceae
Acyrthosiphon malvae	Acyrthosiphon	Fragaria vesca	Fragaria	Rosaceae
Acyrthosiphon malvae	Acyrthosiphon	Fragaria viridis	Fragaria	Rosaceae
Acyrthosiphon malvae	Acyrthosiphon	Geum rivale	Geum	Rosaceae
Acyrthosiphon malvae	Acyrthosiphon	Geum urbanum	Geum	Rosaceae
Acyrthosiphon malvae	Acyrthosiphon	Potentilla anglica	Potentilla	Rosaceae
Acyrthosiphon malvae	Acyrthosiphon	Potentilla anserina	Potentilla	Rosaceae
Acyrthosiphon malvae	Acyrthosiphon	Potentilla argentea	Potentilla	Rosaceae
Acyrthosiphon malvae	Acyrthosiphon	Potentilla crantzii	Potentilla	Rosaceae
Acyrthosiphon malvae	Acyrthosiphon	Potentilla desertorum	Potentilla	Rosaceae
Acyrthosiphon malvae	Acyrthosiphon	Potentilla erecta	Potentilla	Rosaceae
Acyrthosiphon malvae	Acyrthosiphon	Potentilla megalantha	Potentilla	Rosaceae
Acyrthosiphon malvae	Acyrthosiphon	Potentilla norvegica	Potentilla	Rosaceae
Acyrthosiphon malvae	Acyrthosiphon	Potentilla recta	Potentilla	Rosaceae
Acyrthosiphon malvae	Acyrthosiphon	Potentilla reptans	Potentilla	Rosaceae
Acyrthosiphon malvae	Acyrthosiphon	Potentilla sterilis	Potentilla	Rosaceae
Acyrthosiphon malvae	Acyrthosiphon	Purshia tridentata	Purshia	Rosaceae
Acyrthosiphon malvae	Acyrthosiphon	Rosa NA	Rosa	Rosaceae
Acyrthosiphon malvae	Acyrthosiphon	Rubus ellipticus	Rubus	Rosaceae
Acyrthosiphon malvae	Acyrthosiphon	Rubus idaeus	Rubus	Rosaceae
Acyrthosiphon malvae	Acyrthosiphon	Sanguisorba minor	Sanguisorba	Rosaceae
Acyrthosiphon malvae	Acyrthosiphon	Potentilla	Potentilla	Rosaceae
Acyrthosiphon malvae	Acyrthosiphon	Agrimonia	Agrimonia	Rosaceae
Acyrthosiphon malvae	Acyrthosiphon	Spiraea	Spiraea	Rosaceae
Acyrthosiphon malvae	Acyrthosiphon	Geum	Geum	Rosaceae
Acyrthosiphon malvae	Acyrthosiphon	Sanguisorba	Sanguisorba	Rosaceae
Acyrthosiphon malvae	Acyrthosiphon	Verbascum NA	Verbascum	Scrophulariaceae
Acyrthosiphon malvae	Acyrthosiphon	Verbascum thapsus	Verbascum	Scrophulariaceae
Acyrthosiphon malvae	Acyrthosiphon	Petunia NA	Petunia	Solanaceae
Acyrthosiphon malvae	Acyrthosiphon	Solanum tuberosum	Solanum	Solanaceae
Acyrthosiphon malvae	Acyrthosiphon	Urtica urens	Urtica	Urticaceae
Acyrthosiphon malvae	Acyrthosiphon	Glandularia peruviana	Glandularia	Verbenaceae
Acyrthosiphon malvae	Acyrthosiphon	Viola odorata	Viola	Violaceae
Acyrthosiphon malvae ssp. malvae	Acyrthosiphon	Achillea millefolium	Achillea	Compositae
Acyrthosiphon malvae ssp. malvae	Acyrthosiphon	Geranium	Geranium	Geraniaceae
Acyrthosiphon malvae ssp. malvae	Acyrthosiphon	Geranium dissectum	Geranium	Geraniaceae
Acyrthosiphon malvae ssp. malvae	Acyrthosiphon	Geranium robertianum	Geranium	Geraniaceae
Acyrthosiphon malvae ssp. malvae	Acyrthosiphon	Pelargonium graveolens	Pelargonium	Geraniaceae
Acyrthosiphon malvae ssp. malvae	Acyrthosiphon	Pelargonium odoratissimum	Pelargonium	Geraniaceae
Acyrthosiphon malvae ssp. malvae	Acyrthosiphon	Pelargonium crispum	Pelargonium	Geraniaceae
Acyrthosiphon malvae ssp. malvae	Acyrthosiphon	Pelargonium domesticum	Pelargonium	Geraniaceae
Acyrthosiphon malvae ssp. malvae	Acyrthosiphon	Pelargonium hortorum	Pelargonium	Geraniaceae
Acyrthosiphon malvae ssp. malvae	Acyrthosiphon	Pelargonium peltatum	Pelargonium	Geraniaceae
Acyrthosiphon malvae ssp. malvae	Acyrthosiphon	Geranium maculatum	Geranium	Geraniaceae
Acyrthosiphon malvae ssp. malvae	Acyrthosiphon	Erodium cicutarium	Erodium	Geraniaceae
Acyrthosiphon malvae ssp. malvae	Acyrthosiphon	Pelargonium denticulatum	Pelargonium	Geraniaceae
Acyrthosiphon malvae ssp. malvae	Acyrthosiphon	Salvia	Salvia	Lamiaceae
Acyrthosiphon malvae ssp. malvae	Acyrthosiphon	Platanus	Platanus	Platanaceae
Acyrthosiphon malvae ssp. malvae	Acyrthosiphon	Eriobotrya japonica	Eriobotrya	Rosaceae
Acyrthosiphon malvae ssp. malvae	Acyrthosiphon	Vitis unknown	Vitis	Vitaceae
Acyrthosiphon matilei	Acyrthosiphon	Euphorbia tirucalli	Euphorbia	Euphorbiaceae
Acyrthosiphon moltshanovi	Acyrthosiphon	Ligusticopsis wallichiana	Ligusticopsis	Apiaceae
Acyrthosiphon moltshanovi	Acyrthosiphon	Lactuca sativa	Lactuca	Asteraceae
Acyrthosiphon moltshanovi	Acyrthosiphon	Euphorbia tirucalli	Euphorbia	Euphorbiaceae
Acyrthosiphon moltshanovi	Acyrthosiphon	Pisum sativum	Pisum	Fabaceae
Acyrthosiphon mordvilkoi	Acyrthosiphon	Linum corymbulosum	Linum	Linaceae
Acyrthosiphon mordvilkoi	Acyrthosiphon	Linum perenne	Linum	Linaceae
Acyrthosiphon mordvilkoi	Acyrthosiphon	Linum usitatissimum	Linum	Linaceae
Acyrthosiphon myricae	Acyrthosiphon	Myrica gale	Myrica	Myricaceae
Acyrthosiphon nigripes	Acyrthosiphon	Ferula NA	Ferula	Apiaceae
Acyrthosiphon nigripes	Acyrthosiphon	Hippomarathrum leucospermum	Hippomarathrum	Apiaceae
Acyrthosiphon nigripes	Acyrthosiphon	Hippomarathrum vulgare	Hippomarathrum	Apiaceae
Acyrthosiphon nigripes	Acyrthosiphon	Laserpitium siler	Laserpitium	Apiaceae
Acyrthosiphon nigripes	Acyrthosiphon	Peucedanum officinale	Peucedanum	Apiaceae
Acyrthosiphon nigripes	Acyrthosiphon	Peucedanum ruthenicum	Peucedanum	Apiaceae
Acyrthosiphon nigripes	Acyrthosiphon	Seseli austriacum	Seseli	Apiaceae
Acyrthosiphon nigripes	Acyrthosiphon	Seseli elatum	Seseli	Apiaceae
Acyrthosiphon nigripes	Acyrthosiphon	Seseli osseum	Seseli	Apiaceae
Acyrthosiphon ononis	Acyrthosiphon	Melilotus officinalis	Melilotus	Fabaceae
Acyrthosiphon ononis	Acyrthosiphon	Ononis fruticosa	Ononis	Fabaceae
Acyrthosiphon ononis	Acyrthosiphon	Ononis repens	Ononis	Fabaceae
Acyrthosiphon ononis	Acyrthosiphon	Ononis spinosa	Ononis	Fabaceae
Acyrthosiphon orientale	Acyrthosiphon	Caragana arborescens	Caragana	Fabaceae
Acyrthosiphon orientale	Acyrthosiphon	Colutea arborescens	Colutea	Fabaceae
Acyrthosiphon orientale	Acyrthosiphon	Colutea media	Colutea	Fabaceae
Acyrthosiphon orientale	Acyrthosiphon	Cytisus scoparius	Cytisus	Fabaceae
Acyrthosiphon papaverinum	Acyrthosiphon	Papaver somniferum	Papaver	Papaveraceae
Acyrthosiphon papaverisuctum	Acyrthosiphon	Papaver somniferum	Papaver	Papaveraceae
Acyrthosiphon pareuphorbiae	Acyrthosiphon	Euphorbia NA	Euphorbia	Euphorbiaceae
Acyrthosiphon parvum	Acyrthosiphon	Chrysanthemum NA	Chrysanthemum	Asteraceae
Acyrthosiphon parvum	Acyrthosiphon	Anthyllis hermanniae	Anthyllis	Fabaceae
Acyrthosiphon parvum	Acyrthosiphon	Astragalus agrestis	Astragalus	Fabaceae
Acyrthosiphon parvum	Acyrthosiphon	Chamaecytisus hirsutus	Chamaecytisus	Fabaceae
Acyrthosiphon parvum	Acyrthosiphon	Chamaecytisus ratisbonensis	Chamaecytisus	Fabaceae
Acyrthosiphon parvum	Acyrthosiphon	Cytisus albus	Cytisus	Fabaceae
Acyrthosiphon parvum	Acyrthosiphon	Cytisus austriacus	Cytisus	Fabaceae
Acyrthosiphon parvum	Acyrthosiphon	Cytisus procumbens	Cytisus	Fabaceae
Acyrthosiphon parvum	Acyrthosiphon	Cytisus scoparius	Cytisus	Fabaceae
Acyrthosiphon parvum	Acyrthosiphon	Cytisus spinosus	Cytisus	Fabaceae
Acyrthosiphon parvum	Acyrthosiphon	Cytisus villosus	Cytisus	Fabaceae
Acyrthosiphon parvum	Acyrthosiphon	Genista lydia	Genista	Fabaceae
Acyrthosiphon parvum	Acyrthosiphon	Genista monspessulana	Genista	Fabaceae
Acyrthosiphon parvum	Acyrthosiphon	Genista pilosa	Genista	Fabaceae
Acyrthosiphon parvum	Acyrthosiphon	Hippocrepis emerus	Hippocrepis	Fabaceae
Acyrthosiphon parvum	Acyrthosiphon	Lembotropis nigricans	Lembotropis	Fabaceae
Acyrthosiphon pentatrichopus	Acyrthosiphon	Rosa woodsii	Rosa	Rosaceae
Acyrthosiphon peucedani	Acyrthosiphon	Ferula NA	Ferula	Apiaceae
Acyrthosiphon peucedani	Acyrthosiphon	Peucedanum officinale	Peucedanum	Apiaceae
Acyrthosiphon peucedani	Acyrthosiphon	Peucedanum ruthenicum	Peucedanum	Apiaceae
Acyrthosiphon phaseoli	Acyrthosiphon	Phaseolus NA	Phaseolus	Fabaceae
Acyrthosiphon pisum	Acyrthosiphon	Alisma plantago-aquatica	Alisma	Alismataceae
Acyrthosiphon pisum	Acyrthosiphon	Chenopodium album	Chenopodium	Amaranthaceae
Acyrthosiphon pisum	Acyrthosiphon	Beta vulgaris	Beta	Amaranthaceae
Acyrthosiphon pisum	Acyrthosiphon	Allium	Allium	Amaryllidaceae
Acyrthosiphon pisum	Acyrthosiphon	Daucus carota	Daucus	Apiaceae
Acyrthosiphon pisum	Acyrthosiphon	Vinca NA	Vinca	Apocynaceae
Acyrthosiphon pisum	Acyrthosiphon	Asparagus officinalis	Asparagus	Asparagaceae
Acyrthosiphon pisum	Acyrthosiphon	Phania matricarioides	Phania	Asteraceae
Acyrthosiphon pisum	Acyrthosiphon	Senecio flavus	Senecio	Asteraceae
Acyrthosiphon pisum	Acyrthosiphon	Sonchus NA	Sonchus	Asteraceae
Acyrthosiphon pisum	Acyrthosiphon	Sonchus oleraceus	Sonchus	Asteraceae
Acyrthosiphon pisum	Acyrthosiphon	Taraxacum NA	Taraxacum	Asteraceae
Acyrthosiphon pisum	Acyrthosiphon	Tripleurospermum inodorum	Tripleurospermum	Asteraceae
Acyrthosiphon pisum	Acyrthosiphon	Impatiens	Impatiens	Balsaminaceae
Acyrthosiphon pisum	Acyrthosiphon	Beta vulgaris	Beta	Betoidae
Acyrthosiphon pisum	Acyrthosiphon	Betula populifolia	Betula	Betulaceae
Acyrthosiphon pisum	Acyrthosiphon	Capsella bursa-pastoris	Capsella	Brassicaceae
Acyrthosiphon pisum	Acyrthosiphon	Rorippa sylvestris	Rorippa	Brassicaceae
Acyrthosiphon pisum	Acyrthosiphon	Capsella	Capsella	Brassicaceae
Acyrthosiphon pisum	Acyrthosiphon	Brassica oleracea	Brassica	Brassicaceae
Acyrthosiphon pisum	Acyrthosiphon	Brassica rapa	Brassica	Brassicaceae
Acyrthosiphon pisum	Acyrthosiphon	Celastrus scandens	Celastrus	Celastraceae
Acyrthosiphon pisum	Acyrthosiphon	Artemisia campestris	Artemisia	Compositae
Acyrthosiphon pisum	Acyrthosiphon	Artemisia tridentata	Artemisia	Compositae
Acyrthosiphon pisum	Acyrthosiphon	Artemisia	Artemisia	Compositae
Acyrthosiphon pisum	Acyrthosiphon	Grindelia squarrosa	Grindelia	Compositae
Acyrthosiphon pisum	Acyrthosiphon	Lactuca sativa	Lactuca	Compositae
Acyrthosiphon pisum	Acyrthosiphon	Tanacetum vulgare	Tanacetum	Compositae
Acyrthosiphon pisum	Acyrthosiphon	Sonchus arvensis	Sonchus	Compositae
Acyrthosiphon pisum	Acyrthosiphon	Helianthus annuus	Helianthus	Compositae
Acyrthosiphon pisum	Acyrthosiphon	Artemisia vulgaris	Artemisia	Compositae
Acyrthosiphon pisum	Acyrthosiphon	Lactuca serriola	Lactuca	Compositae
Acyrthosiphon pisum	Acyrthosiphon	Solidago	Solidago	Compositae
Acyrthosiphon pisum	Acyrthosiphon	Achillea millefolium	Achillea	Compositae
Acyrthosiphon pisum	Acyrthosiphon	Cucurbita pepo	Cucurbita	Cucurbitaceae
Acyrthosiphon pisum	Acyrthosiphon	Cucumis melo	Cucumis	Cucurbitaceae
Acyrthosiphon pisum	Acyrthosiphon	Carex	Carex	Cyperaceae
Acyrthosiphon pisum	Acyrthosiphon	Pteridium aquilinum	Pteridium	Dennstaedtiaceae
Acyrthosiphon pisum	Acyrthosiphon	Arctostaphylos uva-ursi	Arctostaphylos	Ericaceae
Acyrthosiphon pisum	Acyrthosiphon	Vaccinium	Vaccinium	Ericaceae
Acyrthosiphon pisum	Acyrthosiphon	Ledum palustre	Ledum	Ericaceae
Acyrthosiphon pisum	Acyrthosiphon	Rhododendron albiflorum	Rhododendron	Ericaceae
Acyrthosiphon pisum	Acyrthosiphon	Adenocarpus complicatus	Adenocarpus	Fabaceae
Acyrthosiphon pisum	Acyrthosiphon	Albizia julibrissin	Albizia	Fabaceae
Acyrthosiphon pisum	Acyrthosiphon	Alhagi maurorum	Alhagi	Fabaceae
Acyrthosiphon pisum	Acyrthosiphon	Anthyllis NA	Anthyllis	Fabaceae
Acyrthosiphon pisum	Acyrthosiphon	Arachis NA	Arachis	Fabaceae
Acyrthosiphon pisum	Acyrthosiphon	Astragalus alpinus	Astragalus	Fabaceae
Acyrthosiphon pisum	Acyrthosiphon	Astragalus arenarius	Astragalus	Fabaceae
Acyrthosiphon pisum	Acyrthosiphon	Astragalus canadensis	Astragalus	Fabaceae
Acyrthosiphon pisum	Acyrthosiphon	Astragalus cicer	Astragalus	Fabaceae
Acyrthosiphon pisum	Acyrthosiphon	Astragalus falcatus	Astragalus	Fabaceae
Acyrthosiphon pisum	Acyrthosiphon	Astragalus follicularis	Astragalus	Fabaceae
Acyrthosiphon pisum	Acyrthosiphon	Astragalus glycyphyllos	Astragalus	Fabaceae
Acyrthosiphon pisum	Acyrthosiphon	Astragalus onobrychis	Astragalus	Fabaceae
Acyrthosiphon pisum	Acyrthosiphon	Astragalus penduliflorus	Astragalus	Fabaceae
Acyrthosiphon pisum	Acyrthosiphon	Astragalus schelichowii	Astragalus	Fabaceae
Acyrthosiphon pisum	Acyrthosiphon	Astragalus sinicus	Astragalus	Fabaceae
Acyrthosiphon pisum	Acyrthosiphon	Astragalus spruneri	Astragalus	Fabaceae
Acyrthosiphon pisum	Acyrthosiphon	Astragalus sulcatus	Astragalus	Fabaceae
Acyrthosiphon pisum	Acyrthosiphon	Astragalus varius	Astragalus	Fabaceae
Acyrthosiphon pisum	Acyrthosiphon	Astragalus vesicarius	Astragalus	Fabaceae
Acyrthosiphon pisum	Acyrthosiphon	Calicotome spinosa	Calicotome	Fabaceae
Acyrthosiphon pisum	Acyrthosiphon	Caragana arborescens	Caragana	Fabaceae
Acyrthosiphon pisum	Acyrthosiphon	Chamaecytisus ratisbonensis	Chamaecytisus	Fabaceae
Acyrthosiphon pisum	Acyrthosiphon	Cicer arietinum	Cicer	Fabaceae
Acyrthosiphon pisum	Acyrthosiphon	Clianthus puniceus	Clianthus	Fabaceae
Acyrthosiphon pisum	Acyrthosiphon	Coronilla coronata	Coronilla	Fabaceae
Acyrthosiphon pisum	Acyrthosiphon	Crotalaria capensis	Crotalaria	Fabaceae
Acyrthosiphon pisum	Acyrthosiphon	Cytisus austriacus	Cytisus	Fabaceae
Acyrthosiphon pisum	Acyrthosiphon	Cytisus procumbens	Cytisus	Fabaceae
Acyrthosiphon pisum	Acyrthosiphon	Cytisus ruthenicus	Cytisus	Fabaceae
Acyrthosiphon pisum	Acyrthosiphon	Cytisus scoparius	Cytisus	Fabaceae
Acyrthosiphon pisum	Acyrthosiphon	Cytisus striatus	Cytisus	Fabaceae
Acyrthosiphon pisum	Acyrthosiphon	Cytisus supranubius	Cytisus	Fabaceae
Acyrthosiphon pisum	Acyrthosiphon	Dalbergia sissoo	Dalbergia	Fabaceae
Acyrthosiphon pisum	Acyrthosiphon	Dipogon lignosus	Dipogon	Fabaceae
Acyrthosiphon pisum	Acyrthosiphon	Dorycnium pentaphyllum	Dorycnium	Fabaceae
Acyrthosiphon pisum	Acyrthosiphon	Dorycnium rectum	Dorycnium	Fabaceae
Acyrthosiphon pisum	Acyrthosiphon	Galega officinalis	Galega	Fabaceae
Acyrthosiphon pisum	Acyrthosiphon	Galega orientalis	Galega	Fabaceae
Acyrthosiphon pisum	Acyrthosiphon	Genista cinerea	Genista	Fabaceae
Acyrthosiphon pisum	Acyrthosiphon	Genista florida	Genista	Fabaceae
Acyrthosiphon pisum	Acyrthosiphon	Genista lydia	Genista	Fabaceae
Acyrthosiphon pisum	Acyrthosiphon	Genista pilosa	Genista	Fabaceae
Acyrthosiphon pisum	Acyrthosiphon	Genista sagittalis	Genista	Fabaceae
Acyrthosiphon pisum	Acyrthosiphon	Genista tinctoria	Genista	Fabaceae
Acyrthosiphon pisum	Acyrthosiphon	Glycine max	Glycine	Fabaceae
Acyrthosiphon pisum	Acyrthosiphon	Glycyrrhiza glabra	Glycyrrhiza	Fabaceae
Acyrthosiphon pisum	Acyrthosiphon	Glycyrrhiza triphylla	Glycyrrhiza	Fabaceae
Acyrthosiphon pisum	Acyrthosiphon	Halimodendron halodendron	Halimodendron	Fabaceae
Acyrthosiphon pisum	Acyrthosiphon	Hedysarum alpinum	Hedysarum	Fabaceae
Acyrthosiphon pisum	Acyrthosiphon	Hedysarum caucasicum	Hedysarum	Fabaceae
Acyrthosiphon pisum	Acyrthosiphon	Hedysarum neglectum	Hedysarum	Fabaceae
Acyrthosiphon pisum	Acyrthosiphon	Hedysarum viciifolium	Hedysarum	Fabaceae
Acyrthosiphon pisum	Acyrthosiphon	Hippocrepis comosa	Hippocrepis	Fabaceae
Acyrthosiphon pisum	Acyrthosiphon	Hoita macrostachya	Hoita	Fabaceae
Acyrthosiphon pisum	Acyrthosiphon	Indigofera australis	Indigofera	Fabaceae
Acyrthosiphon pisum	Acyrthosiphon	Indigofera heterantha	Indigofera	Fabaceae
Acyrthosiphon pisum	Acyrthosiphon	Indigofera splendens	Indigofera	Fabaceae
Acyrthosiphon pisum	Acyrthosiphon	Laburnum anagyroides	Laburnum	Fabaceae
Acyrthosiphon pisum	Acyrthosiphon	Lathyrus angulatus	Lathyrus	Fabaceae
Acyrthosiphon pisum	Acyrthosiphon	Lathyrus angustifolius	Lathyrus	Fabaceae
Acyrthosiphon pisum	Acyrthosiphon	Lathyrus aphaca	Lathyrus	Fabaceae
Acyrthosiphon pisum	Acyrthosiphon	Lathyrus cicera	Lathyrus	Fabaceae
Acyrthosiphon pisum	Acyrthosiphon	Lathyrus clymenum	Lathyrus	Fabaceae
Acyrthosiphon pisum	Acyrthosiphon	Lathyrus grandiflorus	Lathyrus	Fabaceae
Acyrthosiphon pisum	Acyrthosiphon	Lathyrus hirsutus	Lathyrus	Fabaceae
Acyrthosiphon pisum	Acyrthosiphon	Lathyrus japonicus	Lathyrus	Fabaceae
Acyrthosiphon pisum	Acyrthosiphon	Lathyrus latifolius	Lathyrus	Fabaceae
Acyrthosiphon pisum	Acyrthosiphon	Lathyrus marmoratus	Lathyrus	Fabaceae
Acyrthosiphon pisum	Acyrthosiphon	Lathyrus nissolia	Lathyrus	Fabaceae
Acyrthosiphon pisum	Acyrthosiphon	Lathyrus ochroleucus	Lathyrus	Fabaceae
Acyrthosiphon pisum	Acyrthosiphon	Lathyrus ochrus	Lathyrus	Fabaceae
Acyrthosiphon pisum	Acyrthosiphon	Lathyrus odoratus	Lathyrus	Fabaceae
Acyrthosiphon pisum	Acyrthosiphon	Lathyrus palustris	Lathyrus	Fabaceae
Acyrthosiphon pisum	Acyrthosiphon	Lathyrus pisiformis	Lathyrus	Fabaceae
Acyrthosiphon pisum	Acyrthosiphon	Lathyrus pratensis	Lathyrus	Fabaceae
Acyrthosiphon pisum	Acyrthosiphon	Lathyrus roseus	Lathyrus	Fabaceae
Acyrthosiphon pisum	Acyrthosiphon	Lathyrus sativus	Lathyrus	Fabaceae
Acyrthosiphon pisum	Acyrthosiphon	Lathyrus sylvestris	Lathyrus	Fabaceae
Acyrthosiphon pisum	Acyrthosiphon	Lathyrus tuberosus	Lathyrus	Fabaceae
Acyrthosiphon pisum	Acyrthosiphon	Lathyrus vernus	Lathyrus	Fabaceae
Acyrthosiphon pisum	Acyrthosiphon	Lembotropis nigricans	Lembotropis	Fabaceae
Acyrthosiphon pisum	Acyrthosiphon	Lens culinaris	Lens	Fabaceae
Acyrthosiphon pisum	Acyrthosiphon	Lens nigricans	Lens	Fabaceae
Acyrthosiphon pisum	Acyrthosiphon	Lessertia frutescens	Lessertia	Fabaceae
Acyrthosiphon pisum	Acyrthosiphon	Lotus angustissimus	Lotus	Fabaceae
Acyrthosiphon pisum	Acyrthosiphon	Lotus conjugatus	Lotus	Fabaceae
Acyrthosiphon pisum	Acyrthosiphon	Lotus corniculatus	Lotus	Fabaceae
Acyrthosiphon pisum	Acyrthosiphon	Lotus gebelia	Lotus	Fabaceae
Acyrthosiphon pisum	Acyrthosiphon	Lotus subbiflorus	Lotus	Fabaceae
Acyrthosiphon pisum	Acyrthosiphon	Lotus tenuis	Lotus	Fabaceae
Acyrthosiphon pisum	Acyrthosiphon	Lotus uliginosus	Lotus	Fabaceae
Acyrthosiphon pisum	Acyrthosiphon	Lupinus angustifolius	Lupinus	Fabaceae
Acyrthosiphon pisum	Acyrthosiphon	Macroptilium atropurpureum	Macroptilium	Fabaceae
Acyrthosiphon pisum	Acyrthosiphon	Medicago NA	Medicago	Fabaceae
Acyrthosiphon pisum	Acyrthosiphon	Medicago arabica	Medicago	Fabaceae
Acyrthosiphon pisum	Acyrthosiphon	Medicago carstiensis	Medicago	Fabaceae
Acyrthosiphon pisum	Acyrthosiphon	Medicago corniculata	Medicago	Fabaceae
Acyrthosiphon pisum	Acyrthosiphon	Medicago coronata	Medicago	Fabaceae
Acyrthosiphon pisum	Acyrthosiphon	Medicago disciformis	Medicago	Fabaceae
Acyrthosiphon pisum	Acyrthosiphon	Medicago granadensis	Medicago	Fabaceae
Acyrthosiphon pisum	Acyrthosiphon	Medicago laciniata	Medicago	Fabaceae
Acyrthosiphon pisum	Acyrthosiphon	Medicago littoralis	Medicago	Fabaceae
Acyrthosiphon pisum	Acyrthosiphon	Medicago lupulina	Medicago	Fabaceae
Acyrthosiphon pisum	Acyrthosiphon	Medicago marina	Medicago	Fabaceae
Acyrthosiphon pisum	Acyrthosiphon	Medicago minima	Medicago	Fabaceae
Acyrthosiphon pisum	Acyrthosiphon	Medicago polymorpha	Medicago	Fabaceae
Acyrthosiphon pisum	Acyrthosiphon	Medicago prostrata	Medicago	Fabaceae
Acyrthosiphon pisum	Acyrthosiphon	Medicago radiata	Medicago	Fabaceae
Acyrthosiphon pisum	Acyrthosiphon	Medicago rigidula	Medicago	Fabaceae
Acyrthosiphon pisum	Acyrthosiphon	Medicago sativa	Medicago	Fabaceae
Acyrthosiphon pisum	Acyrthosiphon	Melilotus albus	Melilotus	Fabaceae
Acyrthosiphon pisum	Acyrthosiphon	Melilotus dentatus	Melilotus	Fabaceae
Acyrthosiphon pisum	Acyrthosiphon	Melilotus indicus	Melilotus	Fabaceae
Acyrthosiphon pisum	Acyrthosiphon	Melilotus officinalis	Melilotus	Fabaceae
Acyrthosiphon pisum	Acyrthosiphon	Melilotus segetalis	Melilotus	Fabaceae
Acyrthosiphon pisum	Acyrthosiphon	Melilotus sulcatus	Melilotus	Fabaceae
Acyrthosiphon pisum	Acyrthosiphon	Millettia NA	Millettia	Fabaceae
Acyrthosiphon pisum	Acyrthosiphon	Mundulea sericea	Mundulea	Fabaceae
Acyrthosiphon pisum	Acyrthosiphon	Onobrychis gracilis	Onobrychis	Fabaceae
Acyrthosiphon pisum	Acyrthosiphon	Onobrychis kachetica	Onobrychis	Fabaceae
Acyrthosiphon pisum	Acyrthosiphon	Onobrychis montana	Onobrychis	Fabaceae
Acyrthosiphon pisum	Acyrthosiphon	Onobrychis squarrosa	Onobrychis	Fabaceae
Acyrthosiphon pisum	Acyrthosiphon	Onobrychis viciifolia	Onobrychis	Fabaceae
Acyrthosiphon pisum	Acyrthosiphon	Ononis natrix	Ononis	Fabaceae
Acyrthosiphon pisum	Acyrthosiphon	Ononis repens	Ononis	Fabaceae
Acyrthosiphon pisum	Acyrthosiphon	Ononis spinosa	Ononis	Fabaceae
Acyrthosiphon pisum	Acyrthosiphon	Ornithopus perpusillus	Ornithopus	Fabaceae
Acyrthosiphon pisum	Acyrthosiphon	Oxytropis pilosa	Oxytropis	Fabaceae
Acyrthosiphon pisum	Acyrthosiphon	Pisum abyssinicum	Pisum	Fabaceae
Acyrthosiphon pisum	Acyrthosiphon	Rhynchosia cytisoides	Rhynchosia	Fabaceae
Acyrthosiphon pisum	Acyrthosiphon	Securigera parviflora	Securigera	Fabaceae
Acyrthosiphon pisum	Acyrthosiphon	Securigera varia	Securigera	Fabaceae
Acyrthosiphon pisum	Acyrthosiphon	Sesbania grandiflora	Sesbania	Fabaceae
Acyrthosiphon pisum	Acyrthosiphon	Sophora alopecuroides	Sophora	Fabaceae
Acyrthosiphon pisum	Acyrthosiphon	Spartium junceum	Spartium	Fabaceae
Acyrthosiphon pisum	Acyrthosiphon	Trifolium alexandrinum	Trifolium	Fabaceae
Acyrthosiphon pisum	Acyrthosiphon	Trifolium alpestre	Trifolium	Fabaceae
Acyrthosiphon pisum	Acyrthosiphon	Trifolium ambiguum	Trifolium	Fabaceae
Acyrthosiphon pisum	Acyrthosiphon	Trifolium angustifolium	Trifolium	Fabaceae
Acyrthosiphon pisum	Acyrthosiphon	Trifolium arvense	Trifolium	Fabaceae
Acyrthosiphon pisum	Acyrthosiphon	Trifolium aureum	Trifolium	Fabaceae
Acyrthosiphon pisum	Acyrthosiphon	Trifolium campestre	Trifolium	Fabaceae
Acyrthosiphon pisum	Acyrthosiphon	Trifolium cherleri	Trifolium	Fabaceae
Acyrthosiphon pisum	Acyrthosiphon	Trifolium dichroanthum	Trifolium	Fabaceae
Acyrthosiphon pisum	Acyrthosiphon	Trifolium dubium	Trifolium	Fabaceae
Acyrthosiphon pisum	Acyrthosiphon	Trifolium hirtum	Trifolium	Fabaceae
Acyrthosiphon pisum	Acyrthosiphon	Trifolium hybridum	Trifolium	Fabaceae
Acyrthosiphon pisum	Acyrthosiphon	Trifolium incarnatum	Trifolium	Fabaceae
Acyrthosiphon pisum	Acyrthosiphon	Trifolium lappaceum	Trifolium	Fabaceae
Acyrthosiphon pisum	Acyrthosiphon	Trifolium lupinaster	Trifolium	Fabaceae
Acyrthosiphon pisum	Acyrthosiphon	Trifolium medium	Trifolium	Fabaceae
Acyrthosiphon pisum	Acyrthosiphon	Trifolium montanum	Trifolium	Fabaceae
Acyrthosiphon pisum	Acyrthosiphon	Trifolium nigrescens	Trifolium	Fabaceae
Acyrthosiphon pisum	Acyrthosiphon	Trifolium ochroleucon	Trifolium	Fabaceae
Acyrthosiphon pisum	Acyrthosiphon	Trifolium pannonicum	Trifolium	Fabaceae
Acyrthosiphon pisum	Acyrthosiphon	Trifolium pratense	Trifolium	Fabaceae
Acyrthosiphon pisum	Acyrthosiphon	Trifolium repens	Trifolium	Fabaceae
Acyrthosiphon pisum	Acyrthosiphon	Trifolium resupinatum	Trifolium	Fabaceae
Acyrthosiphon pisum	Acyrthosiphon	Trifolium rubens	Trifolium	Fabaceae
Acyrthosiphon pisum	Acyrthosiphon	Trifolium scabrum	Trifolium	Fabaceae
Acyrthosiphon pisum	Acyrthosiphon	Trifolium subterraneum	Trifolium	Fabaceae
Acyrthosiphon pisum	Acyrthosiphon	Trigonella corniculata	Trigonella	Fabaceae
Acyrthosiphon pisum	Acyrthosiphon	Trigonella foenum-graecum	Trigonella	Fabaceae
Acyrthosiphon pisum	Acyrthosiphon	Trigonella stellata	Trigonella	Fabaceae
Acyrthosiphon pisum	Acyrthosiphon	Vicia alpestris	Vicia	Fabaceae
Acyrthosiphon pisum	Acyrthosiphon	Vicia altissima	Vicia	Fabaceae
Acyrthosiphon pisum	Acyrthosiphon	Vicia americana	Vicia	Fabaceae
Acyrthosiphon pisum	Acyrthosiphon	Vicia amoena	Vicia	Fabaceae
Acyrthosiphon pisum	Acyrthosiphon	Vicia benghalensis	Vicia	Fabaceae
Acyrthosiphon pisum	Acyrthosiphon	Vicia cracca	Vicia	Fabaceae
Acyrthosiphon pisum	Acyrthosiphon	Vicia dumetorum	Vicia	Fabaceae
Acyrthosiphon pisum	Acyrthosiphon	Vicia faba	Vicia	Fabaceae
Acyrthosiphon pisum	Acyrthosiphon	Vicia grandiflora	Vicia	Fabaceae
Acyrthosiphon pisum	Acyrthosiphon	Vicia hirsuta	Vicia	Fabaceae
Acyrthosiphon pisum	Acyrthosiphon	Vicia ludoviciana	Vicia	Fabaceae
Acyrthosiphon pisum	Acyrthosiphon	Vicia monantha	Vicia	Fabaceae
Acyrthosiphon pisum	Acyrthosiphon	Vicia narbonensis	Vicia	Fabaceae
Acyrthosiphon pisum	Acyrthosiphon	Vicia nigricans	Vicia	Fabaceae
Acyrthosiphon pisum	Acyrthosiphon	Vicia onobrychioides	Vicia	Fabaceae
Acyrthosiphon pisum	Acyrthosiphon	Vicia pannonica	Vicia	Fabaceae
Acyrthosiphon pisum	Acyrthosiphon	Vicia sativa	Vicia	Fabaceae
Acyrthosiphon pisum	Acyrthosiphon	Vicia sepium	Vicia	Fabaceae
Acyrthosiphon pisum	Acyrthosiphon	Vicia sylvatica	Vicia	Fabaceae
Acyrthosiphon pisum	Acyrthosiphon	Vicia tetrasperma	Vicia	Fabaceae
Acyrthosiphon pisum	Acyrthosiphon	Vicia venosa	Vicia	Fabaceae
Acyrthosiphon pisum	Acyrthosiphon	Vicia villosa	Vicia	Fabaceae
Acyrthosiphon pisum	Acyrthosiphon	Vigna mungo	Vigna	Fabaceae
Acyrthosiphon pisum	Acyrthosiphon	Vigna radiata	Vigna	Fabaceae
Acyrthosiphon pisum	Acyrthosiphon	Vigna unguiculata	Vigna	Fabaceae
Acyrthosiphon pisum	Acyrthosiphon	Quercus garryana	Quercus	Fagaceae
Acyrthosiphon pisum	Acyrthosiphon	Erodium	Erodium	Geraniaceae
Acyrthosiphon pisum	Acyrthosiphon	Persea americana	Persea	Lauraceae
Acyrthosiphon pisum	Acyrthosiphon	Trifolium hybridum	Trifolium	Leguminosae
Acyrthosiphon pisum	Acyrthosiphon	Medicago sativa	Medicago	Leguminosae
Acyrthosiphon pisum	Acyrthosiphon	Melilotus officinalis	Melilotus	Leguminosae
Acyrthosiphon pisum	Acyrthosiphon	Melilotus	Melilotus	Leguminosae
Acyrthosiphon pisum	Acyrthosiphon	Pisum sativum	Pisum	Leguminosae
Acyrthosiphon pisum	Acyrthosiphon	Vicia faba	Vicia	Leguminosae
Acyrthosiphon pisum	Acyrthosiphon	Lathyrus	Lathyrus	Leguminosae
Acyrthosiphon pisum	Acyrthosiphon	Phaseolus vulgaris	Phaseolus	Leguminosae
Acyrthosiphon pisum	Acyrthosiphon			Leguminosae
Acyrthosiphon pisum	Acyrthosiphon	Trifolium	Trifolium	Leguminosae
Acyrthosiphon pisum	Acyrthosiphon	Trifolium pratense	Trifolium	Leguminosae
Acyrthosiphon pisum	Acyrthosiphon	Trifolium repens	Trifolium	Leguminosae
Acyrthosiphon pisum	Acyrthosiphon	Pisum	Pisum	Leguminosae
Acyrthosiphon pisum	Acyrthosiphon	Astragalus	Astragalus	Leguminosae
Acyrthosiphon pisum	Acyrthosiphon	Lotus corniculatus	Lotus	Leguminosae
Acyrthosiphon pisum	Acyrthosiphon	Cytisus scoparius	Cytisus	Leguminosae
Acyrthosiphon pisum	Acyrthosiphon	Vicia	Vicia	Leguminosae
Acyrthosiphon pisum	Acyrthosiphon	Trifolium microcephalum	Trifolium	Leguminosae
Acyrthosiphon pisum	Acyrthosiphon	Oxytropis splendens	Oxytropis	Leguminosae
Acyrthosiphon pisum	Acyrthosiphon	Lathyrus ochroleucus	Lathyrus	Leguminosae
Acyrthosiphon pisum	Acyrthosiphon	Lathyrus japonicus	Lathyrus	Leguminosae
Acyrthosiphon pisum	Acyrthosiphon	Vicia sativa	Vicia	Leguminosae
Acyrthosiphon pisum	Acyrthosiphon	Medicago	Medicago	Leguminosae
Acyrthosiphon pisum	Acyrthosiphon	Lupinus	Lupinus	Leguminosae
Acyrthosiphon pisum	Acyrthosiphon	Lathyrus odoratus	Lathyrus	Leguminosae
Acyrthosiphon pisum	Acyrthosiphon	Arachis hypogaea	Arachis	Leguminosae
Acyrthosiphon pisum	Acyrthosiphon	Cytisus austriacus	Cytisus	Leguminosae
Acyrthosiphon pisum	Acyrthosiphon	Lembotropis nigricans	Lembotropis	Leguminosae
Acyrthosiphon pisum	Acyrthosiphon	Robinia pseudacacia	Robinia	Leguminosae
Acyrthosiphon pisum	Acyrthosiphon	Lotus pedunculatus	Lotus	Leguminosae
Acyrthosiphon pisum	Acyrthosiphon	Medicago lupulina	Medicago	Leguminosae
Acyrthosiphon pisum	Acyrthosiphon	Vicia americana	Vicia	Leguminosae
Acyrthosiphon pisum	Acyrthosiphon	Psoralea argophylla	Psoralea	Leguminosae
Acyrthosiphon pisum	Acyrthosiphon	Caragana	Caragana	Leguminosae
Acyrthosiphon pisum	Acyrthosiphon	Vicia cracca	Vicia	Leguminosae
Acyrthosiphon pisum	Acyrthosiphon	Trifolium campestre	Trifolium	Leguminosae
Acyrthosiphon pisum	Acyrthosiphon	Trifolium arvense	Trifolium	Leguminosae
Acyrthosiphon pisum	Acyrthosiphon	Trifolium dubium	Trifolium	Leguminosae
Acyrthosiphon pisum	Acyrthosiphon	Lathyrus latifolius	Lathyrus	Leguminosae
Acyrthosiphon pisum	Acyrthosiphon	Glycine max	Glycine	Leguminosae
Acyrthosiphon pisum	Acyrthosiphon	Phaseolus	Phaseolus	Leguminosae
Acyrthosiphon pisum	Acyrthosiphon	Securigera varia	Securigera	Leguminosae
Acyrthosiphon pisum	Acyrthosiphon	Trifolium pratense/vicia	Trifolium	Leguminosae
Acyrthosiphon pisum	Acyrthosiphon	Lathyrus palustris	Lathyrus	Leguminosae
Acyrthosiphon pisum	Acyrthosiphon	Trifolium /medicago	Trifolium	Leguminosae
Acyrthosiphon pisum	Acyrthosiphon	Vicia /trifolium	Vicia	Leguminosae
Acyrthosiphon pisum	Acyrthosiphon	Medicago polymorpha	Medicago	Leguminosae
Acyrthosiphon pisum	Acyrthosiphon	Lespedeza	Lespedeza	Leguminosae
Acyrthosiphon pisum	Acyrthosiphon	Lens culinaris	Lens	Leguminosae
Acyrthosiphon pisum	Acyrthosiphon	Caragana arborescens	Caragana	Leguminosae
Acyrthosiphon pisum	Acyrthosiphon	Robinia hispida	Robinia	Leguminosae
Acyrthosiphon pisum	Acyrthosiphon	Astragalus magdalenae	Astragalus	Leguminosae
Acyrthosiphon pisum	Acyrthosiphon	Lathyrus vestitus	Lathyrus	Leguminosae
Acyrthosiphon pisum	Acyrthosiphon	Lathyrus hirsutus	Lathyrus	Leguminosae
Acyrthosiphon pisum	Acyrthosiphon	Hoita macrostachya	Hoita	Leguminosae
Acyrthosiphon pisum	Acyrthosiphon	Colutea arborescens	Colutea	Leguminosae
Acyrthosiphon pisum	Acyrthosiphon	Indigofera splendens	Indigofera	Leguminosae
Acyrthosiphon pisum	Acyrthosiphon	Acacia gillii	Acacia	Leguminosae
Acyrthosiphon pisum	Acyrthosiphon	Sutherlandia frutescens	Sutherlandia	Leguminosae
Acyrthosiphon pisum	Acyrthosiphon	Indigofera australis	Indigofera	Leguminosae
Acyrthosiphon pisum	Acyrthosiphon	Colutea persica	Colutea	Leguminosae
Acyrthosiphon pisum	Acyrthosiphon	Mundulea sericea	Mundulea	Leguminosae
Acyrthosiphon pisum	Acyrthosiphon	Daubentonia tripetii	Daubentonia	Leguminosae
Acyrthosiphon pisum	Acyrthosiphon	Vicia villosa	Vicia	Leguminosae
Acyrthosiphon pisum	Acyrthosiphon	Cytisus multiflorus	Cytisus	Leguminosae
Acyrthosiphon pisum	Acyrthosiphon	Linum strictum	Linum	Linaceae
Acyrthosiphon pisum	Acyrthosiphon	Malva neglecta	Malva	Malvaceae
Acyrthosiphon pisum	Acyrthosiphon	Sida L.	Sida	Malvaceae
Acyrthosiphon pisum	Acyrthosiphon	Ficus	Ficus	Moraceae
Acyrthosiphon pisum	Acyrthosiphon	Musa paradisiaca	Musa	Musaceae
Acyrthosiphon pisum	Acyrthosiphon	Peganum harmala	Peganum	Nitrariaceae
Acyrthosiphon pisum	Acyrthosiphon	Oxybaphus nyctagineus	Oxybaphus	Nyctaginaceae
Acyrthosiphon pisum	Acyrthosiphon	Epilobium	Epilobium	Onagraceae
Acyrthosiphon pisum	Acyrthosiphon	Rhinanthus major	Rhinanthus	Orobanchaceae
Acyrthosiphon pisum	Acyrthosiphon	Pinus jeffreyi	Pinus	Pinaceae
Acyrthosiphon pisum	Acyrthosiphon	Linaria dalmatica	Linaria	Plantaginaceae
Acyrthosiphon pisum	Acyrthosiphon	Veronica	Veronica	Plantaginaceae
Acyrthosiphon pisum	Acyrthosiphon	Plantago lanceolata	Plantago	Plantaginaceae
Acyrthosiphon pisum	Acyrthosiphon	Avena sativa	Avena	Poaceae
Acyrthosiphon pisum	Acyrthosiphon			Poaceae
Acyrthosiphon pisum	Acyrthosiphon	Triticum	Triticum	Poaceae
Acyrthosiphon pisum	Acyrthosiphon	Triticum aestivum	Triticum	Poaceae
Acyrthosiphon pisum	Acyrthosiphon	Hordeum vulgare	Hordeum	Poaceae
Acyrthosiphon pisum	Acyrthosiphon	Persicaria maculosa	Persicaria	Polygonaceae
Acyrthosiphon pisum	Acyrthosiphon	Clematis terniflora	Clematis	Ranunculaceae
Acyrthosiphon pisum	Acyrthosiphon	Trautvetteria caroliniensis	Trautvetteria	Ranunculaceae
Acyrthosiphon pisum	Acyrthosiphon	Clematis paniculata	Clematis	Ranunculaceae
Acyrthosiphon pisum	Acyrthosiphon	Reseda lutea	Reseda	Resedaceae
Acyrthosiphon pisum	Acyrthosiphon	Reseda luteola	Reseda	Resedaceae
Acyrthosiphon pisum	Acyrthosiphon	Fragaria NA	Fragaria	Rosaceae
Acyrthosiphon pisum	Acyrthosiphon	Potentilla alchimilloides	Potentilla	Rosaceae
Acyrthosiphon pisum	Acyrthosiphon	Prinsepia utilis	Prinsepia	Rosaceae
Acyrthosiphon pisum	Acyrthosiphon	Fragaria	Fragaria	Rosaceae
Acyrthosiphon pisum	Acyrthosiphon	Rubus idaeus	Rubus	Rosaceae
Acyrthosiphon pisum	Acyrthosiphon	Fragaria virginiana	Fragaria	Rosaceae
Acyrthosiphon pisum	Acyrthosiphon	Prunus persica	Prunus	Rosaceae
Acyrthosiphon pisum	Acyrthosiphon	Oldenlandia NA	Oldenlandia	Rubiaceae
Acyrthosiphon pisum	Acyrthosiphon	Salix glauca	Salix	Salicaceae
Acyrthosiphon pisum	Acyrthosiphon	Populus nigra	Populus	Salicaceae
Acyrthosiphon pisum	Acyrthosiphon	Sarcobatus	Sarcobatus	Sarcobataceae
Acyrthosiphon pisum	Acyrthosiphon	Capsicum annuum	Capsicum	Solanaceae
Acyrthosiphon pisum	Acyrthosiphon	Solanum dulcamara	Solanum	Solanaceae
Acyrthosiphon pisum	Acyrthosiphon	Solanum lycopersicum	Solanum	Solanaceae
Acyrthosiphon pisum	Acyrthosiphon	Solanum tuberosum	Solanum	Solanaceae
Acyrthosiphon pisum	Acyrthosiphon	Urtica dioica	Urtica	Urticaceae
Acyrthosiphon pisum	Acyrthosiphon	Viola NA	Viola	Violaceae
Acyrthosiphon pisum	Acyrthosiphon	Vitis	Vitis	Vitaceae
Acyrthosiphon pisum	Acyrthosiphon	Zygophyllum fabago	Zygophyllum	Zygophyllaceae
Acyrthosiphon porosum	Acyrthosiphon	Ononis natrix	Ononis	Fabaceae
Acyrthosiphon porosum	Acyrthosiphon	Ononis spinosa	Ononis	Fabaceae
Acyrthosiphon porrifolii	Acyrthosiphon	Hieracium porrifolium	Hieracium	Asteraceae
Acyrthosiphon potentillae	Acyrthosiphon	Potentilla reptans	Potentilla	Rosaceae
Acyrthosiphon poterii	Acyrthosiphon	Sanguisorba minor	Sanguisorba	Rosaceae
Acyrthosiphon primulae	Acyrthosiphon	Primula acaulis	Primula	Primulaceae
Acyrthosiphon primulae	Acyrthosiphon	Primula elatior	Primula	Primulaceae
Acyrthosiphon primulae	Acyrthosiphon	Primula kewensis	Primula	Primulaceae
Acyrthosiphon primulae	Acyrthosiphon	Primula marginata	Primula	Primulaceae
Acyrthosiphon primulae	Acyrthosiphon	Primula sikkimensis	Primula	Primulaceae
Acyrthosiphon primulae	Acyrthosiphon	Primula sinensis	Primula	Primulaceae
Acyrthosiphon primulae	Acyrthosiphon	Primula veris	Primula	Primulaceae
Acyrthosiphon primulae	Acyrthosiphon	Primula vulgaris	Primula	Primulaceae
Acyrthosiphon primulae	Acyrthosiphon	Primula	Primula	Primulaceae
Acyrthosiphon pseudodirhodum	Acyrthosiphon	Lithospermum	Lithospermum	Boraginaceae
Acyrthosiphon pseudodirhodum	Acyrthosiphon	Lactuca serriola	Lactuca	Compositae
Acyrthosiphon pseudodirhodum	Acyrthosiphon	Carex	Carex	Cyperaceae
Acyrthosiphon pseudodirhodum	Acyrthosiphon	Mentha	Mentha	Lamiaceae
Acyrthosiphon pseudodirhodum	Acyrthosiphon	Robinia	Robinia	Leguminosae
Acyrthosiphon pseudodirhodum	Acyrthosiphon	Hedysarum	Hedysarum	Leguminosae
Acyrthosiphon pseudodirhodum	Acyrthosiphon	Melilotus	Melilotus	Leguminosae
Acyrthosiphon pseudodirhodum	Acyrthosiphon	Pseudotsuga menziesii	Pseudotsuga	Pinaceae
Acyrthosiphon pseudodirhodum	Acyrthosiphon	Picea glauca	Picea	Pinaceae
Acyrthosiphon pseudodirhodum	Acyrthosiphon	Aruncus dioicus	Aruncus	Rosaceae
Acyrthosiphon pseudodirhodum	Acyrthosiphon	Cercocarpus montanus	Cercocarpus	Rosaceae
Acyrthosiphon pseudodirhodum	Acyrthosiphon	Chamaebatiaria millefolium	Chamaebatiaria	Rosaceae
Acyrthosiphon pseudodirhodum	Acyrthosiphon	Geum canadense	Geum	Rosaceae
Acyrthosiphon pseudodirhodum	Acyrthosiphon	Potentilla NA	Potentilla	Rosaceae
Acyrthosiphon pseudodirhodum	Acyrthosiphon	Rosa NA	Rosa	Rosaceae
Acyrthosiphon pseudodirhodum	Acyrthosiphon	Spiraea alba	Spiraea	Rosaceae
Acyrthosiphon pseudodirhodum	Acyrthosiphon	Rosa	Rosa	Rosaceae
Acyrthosiphon pseudodirhodum	Acyrthosiphon	Spiraea	Spiraea	Rosaceae
Acyrthosiphon pseudodirhodum	Acyrthosiphon	Salix	Salix	Salicaceae
Acyrthosiphon pseudodirhodum	Acyrthosiphon	Solanum	Solanum	Solanaceae
Acyrthosiphon purshiae	Acyrthosiphon	Zigadenus NA	Zigadenus	Melanthiaceae
Acyrthosiphon purshiae	Acyrthosiphon	Pinus ponderosa	Pinus	Pinaceae
Acyrthosiphon purshiae	Acyrthosiphon	Purshia tridentata	Purshia	Rosaceae
Acyrthosiphon purshiae	Acyrthosiphon	Sarcobatus	Sarcobatus	Sarcobataceae
Acyrthosiphon ranunculum	Acyrthosiphon	Thalictrum adianthifolium	Thalictrum	Ranunculaceae
Acyrthosiphon rubi	Acyrthosiphon	Aucklandia lappa	Aucklandia	Asteraceae
Acyrthosiphon rubi	Acyrthosiphon	Catamixis baccharoides	Catamixis	Asteraceae
Acyrthosiphon rubi	Acyrthosiphon	Hieracium vulgatum	Hieracium	Asteraceae
Acyrthosiphon rubi	Acyrthosiphon	Senecio NA	Senecio	Asteraceae
Acyrthosiphon rubi	Acyrthosiphon	Sonchus NA	Sonchus	Asteraceae
Acyrthosiphon rubi	Acyrthosiphon	Sonchus oleraceus	Sonchus	Asteraceae
Acyrthosiphon rubi	Acyrthosiphon	Rhododendron NA	Rhododendron	Ericaceae
Acyrthosiphon rubi	Acyrthosiphon	Desmodium NA	Desmodium	Fabaceae
Acyrthosiphon rubi	Acyrthosiphon	Fagopyrum esculentum	Fagopyrum	Polygonaceae
Acyrthosiphon rubi	Acyrthosiphon	Fagopyrum tataricum	Fagopyrum	Polygonaceae
Acyrthosiphon rubi	Acyrthosiphon	Rumex nepalensis	Rumex	Polygonaceae
Acyrthosiphon rubi	Acyrthosiphon	Fragaria NA	Fragaria	Rosaceae
Acyrthosiphon rubi	Acyrthosiphon	Rubus caesius	Rubus	Rosaceae
Acyrthosiphon rubi	Acyrthosiphon	Rubus ellipticus	Rubus	Rosaceae
Acyrthosiphon rubi	Acyrthosiphon	Rubus idaeus	Rubus	Rosaceae
Acyrthosiphon rubi	Acyrthosiphon	Rubus niveus	Rubus	Rosaceae
Acyrthosiphon rubi	Acyrthosiphon	Rubus plicatus	Rubus	Rosaceae
Acyrthosiphon rubi	Acyrthosiphon	Rubus sinuosus	Rubus	Rosaceae
Acyrthosiphon rubi	Acyrthosiphon	Rubus sumatranus	Rubus	Rosaceae
Acyrthosiphon rubi	Acyrthosiphon	Rubus ulmifolius	Rubus	Rosaceae
Acyrthosiphon rubi	Acyrthosiphon	Spiraea NA	Spiraea	Rosaceae
Acyrthosiphon rubifoliae	Acyrthosiphon	Dasiphora fruticosa	Dasiphora	Rosaceae
Acyrthosiphon rubifoliae	Acyrthosiphon	Rubus ellipticus	Rubus	Rosaceae
Acyrthosiphon rubifoliae	Acyrthosiphon	Rubus plicatus	Rubus	Rosaceae
Acyrthosiphon rubifoliae	Acyrthosiphon	Rubus rosifolius	Rubus	Rosaceae
Acyrthosiphon rumicis	Acyrthosiphon	Rumex paulsenianus	Rumex	Polygonaceae
Acyrthosiphon rumicis	Acyrthosiphon	Rumex pulcher	Rumex	Polygonaceae
Acyrthosiphon sanguisorbae	Acyrthosiphon	Sanguisorba minor	Sanguisorba	Rosaceae
Acyrthosiphon sanguisorbae	Acyrthosiphon	Sanguisorba officinalis	Sanguisorba	Rosaceae
Acyrthosiphon saussureae	Acyrthosiphon	Saussurea NA	Saussurea	Asteraceae
Acyrthosiphon scariolae	Acyrthosiphon	Lactuca sativa	Lactuca	Asteraceae
Acyrthosiphon scariolae	Acyrthosiphon	Lactuca serriola	Lactuca	Asteraceae
Acyrthosiphon scariolae	Acyrthosiphon	Lactuca virosa	Lactuca	Asteraceae
Acyrthosiphon scariolae	Acyrthosiphon	Sonchus arvensis	Sonchus	Asteraceae
Acyrthosiphon scariolae	Acyrthosiphon	Capsella bursa-pastoris	Capsella	Brassicaceae
Acyrthosiphon scariolae	Acyrthosiphon	Lactuca serriola	Lactuca	Compositae
Acyrthosiphon shinanonus	Acyrthosiphon	Geum calthifolium	Geum	Rosaceae
Acyrthosiphon soldatovi	Acyrthosiphon	Spiraea hypericifolia	Spiraea	Rosaceae
Acyrthosiphon soldatovi	Acyrthosiphon	Spiraea media	Spiraea	Rosaceae
Acyrthosiphon soldatovi	Acyrthosiphon	Spiraea salicifolia	Spiraea	Rosaceae
Acyrthosiphon sophorae	Acyrthosiphon	Sophora alopecuroides	Sophora	Fabaceae
Acyrthosiphon sophorae	Acyrthosiphon	Sophora mollis	Sophora	Fabaceae
Acyrthosiphon	Acyrthosiphon	Symphoricarpos albus	Symphoricarpos	Caprifoliaceae
Acyrthosiphon	Acyrthosiphon	Eucalyptus cosmophylla	Eucalyptus	Myrtaceae
Acyrthosiphon	Acyrthosiphon	Acer pectinatum	Acer	Sapindaceae
Acyrthosiphon spartii	Acyrthosiphon	Cytisus procumbens	Cytisus	Fabaceae
Acyrthosiphon spartii	Acyrthosiphon	Lembotropis nigricans	Lembotropis	Fabaceae
Acyrthosiphon spinacaudatus	Acyrthosiphon	Cucumis sativus	Cucumis	Cucurbitaceae
Acyrthosiphon spinacaudatus	Acyrthosiphon	Cucurbita pepo	Cucurbita	Cucurbitaceae
Acyrthosiphon spiraellae	Acyrthosiphon	Bidens pilosa	Bidens	Asteraceae
Acyrthosiphon spiraellae	Acyrthosiphon	Chrysanthemum NA	Chrysanthemum	Asteraceae
Acyrthosiphon spiraellae	Acyrthosiphon	Lactuca sativa	Lactuca	Asteraceae
Acyrthosiphon spiraellae	Acyrthosiphon	Parthenium hysterophorus	Parthenium	Asteraceae
Acyrthosiphon spiraellae	Acyrthosiphon	Celastrus scandens	Celastrus	Celastraceae
Acyrthosiphon spiraellae	Acyrthosiphon	Convolvulus arvensis	Convolvulus	Convolvulaceae
Acyrthosiphon spiraellae	Acyrthosiphon	Ipomoea nil	Ipomoea	Convolvulaceae
Acyrthosiphon spiraellae	Acyrthosiphon	Cucumis sativus	Cucumis	Cucurbitaceae
Acyrthosiphon spiraellae	Acyrthosiphon	Rhododendron NA	Rhododendron	Ericaceae
Acyrthosiphon spiraellae	Acyrthosiphon	Cajanus cajan	Cajanus	Fabaceae
Acyrthosiphon spiraellae	Acyrthosiphon	Dalbergia sissoo	Dalbergia	Fabaceae
Acyrthosiphon spiraellae	Acyrthosiphon	Pisum sativum	Pisum	Fabaceae
Acyrthosiphon spiraellae	Acyrthosiphon	Hydrangea macrophylla	Hydrangea	Hydrangeaceae
Acyrthosiphon spiraellae	Acyrthosiphon	Abelmoschus esculentus	Abelmoschus	Malvaceae
Acyrthosiphon spiraellae	Acyrthosiphon	Gossypium herbaceum	Gossypium	Malvaceae
Acyrthosiphon spiraellae	Acyrthosiphon	Rumex nepalensis	Rumex	Polygonaceae
Acyrthosiphon spiraellae	Acyrthosiphon	Dasiphora fruticosa	Dasiphora	Rosaceae
Acyrthosiphon spiraellae	Acyrthosiphon	Spiraea arguta	Spiraea	Rosaceae
Acyrthosiphon spiraellae	Acyrthosiphon	Spiraea bumalda	Spiraea	Rosaceae
Acyrthosiphon spiraellae	Acyrthosiphon	Spiraea chamaedryfolia	Spiraea	Rosaceae
Acyrthosiphon spiraellae	Acyrthosiphon	Spiraea crenata	Spiraea	Rosaceae
Acyrthosiphon spiraellae	Acyrthosiphon	Spiraea hypericifolia	Spiraea	Rosaceae
Acyrthosiphon spiraellae	Acyrthosiphon	Spiraea media	Spiraea	Rosaceae
Acyrthosiphon spiraellae	Acyrthosiphon	Spiraea salicifolia	Spiraea	Rosaceae
Acyrthosiphon spiraellae	Acyrthosiphon	Spiraea thunbergii	Spiraea	Rosaceae
Acyrthosiphon spiraellae	Acyrthosiphon	Spiraea vanhouttei	Spiraea	Rosaceae
Acyrthosiphon spiraellae	Acyrthosiphon	Solanum tuberosum	Solanum	Solanaceae
Acyrthosiphon supranubius	Acyrthosiphon	Cytisus supranubius	Cytisus	Fabaceae
Acyrthosiphon thracicum	Acyrthosiphon	Euphorbia tirucalli	Euphorbia	Euphorbiaceae
Acyrthosiphon thracicus	Acyrthosiphon	Euphorbia tirucalli	Euphorbia	Euphorbiaceae
Acyrthosiphon umarovi	Acyrthosiphon	Astragalus NA	Astragalus	Fabaceae
Acyrthosiphon vandenboschi	Acyrthosiphon	Drymocallis glandulosa	Drymocallis	Rosaceae
Acyrthosiphon vasiljevi	Acyrthosiphon	Sonchus asper	Sonchus	Asteraceae
Acyrthosiphon vasiljevi	Acyrthosiphon	Cucurbita pepo	Cucurbita	Cucurbitaceae
Acyrthosiphon zhuravlevi	Acyrthosiphon	Rubus caesius	Rubus	Rosaceae
Acyrthosiphon pisum	Acyrthosiphon	Echinospartum lusitanicum	Echinospartum	Fabaceae
Adelges laricis	Adelges	Larix kaempferi	Larix	Pinaceae
Adelges abietis	Adelges	Larix decidua	Larix	Pinaceae
Adelges abietis	Adelges	Larix sibirica	Larix	Pinaceae
Adelges abietis	Adelges	Picea glauca	Picea	Pinaceae
Adelges abietis	Adelges	Picea sitchensis	Picea	Pinaceae
Adelges abietis	Adelges	Picea	Picea	Pinaceae
Adelges abietis	Adelges	Picea abies	Picea	Pinaceae
Adelges abietis	Adelges	Picea rubens	Picea	Pinaceae
Adelges abietis	Adelges	Picea pungens	Picea	Pinaceae
Adelges abietis	Adelges	Picea mariana	Picea	Pinaceae
Adelges abietis	Adelges	Picea koyamae	Picea	Pinaceae
Adelges abietis	Adelges	Pinus strobus	Pinus	Pinaceae
Adelges aenigmaticus	Adelges	Larix laricina	Larix	Pinaceae
Adelges cooleyi	Adelges	Picea glauca	Picea	Pinaceae
Adelges cooleyi	Adelges	Picea	Picea	Pinaceae
Adelges cooleyi	Adelges	Pseudotsuga menziesii	Pseudotsuga	Pinaceae
Adelges cooleyi	Adelges	Picea sitchensis	Picea	Pinaceae
Adelges cooleyi	Adelges	Picea engelmannii	Picea	Pinaceae
Adelges cooleyi	Adelges	Picea pungens	Picea	Pinaceae
Adelges cooleyi	Adelges	Picea breweriana	Picea	Pinaceae
Adelges cooleyi	Adelges	Pseudotsuga sinensis	Pseudotsuga	Pinaceae
Adelges diversis	Adelges	Larix decidua	Larix	Pinaceae
Adelges geniculatus	Adelges	Larix decidua	Larix	Pinaceae
Adelges glandulae	Adelges	Abelmoschus NA	Abelmoschus	Malvaceae
Adelges isedakii	Adelges	Larix kaempferi	Larix	Pinaceae
Adelges japonicus	Adelges	Abelmoschus NA	Abelmoschus	Malvaceae
Adelges joshii	Adelges	Abelmoschus NA	Abelmoschus	Malvaceae
Adelges karamatsui	Adelges	Larix gmelinii	Larix	Pinaceae
Adelges karamatsui	Adelges	Larix kaempferi	Larix	Pinaceae
Adelges kitamiensis	Adelges	Larix kaempferi	Larix	Pinaceae
Adelges knucheli	Adelges	Abelmoschus NA	Abelmoschus	Malvaceae
Adelges lariciatus	Adelges	Larix NA	Larix	Pinaceae
Adelges lariciatus	Adelges	Larix laricina	Larix	Pinaceae
Adelges lariciatus	Adelges	Picea glauca	Picea	Pinaceae
Adelges lariciatus	Adelges	Picea	Picea	Pinaceae
Adelges lariciatus	Adelges	Larix	Larix	Pinaceae
Adelges lariciatus	Adelges	Larix kaempferi	Larix	Pinaceae
Adelges laricifoliae	Adelges	Larix sibirica	Larix	Pinaceae
Adelges laricis	Adelges	Larix NA	Larix	Pinaceae
Adelges laricis	Adelges	Larix decidua	Larix	Pinaceae
Adelges laricis	Adelges	Larix gmelinii	Larix	Pinaceae
Adelges laricis	Adelges	Larix laricina	Larix	Pinaceae
Adelges laricis	Adelges	Larix potaninii	Larix	Pinaceae
Adelges laricis	Adelges	Larix sibirica	Larix	Pinaceae
Adelges laricis	Adelges	Larix	Larix	Pinaceae
Adelges laricis	Adelges	Picea glauca	Picea	Pinaceae
Adelges laricis	Adelges	Picea abies	Picea	Pinaceae
Adelges laricis	Adelges	Larix kaempferi	Larix	Pinaceae
Adelges laricis	Adelges	Picea mariana	Picea	Pinaceae
Adelges laricis	Adelges	Picea rubens	Picea	Pinaceae
Adelges laricis	Adelges	Picea torano	Picea	Pinaceae
Adelges merkeri	Adelges	Abelmoschus NA	Abelmoschus	Malvaceae
Adelges merkeri	Adelges	Abelmoschus moschatus	Abelmoschus	Malvaceae
Adelges nebrodensis	Adelges	Abelmoschus NA	Abelmoschus	Malvaceae
Adelges nordmannianae	Adelges	Abelmoschus NA	Abelmoschus	Malvaceae
Adelges nordmannianae	Adelges	Abelmoschus moschatus	Abelmoschus	Malvaceae
Adelges nordmannianae	Adelges	Abies	Abies	Pinaceae
Adelges nordmannianae	Adelges	Abies nordmanniana	Abies	Pinaceae
Adelges oregonensis	Adelges	Larix occidentalis	Larix	Pinaceae
Adelges pectinatae	Adelges	Abelmoschus NA	Abelmoschus	Malvaceae
Adelges pectinatae	Adelges	Abelmoschus moschatus	Abelmoschus	Malvaceae
Adelges pectinatae	Adelges	Picea mariana	Picea	Pinaceae
Adelges piceae	Adelges	Abelmoschus NA	Abelmoschus	Malvaceae
Adelges piceae	Adelges	Abelmoschus moschatus	Abelmoschus	Malvaceae
Adelges piceae	Adelges	Abies lasiocarpa	Abies	Pinaceae
Adelges piceae	Adelges	Abies grandis	Abies	Pinaceae
Adelges piceae	Adelges	Abies	Abies	Pinaceae
Adelges piceae	Adelges	Abies amabilis	Abies	Pinaceae
Adelges piceae	Adelges	Abies concolor	Abies	Pinaceae
Adelges piceae	Adelges	Abies nordmanniana	Abies	Pinaceae
Adelges piceae	Adelges	Abies balsamea	Abies	Pinaceae
Adelges piceae	Adelges	Abies cilicica	Abies	Pinaceae
Adelges piceae	Adelges	Abies alba	Abies	Pinaceae
Adelges piceae	Adelges	Abies fraseri	Abies	Pinaceae
Adelges piceae	Adelges	Picea rubens	Picea	Pinaceae
Adelges piceae	Adelges	Abies fraseri	Abies	Pinaceae
Adelges pindrowi	Adelges	Abelmoschus NA	Abelmoschus	Malvaceae
Adelges prelli	Adelges	Abelmoschus NA	Abelmoschus	Malvaceae
Adelges prelli	Adelges	Abelmoschus moschatus	Abelmoschus	Malvaceae
Adelges roseigallis	Adelges	Larix gmelinii	Larix	Pinaceae
Adelges segregis	Adelges	Larix decidua	Larix	Pinaceae
Adelges strobilobius	Adelges	Picea mariana	Picea	Pinaceae
Adelges tardoides	Adelges	Larix sibirica	Larix	Pinaceae
Adelges todomatsui	Adelges	Abelmoschus NA	Abelmoschus	Malvaceae
Adelges torii	Adelges	Larix kaempferi	Larix	Pinaceae
Adelges tsugae	Adelges	Tsuga canadensis	Tsuga	Pinaceae
Adelges tsugae	Adelges	Tsuga caroliniana	Tsuga	Pinaceae
Adelges tsugae	Adelges	Tsuga chinensis	Tsuga	Pinaceae
Adelges tsugae	Adelges	Tsuga diversifolia	Tsuga	Pinaceae
Adelges tsugae	Adelges	Tsuga dumosa	Tsuga	Pinaceae
Adelges tsugae	Adelges	Tsuga forrestii	Tsuga	Pinaceae
Adelges tsugae	Adelges	Tsuga heterophylla	Tsuga	Pinaceae
Adelges tsugae	Adelges	Tsuga sieboldii	Tsuga	Pinaceae
Adelges tsugae	Adelges	Tsuga	Tsuga	Pinaceae
Adelges tsugae	Adelges	Tsugae heterophylla	Tsugae	Pinaceae
Adelges tsugae	Adelges	Tsuga mertensiana	Tsuga	Pinaceae
Adelges virdana	Adelges	Larix kaempferi	Larix	Pinaceae
Adelges viridana	Adelges	Larix NA	Larix	Pinaceae
Adelges viridana	Adelges	Larix gmelinii	Larix	Pinaceae
Adelges viridana	Adelges	Larix sibirica	Larix	Pinaceae
Adelges viridis	Adelges	Larix NA	Larix	Pinaceae
Adelges viridis	Adelges	Larix decidua	Larix	Pinaceae
Adelges viridis	Adelges	Larix kaempferi	Larix	Pinaceae
Adelges viridis	Adelges	Larix sibirica	Larix	Pinaceae
Adelges viridis	Adelges	Picea mariana	Picea	Pinaceae
Aiceona actinodaphnis	Aiceona	Cinnamomum camphora	Cinnamomum	Lauraceae
Aiceona actinodaphnis	Aiceona	Lindera glauca	Lindera	Lauraceae
Aiceona actinodaphnis	Aiceona	Litsea hypophaea	Litsea	Lauraceae
Aiceona actinodaphnis	Aiceona	Litsea monopetala	Litsea	Lauraceae
Aiceona actinodaphnis	Aiceona	Litsea populifolia	Litsea	Lauraceae
Aiceona actinodaphnis	Aiceona	Litsea pungens	Litsea	Lauraceae
Aiceona actinodaphnis	Aiceona	Litsea veitchiana	Litsea	Lauraceae
Aiceona actinodaphnis	Aiceona	Litsea wilsonii	Litsea	Lauraceae
Aiceona actinodaphnis	Aiceona	Phoebe NA	Phoebe	Lauraceae
Aiceona himalaica	Aiceona	Engelhardtia spicata	Engelhardtia	Juglandaceae
Aiceona japonica	Aiceona	Cinnamomum camphora	Cinnamomum	Lauraceae
Aiceona japonica	Aiceona	Litsea coreana	Litsea	Lauraceae
Aiceona japonica	Aiceona	Litsea japonica	Litsea	Lauraceae
Aiceona malayana	Aiceona	Actinodaphne NA	Actinodaphne	Lauraceae
Aiceona manipurensis	Aiceona	Machilus odoratissima	Machilus	Lauraceae
Aiceona osugii	Aiceona	Lindera communis	Lindera	Lauraceae
Aiceona osugii	Aiceona	Persea NA	Persea	Lauraceae
Aiceona pallida	Aiceona	Machilus macranthus	Machilus	Lauraceae
Aiceona parvicornis	Aiceona	Lindera pulcherrima	Lindera	Lauraceae
Aiceona pseudosugii	Aiceona	Machilus odoratissima	Machilus	Lauraceae
Aiceona retipennis	Aiceona	Machilus gamblei	Machilus	Lauraceae
Aiceona retipennis	Aiceona	Phoebe bournei	Phoebe	Lauraceae
Aiceona retipennis	Aiceona	Litchi NA	Litchi	Sapindaceae
Aiceona retipennis	Aiceona	Buddleja asiatica	Buddleja	Scrophulariaceae
Aiceona robustiseta	Aiceona	Litsea monopetala	Litsea	Lauraceae
Aiceona robustiseta	Aiceona	Machilus chekiangensis	Machilus	Lauraceae
Aiceona robustiseta	Aiceona	Machilus gamblei	Machilus	Lauraceae
Aiceona robustiseta	Aiceona	Eurya japonica	Eurya	Pentaphylacaceae
Aiceona titabarensis	Aiceona	Ilex hanceana	Ilex	Aquifoliaceae
Aiceona titabarensis	Aiceona	Heteropanax fragrans	Heteropanax	Araliaceae
Aiceona titabarensis	Aiceona	Litsea monopetala	Litsea	Lauraceae
Aiceona titabarensis	Aiceona	Litsea rotundifolia	Litsea	Lauraceae
Aiceona titabarensis	Aiceona	Magnolia L.	Magnolia	Magnoliaceae
Akkaia bengalensis	Akkaia	Raphanus sativus	Raphanus	Brassicaceae
Akkaia bengalensis	Akkaia	Aconogonon molle	Aconogonon	Polygonaceae
Akkaia bengalensis	Akkaia	Persicaria barbata	Persicaria	Polygonaceae
Akkaia bengalensis	Akkaia	Persicaria glabra	Persicaria	Polygonaceae
Akkaia bengalensis	Akkaia	Persicaria microcephala	Persicaria	Polygonaceae
Akkaia bengalensis	Akkaia	Persicaria nepalensis	Persicaria	Polygonaceae
Akkaia bengalensis	Akkaia	Persicaria perfoliata	Persicaria	Polygonaceae
Akkaia bengalensis	Akkaia	Persicaria runcinata	Persicaria	Polygonaceae
Akkaia bengalensis	Akkaia	Rumex NA	Rumex	Polygonaceae
Akkaia neopolygoni	Akkaia	Aconogonon molle	Aconogonon	Polygonaceae
Akkaia neopolygoni	Akkaia	Persicaria orientalis	Persicaria	Polygonaceae
Akkaia neopolygoni	Akkaia	Persicaria salicifolia	Persicaria	Polygonaceae
Akkaia neopolygoni	Akkaia	Truellum thunbergii	Truellum	Polygonaceae
Akkaia odaiensis	Akkaia	Enkianthus serrulatus	Enkianthus	Ericaceae
Akkaia odaiensis	Akkaia	Truellum thunbergii	Truellum	Polygonaceae
Akkaia polygoni	Akkaia	Enkianthus campanulatus	Enkianthus	Ericaceae
Akkaia polygoni	Akkaia	Enkianthus japonicus	Enkianthus	Ericaceae
Akkaia polygoni	Akkaia	Enkianthus perulatus	Enkianthus	Ericaceae
Akkaia polygoni	Akkaia	Enkianthus serrulatus	Enkianthus	Ericaceae
Akkaia polygoni	Akkaia	Pictetia aculeata	Pictetia	Fabaceae
Akkaia polygoni	Akkaia	Persicaria nepalensis	Persicaria	Polygonaceae
Akkaia polygoni	Akkaia	Truellum thunbergii	Truellum	Polygonaceae
Akkaia pseudopolygoni	Akkaia	Polygonum NA	Polygonum	Polygonaceae
Akkaia sikkimensis	Akkaia	Raphanus sativus	Raphanus	Brassicaceae
Akkaia taiwana	Akkaia	Truellum thunbergii	Truellum	Polygonaceae
Akkaia taiwana	Akkaia	Sabia japonica	Sabia	Sabiaceae
Aleurodaphis asteris	Aleurodaphis	Aster yomena	Aster	Asteraceae
Aleurodaphis asteris	Aleurodaphis	Carpesium abrotanoides	Carpesium	Asteraceae
Aleurodaphis asteris	Aleurodaphis	Kalimeris incisa	Kalimeris	Asteraceae
Aleurodaphis asteris	Aleurodaphis	Miyamayomena savatieri	Miyamayomena	Asteraceae
Aleurodaphis asteris	Aleurodaphis	Symphyotrichum pygmaeum	Symphyotrichum	Asteraceae
Aleurodaphis blumeae	Aleurodaphis	Adenocaulon himalaicum	Adenocaulon	Asteraceae
Aleurodaphis blumeae	Aleurodaphis	Ageratum conyzoides	Ageratum	Asteraceae
Aleurodaphis blumeae	Aleurodaphis	Aster yomena	Aster	Asteraceae
Aleurodaphis blumeae	Aleurodaphis	Blumea riparia	Blumea	Asteraceae
Aleurodaphis blumeae	Aleurodaphis	Carpesium abrotanoides	Carpesium	Asteraceae
Aleurodaphis blumeae	Aleurodaphis	Carpesium cernuum	Carpesium	Asteraceae
Aleurodaphis blumeae	Aleurodaphis	Chrysanthemum zawadskii	Chrysanthemum	Asteraceae
Aleurodaphis blumeae	Aleurodaphis	Erechtites hieraciifolius	Erechtites	Asteraceae
Aleurodaphis blumeae	Aleurodaphis	Inula cappa	Inula	Asteraceae
Aleurodaphis blumeae	Aleurodaphis	Mikania scandens	Mikania	Asteraceae
Aleurodaphis blumeae	Aleurodaphis	Montanoa NA	Montanoa	Asteraceae
Aleurodaphis blumeae	Aleurodaphis	Cynoglossum wallichii	Cynoglossum	Boraginaceae
Aleurodaphis blumeae	Aleurodaphis	Mazus miquelii	Mazus	Phrymaceae
Aleurodaphis blumeae	Aleurodaphis	Ranunculus NA	Ranunculus	Ranunculaceae
Aleurodaphis blumeae	Aleurodaphis	Lantana camara	Lantana	Verbenaceae
Aleurodaphis impatientis	Aleurodaphis	Impatiens NA	Impatiens	Balsaminaceae
Aleurodaphis impatientis	Aleurodaphis	Impatiens textori	Impatiens	Balsaminaceae
Aleurodaphis ligulariae	Aleurodaphis	Ligularia fischeri	Ligularia	Asteraceae
Aleurodaphis mikaniae	Aleurodaphis	Mikania scandens	Mikania	Asteraceae
Aleurodaphis mikaniae	Aleurodaphis	Parasenecio NA	Parasenecio	Asteraceae
Aleurodaphis sinojackiae	Aleurodaphis	Sinojackia xylocarpa	Sinojackia	Styracaceae
Aleurodaphis stewartiae	Aleurodaphis	Stuartia NA	Stuartia	Theaceae
Aleurosiphon smilacifoliae	Aleurosiphon	Smilax china	Smilax	Smilacaceae
Allaphis californica	Allaphis	Carex amplifolia	Carex	Cyperaceae
Allaphis californica	Allaphis	Carex comosa	Carex	Cyperaceae
Allaphis cyperi	Allaphis	Carex acutiformis	Carex	Cyperaceae
Allaphis cyperi	Allaphis	Carex aquatilis	Carex	Cyperaceae
Allaphis cyperi	Allaphis	Carex bigelowii	Carex	Cyperaceae
Allaphis cyperi	Allaphis	Carex crinita	Carex	Cyperaceae
Allaphis cyperi	Allaphis	Carex distans	Carex	Cyperaceae
Allaphis cyperi	Allaphis	Carex gynandra	Carex	Cyperaceae
Allaphis cyperi	Allaphis	Carex hyalinolepis	Carex	Cyperaceae
Allaphis cyperi	Allaphis	Carex nigra	Carex	Cyperaceae
Allaphis cyperi	Allaphis	Carex pseudocyperus	Carex	Cyperaceae
Allaphis cyperi	Allaphis	Carex rostrata	Carex	Cyperaceae
Allaphis cyperi	Allaphis	Carex utriculata	Carex	Cyperaceae
Allaphis cyperi	Allaphis	Carex vesicaria	Carex	Cyperaceae
Allaphis cyperi	Allaphis	Carex	Carex	Cyperaceae
Allaphis cyperi	Allaphis			Cyperaceae
Allaphis cyperi	Allaphis	Carex mertensii	Carex	Cyperaceae
Allaphis cyperi	Allaphis	Scirpus	Scirpus	Cyperaceae
Allaphis cyperi	Allaphis	Carex retrorsa	Carex	Cyperaceae
Allaphis cyperi	Allaphis	Schoenplectus americanus	Schoenplectus	Cyperaceae
Allaphis cyperi	Allaphis			Poaceae
Allaphis cyperi	Allaphis	Rumex	Rumex	Polygonaceae
Allaphis cyperi	Allaphis	Capsicum annuum	Capsicum	Solanaceae
Allaphis daviaulti	Allaphis	Carex haydenii	Carex	Cyperaceae
Allaphis daviaulti	Allaphis	Carex trichocarpa	Carex	Cyperaceae
Allaphis E	Allaphis	Carex	Carex	Cyperaceae
Allaphis foxtonensis	Allaphis	Carex gaudichaudiana	Carex	Cyperaceae
Allaphis foxtonensis	Allaphis	Carex ternaria	Carex	Cyperaceae
Allaphis hybrida	Allaphis	Carex NA	Carex	Cyperaceae
Allaphis ossiannilssoni	Allaphis	Carex appropinquata	Carex	Cyperaceae
Allaphis ossiannilssoni	Allaphis	Carex elata	Carex	Cyperaceae
Allaphis ossiannilssoni	Allaphis	Carex lasiocarpa	Carex	Cyperaceae
Allaphis ossiannilssoni	Allaphis	Carex nigra	Carex	Cyperaceae
Allaphis ossiannilssoni	Allaphis	Carex sordida	Carex	Cyperaceae
Allaphis ossiannilssoni	Allaphis	Carex utriculata	Carex	Cyperaceae
Allaphis pacifica	Allaphis	Carex NA	Carex	Cyperaceae
Allaphis producta	Allaphis	Carex acutiformis	Carex	Cyperaceae
Allaphis producta	Allaphis	Carex atrata	Carex	Cyperaceae
Allaphis producta	Allaphis	Carex canescens	Carex	Cyperaceae
Allaphis producta	Allaphis	Carex cespitosa	Carex	Cyperaceae
Allaphis producta	Allaphis	Carex elata	Carex	Cyperaceae
Allaphis producta	Allaphis	Carex filiformis	Carex	Cyperaceae
Allaphis producta	Allaphis	Carex flacca	Carex	Cyperaceae
Allaphis producta	Allaphis	Carex flava	Carex	Cyperaceae
Allaphis producta	Allaphis	Carex hirta	Carex	Cyperaceae
Allaphis producta	Allaphis	Carex lasiocarpa	Carex	Cyperaceae
Allaphis producta	Allaphis	Carex limosa	Carex	Cyperaceae
Allaphis producta	Allaphis	Carex nebraskensis	Carex	Cyperaceae
Allaphis producta	Allaphis	Carex nigra	Carex	Cyperaceae
Allaphis producta	Allaphis	Carex ovalis	Carex	Cyperaceae
Allaphis producta	Allaphis	Carex panicea	Carex	Cyperaceae
Allaphis producta	Allaphis	Carex paniculata	Carex	Cyperaceae
Allaphis producta	Allaphis	Carex pseudocyperus	Carex	Cyperaceae
Allaphis producta	Allaphis	Carex rostrata	Carex	Cyperaceae
Allaphis producta	Allaphis	Carex ternaria	Carex	Cyperaceae
Allaphis producta	Allaphis	Carex utriculata	Carex	Cyperaceae
Allaphis producta	Allaphis	Carex vesicaria	Carex	Cyperaceae
Allaphis producta	Allaphis	Carex vulpina	Carex	Cyperaceae
Allaphis scabra	Allaphis	Carex NA	Carex	Cyperaceae
Allaphis stromi	Allaphis	Carex amplifolia	Carex	Cyperaceae
Allaphis stromi	Allaphis	Carex stricta	Carex	Cyperaceae
Allaphis utahensis	Allaphis	Carex nebraskensis	Carex	Cyperaceae
Allaphis utahensis	Allaphis	Carex	Carex	Cyperaceae
Allaphis utahensis	Allaphis	Pseudotsuga menziesii	Pseudotsuga	Pinaceae
Allaphis utahensis	Allaphis			Poaceae
Allaphis verrucosa	Allaphis	Brachythecium rivulare	Brachythecium	Brachytheciaceae
Allaphis verrucosa	Allaphis	Carex aquatilis	Carex	Cyperaceae
Allaphis verrucosa	Allaphis	Carex cespitosa	Carex	Cyperaceae
Allaphis verrucosa	Allaphis	Carex echinata	Carex	Cyperaceae
Allaphis verrucosa	Allaphis	Carex flacca	Carex	Cyperaceae
Allaphis verrucosa	Allaphis	Carex glareosa	Carex	Cyperaceae
Allaphis verrucosa	Allaphis	Carex gynandra	Carex	Cyperaceae
Allaphis verrucosa	Allaphis	Carex hirta	Carex	Cyperaceae
Allaphis verrucosa	Allaphis	Carex lasiocarpa	Carex	Cyperaceae
Allaphis verrucosa	Allaphis	Carex leptopoda	Carex	Cyperaceae
Allaphis verrucosa	Allaphis	Carex nebraskensis	Carex	Cyperaceae
Allaphis verrucosa	Allaphis	Carex nigra	Carex	Cyperaceae
Allaphis verrucosa	Allaphis	Carex ovalis	Carex	Cyperaceae
Allaphis verrucosa	Allaphis	Carex panicea	Carex	Cyperaceae
Allaphis verrucosa	Allaphis	Carex rostrata	Carex	Cyperaceae
Allaphis verrucosa	Allaphis	Carex schottii	Carex	Cyperaceae
Allaphis verrucosa	Allaphis	Carex senta	Carex	Cyperaceae
Allaphis verrucosa	Allaphis	Carex vulpina	Carex	Cyperaceae
Allaphis verrucosa	Allaphis	Carex	Carex	Cyperaceae
Allaphis verrucosa	Allaphis	Carex mertensii	Carex	Cyperaceae
Allaphis verrucosa	Allaphis	Carex pendula	Carex	Cyperaceae
Allaphis verrucosa	Allaphis	Carex canescens	Carex	Cyperaceae
Allaphis verrucosa	Allaphis	Carex nudata	Carex	Cyperaceae
Allaphis verrucosa	Allaphis			Poaceae
Allocotaphis quaestionis	Allocotaphis	Senecio doronicum	Senecio	Asteraceae
Allocotaphis quaestionis	Allocotaphis	Senecio nemorensis	Senecio	Asteraceae
Allotrichosiphum assamense	Allotrichosiphum	Litchi NA	Litchi	Sapindaceae
Aloephagus myersi	Aloephagus	Agave attenuata	Agave	Asparagaceae
Aloephagus myersi	Aloephagus	Aloe africana	Aloe	Xanthorrhoeaceae
Aloephagus myersi	Aloephagus	Aloe arborescens	Aloe	Xanthorrhoeaceae
Aloephagus myersi	Aloephagus	Aloe aristata	Aloe	Xanthorrhoeaceae
Aloephagus myersi	Aloephagus	Aloe camperi	Aloe	Xanthorrhoeaceae
Aloephagus myersi	Aloephagus	Aloe castanea	Aloe	Xanthorrhoeaceae
Aloephagus myersi	Aloephagus	Aloe chabaudii	Aloe	Xanthorrhoeaceae
Aloephagus myersi	Aloephagus	Aloe cooperi	Aloe	Xanthorrhoeaceae
Aloephagus myersi	Aloephagus	Aloe ferox	Aloe	Xanthorrhoeaceae
Aloephagus myersi	Aloephagus	Aloe glauca	Aloe	Xanthorrhoeaceae
Aloephagus myersi	Aloephagus	Aloe mawii	Aloe	Xanthorrhoeaceae
Aloephagus myersi	Aloephagus	Aloe munchii	Aloe	Xanthorrhoeaceae
Aloephagus myersi	Aloephagus	Aloe parvula	Aloe	Xanthorrhoeaceae
Aloephagus myersi	Aloephagus	Aloe pearsonii	Aloe	Xanthorrhoeaceae
Aloephagus myersi	Aloephagus	Aloe percrassa	Aloe	Xanthorrhoeaceae
Aloephagus myersi	Aloephagus	Aloe secundiflora	Aloe	Xanthorrhoeaceae
Aloephagus myersi	Aloephagus	Aloe striata	Aloe	Xanthorrhoeaceae
Aloephagus myersi	Aloephagus	Aloe variegata	Aloe	Xanthorrhoeaceae
Aloephagus myersi	Aloephagus	Aloe zebrina	Aloe	Xanthorrhoeaceae
Aloephagus myersi	Aloephagus	Haworthia attenuata	Haworthia	Xanthorrhoeaceae
Aloephagus myersi	Aloephagus	Aloe barberae	Aloe	Xanthorrhoeaceae
Alphitoaphis lonicericola	Alphitoaphis	Lonicera caprifolia	Lonicera	Caprifoliaceae
Alphitoaphis lonicericola	Alphitoaphis	Lonicera dioica	Lonicera	Caprifoliaceae
Alphitoaphis lonicericola	Alphitoaphis	Symphoricarpos albus	Symphoricarpos	Caprifoliaceae
Alphitoaphis lonicericola	Alphitoaphis	Lonicera	Lonicera	Caprifoliaceae
Ammiaphis sii	Ammiaphis	Falcaria vulgaris	Falcaria	Apiaceae
Amphicercidus alticola	Amphicercidus	Lonicera nummulariifolia	Lonicera	Caprifoliaceae
Amphicercidus flocculosus	Amphicercidus	Lonicera involucrata	Lonicera	Caprifoliaceae
Amphicercidus flocculosus	Amphicercidus	Symphoricarpos albus	Symphoricarpos	Caprifoliaceae
Amphicercidus flocculosus	Amphicercidus	Symphoricarpos microphyllus	Symphoricarpos	Caprifoliaceae
Amphicercidus flocculosus	Amphicercidus	Lonicera	Lonicera	Caprifoliaceae
Amphicercidus forsythiae	Amphicercidus	Forsythia suspensa	Forsythia	Oleaceae
Amphicercidus japonicus	Amphicercidus	Lonicera caerulea	Lonicera	Caprifoliaceae
Amphicercidus japonicus	Amphicercidus	Lonicera chamissoi	Lonicera	Caprifoliaceae
Amphicercidus japonicus	Amphicercidus	Lonicera chrysantha	Lonicera	Caprifoliaceae
Amphicercidus japonicus	Amphicercidus	Lonicera glabrata	Lonicera	Caprifoliaceae
Amphicercidus japonicus	Amphicercidus	Lonicera japonica	Lonicera	Caprifoliaceae
Amphicercidus japonicus	Amphicercidus	Lonicera maackii	Lonicera	Caprifoliaceae
Amphicercidus japonicus	Amphicercidus	Lonicera maximowiczii	Lonicera	Caprifoliaceae
Amphicercidus japonicus	Amphicercidus	Lonicera morrowii	Lonicera	Caprifoliaceae
Amphicercidus japonicus	Amphicercidus	Lonicera ruprechtiana	Lonicera	Caprifoliaceae
Amphicercidus japonicus	Amphicercidus	Lonicera tatarica	Lonicera	Caprifoliaceae
Amphicercidus laniger	Amphicercidus	Stauntonia obovata	Stauntonia	Lardizabalaceae
Amphicercidus lanigera	Amphicercidus	Akebia NA	Akebia	Lardizabalaceae
Amphicercidus lonicerae	Amphicercidus	Lonicera quinquelocularis	Lonicera	Caprifoliaceae
Amphicercidus lonicericola	Amphicercidus	Lonicera altmannii	Lonicera	Caprifoliaceae
Amphicercidus pulverulens	Amphicercidus	Symphoricarpos albus	Symphoricarpos	Caprifoliaceae
Amphicercidus pulverulens	Amphicercidus	Symphoricarpos occidentalis	Symphoricarpos	Caprifoliaceae
Amphicercidus pulverulens	Amphicercidus	Symphoricarpos orbiculatus	Symphoricarpos	Caprifoliaceae
Amphicercidus pulverulens	Amphicercidus	Symphoricarpos	Symphoricarpos	Caprifoliaceae
Amphicercidus sinilonicericola	Amphicercidus	Lonicera japonica	Lonicera	Caprifoliaceae
Amphicercidus tuberculatus	Amphicercidus	Buxus wallichiana	Buxus	Buxaceae
Amphicercidus tuberculatus	Amphicercidus	Lonicera quinquelocularis	Lonicera	Caprifoliaceae
Amphorophora aff. geranii	Amphorophora	Geranium erianthum	Geranium	Geraniaceae
Amphorophora aff. geranii	Amphorophora	Geranium richardsonii	Geranium	Geraniaceae
Amphorophora aff. geranii	Amphorophora	Geranium viscosissimum	Geranium	Geraniaceae
Amphorophora agathonica	Amphorophora	Rubus bifrons	Rubus	Rosaceae
Amphorophora agathonica	Amphorophora	Rubus idaeus	Rubus	Rosaceae
Amphorophora agathonica	Amphorophora	Rubus occidentalis	Rubus	Rosaceae
Amphorophora agathonica	Amphorophora	Rubus odoratus	Rubus	Rosaceae
Amphorophora agathonica	Amphorophora	Rubus parviflorus	Rubus	Rosaceae
Amphorophora agathonica	Amphorophora	Rubus phoenicolasius	Rubus	Rosaceae
Amphorophora agathonica	Amphorophora	Rubus sachalinensis	Rubus	Rosaceae
Amphorophora agathonica	Amphorophora	Rubus	Rubus	Rosaceae
Amphorophora agathonica	Amphorophora	Fragaria virginiana	Fragaria	Rosaceae
Amphorophora agathonica	Amphorophora	Rubus corchorifolius	Rubus	Rosaceae
Amphorophora alate	Amphorophora	Pteris NA	Pteris	Pteridaceae
Amphorophora ampullata	Amphorophora	Asplenium NA	Asplenium	Aspleniaceae
Amphorophora ampullata	Amphorophora	Athyrium rubripes	Athyrium	Athyriaceae
Amphorophora ampullata	Amphorophora	Athyrium yokoscense	Athyrium	Athyriaceae
Amphorophora ampullata	Amphorophora	Deparia pycnosora	Deparia	Athyriaceae
Amphorophora ampullata	Amphorophora	Pulmonaria dacica	Pulmonaria	Boraginaceae
Amphorophora ampullata	Amphorophora	Pteridium aquilinum	Pteridium	Dennstaedtiaceae
Amphorophora ampullata	Amphorophora	Shortia galacifolia	Shortia	Diapensiaceae
Amphorophora ampullata	Amphorophora	Dryopteris carthusiana	Dryopteris	Dryopteridaceae
Amphorophora ampullata	Amphorophora	Dryopteris chrysocoma	Dryopteris	Dryopteridaceae
Amphorophora ampullata	Amphorophora	Dryopteris crassirhizoma	Dryopteris	Dryopteridaceae
Amphorophora ampullata	Amphorophora	Dryopteris expansa	Dryopteris	Dryopteridaceae
Amphorophora ampullata	Amphorophora	Dryopteris filix-mas	Dryopteris	Dryopteridaceae
Amphorophora ampullata	Amphorophora	Polystichum NA	Polystichum	Dryopteridaceae
Amphorophora ampullata	Amphorophora	Polystichum aculeatum	Polystichum	Dryopteridaceae
Amphorophora ampullata	Amphorophora	Gleichenia NA	Gleichenia	Gleicheniaceae
Amphorophora ampullata	Amphorophora	Onoclea sensibilis	Onoclea	Onocleaceae
Amphorophora ampullata	Amphorophora	Osmunda japonica	Osmunda	Osmundaceae
Amphorophora ampullata	Amphorophora	Osmundastrum cinnamomea	Osmundastrum	Osmundaceae
Amphorophora ampullata	Amphorophora	Polypodium L.	Polypodium	Polypodiaceae
Amphorophora ampullata	Amphorophora	Cheilanthes NA	Cheilanthes	Pteridaceae
Amphorophora ampullata	Amphorophora	Eriosorus NA	Eriosorus	Pteridaceae
Amphorophora ampullata	Amphorophora	Pteris NA	Pteris	Pteridaceae
Amphorophora ampullata	Amphorophora	Phegopteris connectilis	Phegopteris	Thelypteridaceae
Amphorophora ampullata	Amphorophora	Thelypteris confluens	Thelypteris	Thelypteridaceae
Amphorophora ampullata	Amphorophora	Athyrium NA	Athyrium	Woodsiaceae
Amphorophora ampullata	Amphorophora	Athyrium filix-femina	Athyrium	Woodsiaceae
Amphorophora ampullata	Amphorophora	Cystopteris montana	Cystopteris	Woodsiaceae
Amphorophora ampullata	Amphorophora	Gymnocarpium dryopteris	Gymnocarpium	Woodsiaceae
Amphorophora ampullata laingi	Amphorophora	Deparia acrostichoides	Deparia	Athyriaceae
Amphorophora ampullata laingi	Amphorophora	Shortia galacifolia	Shortia	Diapensiaceae
Amphorophora ampullata laingi	Amphorophora	Dryopteris	Dryopteris	Dryopteridaceae
Amphorophora ampullata laingi	Amphorophora	Pteretis pensylvanica	Pteretis	Dryopteridaceae
Amphorophora ampullata laingi	Amphorophora	Matteuccia struthiopteris	Matteuccia	Onocleaceae
Amphorophora ampullata laingi	Amphorophora	Onoclea sensibilis	Onoclea	Onocleaceae
Amphorophora ampullata laingi	Amphorophora			Poaceae
Amphorophora ampullata ssp. laingi	Amphorophora	Onoclea sensibilis	Onoclea	Onocleaceae
Amphorophora amurensis	Amphorophora	Rosa rugosa	Rosa	Rosaceae
Amphorophora amurensis	Amphorophora	Rubus sachalinensis	Rubus	Rosaceae
Amphorophora annae	Amphorophora	Galium boreale	Galium	Rubiaceae
Amphorophora bonnevilla	Amphorophora	Rubus NA	Rubus	Rosaceae
Amphorophora catharinae	Amphorophora	Rosa albertii	Rosa	Rosaceae
Amphorophora catharinae	Amphorophora	Rosa beggeriana	Rosa	Rosaceae
Amphorophora catharinae	Amphorophora	Rosa canina	Rosa	Rosaceae
Amphorophora catharinae	Amphorophora	Rosa damascena	Rosa	Rosaceae
Amphorophora catharinae	Amphorophora	Rosa fedtschenkoana	Rosa	Rosaceae
Amphorophora catharinae	Amphorophora	Rosa kokanica	Rosa	Rosaceae
Amphorophora catharinae	Amphorophora	Rosa laxa	Rosa	Rosaceae
Amphorophora catharinae	Amphorophora	Rosa maracandica	Rosa	Rosaceae
Amphorophora catharinae	Amphorophora	Rosa platyacantha	Rosa	Rosaceae
Amphorophora catharinae	Amphorophora	Rosa webbiana	Rosa	Rosaceae
Amphorophora coloutensis	Amphorophora	Geranium caespitosum	Geranium	Geraniaceae
Amphorophora coloutensis	Amphorophora	Geranium richardsonii	Geranium	Geraniaceae
Amphorophora coloutensis	Amphorophora	Geranium	Geranium	Geraniaceae
Amphorophora cryptotaeniae	Amphorophora	Oenanthe aquatica	Oenanthe	Apiaceae
Amphorophora filipendulae	Amphorophora	Filipendula camtschatica	Filipendula	Rosaceae
Amphorophora filipendulae	Amphorophora	Filipendula ulmaria	Filipendula	Rosaceae
Amphorophora forbesi	Amphorophora	Sambucus racemosa	Sambucus	Adoxaceae
Amphorophora forbesi	Amphorophora	Artemisia tridentata	Artemisia	Compositae
Amphorophora forbesi	Amphorophora	Polystichum munitum	Polystichum	Dryopteridaceae
Amphorophora forbesi	Amphorophora	Rubus spectabilis	Rubus	Rosaceae
Amphorophora forbesi	Amphorophora	Rubus parviflorus	Rubus	Rosaceae
Amphorophora gei	Amphorophora	Lactuca alpina	Lactuca	Asteraceae
Amphorophora gei	Amphorophora	Alchemilla alpina	Alchemilla	Rosaceae
Amphorophora gei	Amphorophora	Alchemilla monticola	Alchemilla	Rosaceae
Amphorophora gei	Amphorophora	Filipendula ulmaria	Filipendula	Rosaceae
Amphorophora gei	Amphorophora	Geum aleppicum	Geum	Rosaceae
Amphorophora gei	Amphorophora	Geum canadense	Geum	Rosaceae
Amphorophora gei	Amphorophora	Geum involucratum	Geum	Rosaceae
Amphorophora gei	Amphorophora	Geum macrophyllum	Geum	Rosaceae
Amphorophora gei	Amphorophora	Geum quellyon	Geum	Rosaceae
Amphorophora gei	Amphorophora	Geum rivale	Geum	Rosaceae
Amphorophora gei	Amphorophora	Geum urbanum	Geum	Rosaceae
Amphorophora geranii	Amphorophora	Geranium bicknellii	Geranium	Geraniaceae
Amphorophora geranii	Amphorophora	Geranium richardsonii	Geranium	Geraniaceae
Amphorophora geranii	Amphorophora	Geranium viscosissimum	Geranium	Geraniaceae
Amphorophora geranii	Amphorophora	Geranium	Geranium	Geraniaceae
Amphorophora idaei	Amphorophora	Rubus ulmifolius	Rubus	Rosaceae
Amphorophora japonica	Amphorophora	Anemone NA	Anemone	Ranunculaceae
Amphorophora kesocqua	Amphorophora	Rubus NA	Rubus	Rosaceae
Amphorophora laingi	Amphorophora	Asplenium NA	Asplenium	Aspleniaceae
Amphorophora laingi	Amphorophora	Shortia galacifolia	Shortia	Diapensiaceae
Amphorophora laingi	Amphorophora	Polystichum NA	Polystichum	Dryopteridaceae
Amphorophora laingi	Amphorophora	Onoclea sensibilis	Onoclea	Onocleaceae
Amphorophora laingi	Amphorophora	Osmundastrum cinnamomea	Osmundastrum	Osmundaceae
Amphorophora maxima	Amphorophora	Rubus parviflorus	Rubus	Rosaceae
Amphorophora tigwatensa	Amphorophora	Rubus	Rubus	Rosaceae
Amphorophora pacifica	Amphorophora	Rubus parviflorus	Rubus	Rosaceae
Amphorophora parviflori	Amphorophora	Rubus parviflorus	Rubus	Rosaceae
Amphorophora parviflori	Amphorophora	Rubus ulmifolius	Rubus	Rosaceae
Amphorophora parviflori	Amphorophora	Rubus ursinus	Rubus	Rosaceae
Amphorophora parviflori	Amphorophora	Rubus praecox	Rubus	Rosaceae
Amphorophora parviflori	Amphorophora	Rosa caesia	Rosa	Rosaceae
Amphorophora pawtincae	Amphorophora	Primula parryi	Primula	Primulaceae
Amphorophora rossi	Amphorophora	Geum canadense	Geum	Rosaceae
Amphorophora rossi	Amphorophora	Geum macrophyllum	Geum	Rosaceae
Amphorophora rossi	Amphorophora	Geum virginianum	Geum	Rosaceae
Amphorophora rubi	Amphorophora	Digitalis purpurea	Digitalis	Plantaginaceae
Amphorophora rubi	Amphorophora	Rubus arcticus	Rubus	Rosaceae
Amphorophora rubi	Amphorophora	Rubus canescens	Rubus	Rosaceae
Amphorophora rubi	Amphorophora	Rubus chamaemorus	Rubus	Rosaceae
Amphorophora rubi	Amphorophora	Rubus dumetorum	Rubus	Rosaceae
Amphorophora rubi	Amphorophora	Rubus ellipticus	Rubus	Rosaceae
Amphorophora rubi	Amphorophora	Rubus geniculatus	Rubus	Rosaceae
Amphorophora rubi	Amphorophora	Rubus hirtus	Rubus	Rosaceae
Amphorophora rubi	Amphorophora	Rubus insularis	Rubus	Rosaceae
Amphorophora rubi	Amphorophora	Rubus micans	Rubus	Rosaceae
Amphorophora rubi	Amphorophora	Rubus myricae	Rubus	Rosaceae
Amphorophora rubi	Amphorophora	Rubus nemorosus	Rubus	Rosaceae
Amphorophora rubi	Amphorophora	Rubus nessensis	Rubus	Rosaceae
Amphorophora rubi	Amphorophora	Rubus palmatus	Rubus	Rosaceae
Amphorophora rubi	Amphorophora	Rubus plicatus	Rubus	Rosaceae
Amphorophora rubi	Amphorophora	Rubus polyanthemus	Rubus	Rosaceae
Amphorophora rubi	Amphorophora	Rubus radula	Rubus	Rosaceae
Amphorophora rubi	Amphorophora	Rubus sachalinensis	Rubus	Rosaceae
Amphorophora rubi	Amphorophora	Rubus saxatilis	Rubus	Rosaceae
Amphorophora rubi	Amphorophora	Rubus scissus	Rubus	Rosaceae
Amphorophora rubi	Amphorophora	Rubus sulcatus	Rubus	Rosaceae
Amphorophora rubi	Amphorophora	Rubus ulmifolius	Rubus	Rosaceae
Amphorophora rubi	Amphorophora	Rubus vedrariensis	Rubus	Rosaceae
Amphorophora rubi	Amphorophora	Rubus parviflorus	Rubus	Rosaceae
Amphorophora rubi	Amphorophora	Rubus occidentalis	Rubus	Rosaceae
Amphorophora rubi	Amphorophora	Rubus idaeus	Rubus	Rosaceae
Amphorophora rubi	Amphorophora	Rubus phoenicolasius	Rubus	Rosaceae
Amphorophora rubi	Amphorophora	Geum macrophyllum	Geum	Rosaceae
Amphorophora rubicola	Amphorophora	Rubus occidentalis	Rubus	Rosaceae
Amphorophora rubicola	Amphorophora	Rubus parviflorus	Rubus	Rosaceae
Amphorophora rubicola	Amphorophora	Rubus sachalinensis	Rubus	Rosaceae
Amphorophora rubicumberlandi	Amphorophora	Rubus leucodermis	Rubus	Rosaceae
Amphorophora rubicumberlandi	Amphorophora	Rubus occidentalis	Rubus	Rosaceae
Amphorophora rubicumberlandi	Amphorophora	Rubus	Rubus	Rosaceae
Amphorophora rubicumberlandi	Amphorophora	Rosa	Rosa	Rosaceae
Amphorophora rubicumberlandi	Amphorophora	Rubus spectabilis	Rubus	Rosaceae
Amphorophora rubitoxica	Amphorophora	Rubus laciniatus	Rubus	Rosaceae
Amphorophora rubitoxica	Amphorophora	Rubus occidentalis	Rubus	Rosaceae
Amphorophora rubitoxica	Amphorophora	Rubus ursinus	Rubus	Rosaceae
Amphorophora rubitoxica	Amphorophora	Rubus palmatus	Rubus	Rosaceae
Amphorophora rubitoxica	Amphorophora	Rubus	Rubus	Rosaceae
Amphorophora scabripes	Amphorophora	Thelypteris confluens	Thelypteris	Thelypteridaceae
Amphorophora sensoriata	Amphorophora	Rubus occidentalis	Rubus	Rosaceae
Amphorophora sensoriata	Amphorophora	Rubus	Rubus	Rosaceae
Amphorophora sensoriata	Amphorophora	Rubus idaeus	Rubus	Rosaceae
Amphorophora	Amphorophora	Liquidambar orientalis	Liquidambar	Altingiaceae
Amphorophora	Amphorophora	Cordia africana	Cordia	Boraginaceae
Amphorophora	Amphorophora	Phacelia nemoralis	Phacelia	Boraginaceae
Amphorophora	Amphorophora	Calycanthus occidentalis	Calycanthus	Calycanthaceae
Amphorophora	Amphorophora	Lonicera fragrantissima	Lonicera	Caprifoliaceae
Amphorophora	Amphorophora	Allocasuarina equisetifolia	Allocasuarina	Casuarinaceae
Amphorophora	Amphorophora	Cistus crispus	Cistus	Cistaceae
Amphorophora	Amphorophora	Centaurea macrocephala	Centaurea	Compositae
Amphorophora	Amphorophora	Montanoa bipinnatifida	Montanoa	Compositae
Amphorophora	Amphorophora	Callitris preissii	Callitris	Cupressaceae
Amphorophora	Amphorophora	Widdringtonia nodiflora	Widdringtonia	Cupressaceae
Amphorophora	Amphorophora	Juniperus bermudiana	Juniperus	Cupressaceae
Amphorophora	Amphorophora	Widdringtonia schwarzii	Widdringtonia	Cupressaceae
Amphorophora	Amphorophora	Sequoiadendron giganteum	Sequoiadendron	Cupressaceae
Amphorophora	Amphorophora	Ribes cynosbati	Ribes	Grossulariaceae
Amphorophora	Amphorophora	Ribes nigrum	Ribes	Grossulariaceae
Amphorophora	Amphorophora	Eucalyptus cinerea	Eucalyptus	Myrtaceae
Amphorophora	Amphorophora	Fraxinus americana	Fraxinus	Oleaceae
Amphorophora	Amphorophora	Circaea lutetiana	Circaea	Onagraceae
Amphorophora	Amphorophora	Pinus contorta	Pinus	Pinaceae
Amphorophora	Amphorophora	Pinus pinea	Pinus	Pinaceae
Amphorophora	Amphorophora	Lysimachia terrestris	Lysimachia	Primulaceae
Amphorophora	Amphorophora	Hakea leucoptera	Hakea	Proteaceae
Amphorophora	Amphorophora	Clematis stans	Clematis	Ranunculaceae
Amphorophora	Amphorophora	Rubus parviflorus	Rubus	Rosaceae
Amphorophora	Amphorophora	Rubus idaeus	Rubus	Rosaceae
Amphorophora	Amphorophora	Rubus palmatus	Rubus	Rosaceae
Amphorophora	Amphorophora	Rubus ursinus	Rubus	Rosaceae
Amphorophora stachyophila	Amphorophora	Stachys bullata	Stachys	Lamiaceae
Amphorophora stachyophila	Amphorophora	Stachys rigida	Stachys	Lamiaceae
Amphorophora stachyophila	Amphorophora	Stachys chamissonis	Stachys	Lamiaceae
Amphorophora stachyophila	Amphorophora	Agastache occidentalis	Agastache	Lamiaceae
Amphorophora stolonis	Amphorophora	Rubus pubescens	Rubus	Rosaceae
Amphorophora tigwatensa	Amphorophora	Rubus bifrons	Rubus	Rosaceae
Amphorophora tuberculata	Amphorophora	Geranium macrorrhizum	Geranium	Geraniaceae
Amphorophora urtica	Amphorophora	Leymus triticoides	Leymus	Poaceae
Amphorophora urtica	Amphorophora	Urtica dioica	Urtica	Urticaceae
Amphorophora urtica	Amphorophora	Urtica	Urtica	Urticaceae
Amphorosiphon pulmonariae	Amphorosiphon	Pulmonaria longifolia	Pulmonaria	Boraginaceae
Amphorosiphon pulmonariae	Amphorosiphon	Pulmonaria officinalis	Pulmonaria	Boraginaceae
Aulacorthum fagopyri	Aulacorthum	Fagopyrum acutatum	Fagopyrum	Polygonaceae
Andinaphis paradoxa	Andinaphis	Senecio subumbellatus	Senecio	Asteraceae
Anoecia corni	Anoecia	Viburnum lentago	Viburnum	Adoxaceae
Anoecia corni	Anoecia	Ilex verticillata	Ilex	Aquifoliaceae
Anoecia corni	Anoecia	Hedera helix	Hedera	Araliaceae
Anoecia corni	Anoecia	Carduus NA	Carduus	Asteraceae
Anoecia corni	Anoecia	Grindelia squarrosa	Grindelia	Asteraceae
Anoecia corni	Anoecia	Senecio NA	Senecio	Asteraceae
Anoecia corni	Anoecia	Taraxacum NA	Taraxacum	Asteraceae
Anoecia corni	Anoecia	Beta vulgaris	Beta	Betoidae
Anoecia corni	Anoecia	Erysimum NA	Erysimum	Brassicaceae
Anoecia corni	Anoecia	Lepidium virginicum	Lepidium	Brassicaceae
Anoecia corni	Anoecia	Weigela florida	Weigela	Caprifoliaceae
Anoecia corni	Anoecia	Baccharis pilularis	Baccharis	Compositae
Anoecia corni	Anoecia	Cornus alternifolia	Cornus	Cornaceae
Anoecia corni	Anoecia	Cornus amomum	Cornus	Cornaceae
Anoecia corni	Anoecia	Cornus asperifolia	Cornus	Cornaceae
Anoecia corni	Anoecia	Cornus bretschneideri	Cornus	Cornaceae
Anoecia corni	Anoecia	Cornus controversa	Cornus	Cornaceae
Anoecia corni	Anoecia	Cornus florida	Cornus	Cornaceae
Anoecia corni	Anoecia	Cornus foemina	Cornus	Cornaceae
Anoecia corni	Anoecia	Cornus glabrata	Cornus	Cornaceae
Anoecia corni	Anoecia	Cornus iberica	Cornus	Cornaceae
Anoecia corni	Anoecia	Cornus macrophylla	Cornus	Cornaceae
Anoecia corni	Anoecia	Cornus mas	Cornus	Cornaceae
Anoecia corni	Anoecia	Cornus rugosa	Cornus	Cornaceae
Anoecia corni	Anoecia	Cornus sanguinea	Cornus	Cornaceae
Anoecia corni	Anoecia	Cornus schindleri	Cornus	Cornaceae
Anoecia corni	Anoecia	Cornus sericea	Cornus	Cornaceae
Anoecia corni	Anoecia	Cornus walteri	Cornus	Cornaceae
Anoecia corni	Anoecia	Cornus	Cornus	Cornaceae
Anoecia corni	Anoecia	Cornus alba	Cornus	Cornaceae
Anoecia corni	Anoecia	Cornus kousa	Cornus	Cornaceae
Anoecia corni	Anoecia	Cornus nuttallii	Cornus	Cornaceae
Anoecia corni	Anoecia	Cornus oblonga	Cornus	Cornaceae
Anoecia corni	Anoecia	Carex digitata	Carex	Cyperaceae
Anoecia corni	Anoecia	Schoenus nigricans	Schoenus	Cyperaceae
Anoecia corni	Anoecia	Cyperus rotundus	Cyperus	Cyperaceae
Anoecia corni	Anoecia	Philadelphus lewisii	Philadelphus	Hydrangeaceae
Anoecia corni	Anoecia	Juglans nigra	Juglans	Juglandaceae
Anoecia corni	Anoecia	Mentha longifolia	Mentha	Lamiaceae
Anoecia corni	Anoecia	Dolichandra	Dolichandra	Malvaceae
Anoecia corni	Anoecia	Hibiscus rosa-sinensis	Hibiscus	Malvaceae
Anoecia corni	Anoecia	Hibiscus syriacus	Hibiscus	Malvaceae
Anoecia corni	Anoecia	Forsythia suspensa	Forsythia	Oleaceae
Anoecia corni	Anoecia	Fuchsia NA	Fuchsia	Onagraceae
Anoecia corni	Anoecia	Aegilops cylindrica	Aegilops	Poaceae
Anoecia corni	Anoecia	Agrostis capillaris	Agrostis	Poaceae
Anoecia corni	Anoecia	Agrostis stolonifera	Agrostis	Poaceae
Anoecia corni	Anoecia	Alopecurus aequalis	Alopecurus	Poaceae
Anoecia corni	Anoecia	Alopecurus pratensis	Alopecurus	Poaceae
Anoecia corni	Anoecia	Avena fatua	Avena	Poaceae
Anoecia corni	Anoecia	Avena sativa	Avena	Poaceae
Anoecia corni	Anoecia	Avena sterilis	Avena	Poaceae
Anoecia corni	Anoecia	Avenula pubescens	Avenula	Poaceae
Anoecia corni	Anoecia	Brachypodium pinnatum	Brachypodium	Poaceae
Anoecia corni	Anoecia	Brachypodium sylvaticum	Brachypodium	Poaceae
Anoecia corni	Anoecia	Bromus arvensis	Bromus	Poaceae
Anoecia corni	Anoecia	Bromus catharticus	Bromus	Poaceae
Anoecia corni	Anoecia	Bromus hordeaceus	Bromus	Poaceae
Anoecia corni	Anoecia	Bromus inermis	Bromus	Poaceae
Anoecia corni	Anoecia	Bromus japonicus	Bromus	Poaceae
Anoecia corni	Anoecia	Bromus sterilis	Bromus	Poaceae
Anoecia corni	Anoecia	Calamagrostis canescens	Calamagrostis	Poaceae
Anoecia corni	Anoecia	Calamagrostis epigeios	Calamagrostis	Poaceae
Anoecia corni	Anoecia	Cynodon dactylon	Cynodon	Poaceae
Anoecia corni	Anoecia	Cynosurus cristatus	Cynosurus	Poaceae
Anoecia corni	Anoecia	Digitaria ciliaris	Digitaria	Poaceae
Anoecia corni	Anoecia	Digitaria ischaemum	Digitaria	Poaceae
Anoecia corni	Anoecia	Digitaria sanguinalis	Digitaria	Poaceae
Anoecia corni	Anoecia	Echinochloa crus-galli	Echinochloa	Poaceae
Anoecia corni	Anoecia	Echinochloa frumentacea	Echinochloa	Poaceae
Anoecia corni	Anoecia	Eleusine coracana	Eleusine	Poaceae
Anoecia corni	Anoecia	Eleusine indica	Eleusine	Poaceae
Anoecia corni	Anoecia	Elymus ciliaris	Elymus	Poaceae
Anoecia corni	Anoecia	Elymus repens	Elymus	Poaceae
Anoecia corni	Anoecia	Eragrostis cilianensis	Eragrostis	Poaceae
Anoecia corni	Anoecia	Eragrostis minor	Eragrostis	Poaceae
Anoecia corni	Anoecia	Eragrostis pectinacea	Eragrostis	Poaceae
Anoecia corni	Anoecia	Festuca ovina	Festuca	Poaceae
Anoecia corni	Anoecia	Festuca rubra	Festuca	Poaceae
Anoecia corni	Anoecia	Festuca rupicola	Festuca	Poaceae
Anoecia corni	Anoecia	Holcus lanatus	Holcus	Poaceae
Anoecia corni	Anoecia	Holcus mollis	Holcus	Poaceae
Anoecia corni	Anoecia	Hordeum bulbosum	Hordeum	Poaceae
Anoecia corni	Anoecia	Hordeum jubatum	Hordeum	Poaceae
Anoecia corni	Anoecia	Hordeum marinum	Hordeum	Poaceae
Anoecia corni	Anoecia	Hordeum murinum	Hordeum	Poaceae
Anoecia corni	Anoecia	Hordeum vulgare	Hordeum	Poaceae
Anoecia corni	Anoecia	Imperata cylindrica	Imperata	Poaceae
Anoecia corni	Anoecia	Koeleria argentea	Koeleria	Poaceae
Anoecia corni	Anoecia	Leymus angustus	Leymus	Poaceae
Anoecia corni	Anoecia	Lolium perenne	Lolium	Poaceae
Anoecia corni	Anoecia	Lolium temulentum	Lolium	Poaceae
Anoecia corni	Anoecia	Milium vernale	Milium	Poaceae
Anoecia corni	Anoecia	Miscanthus sinensis	Miscanthus	Poaceae
Anoecia corni	Anoecia	Molinia caerulea	Molinia	Poaceae
Anoecia corni	Anoecia	Oryza sativa	Oryza	Poaceae
Anoecia corni	Anoecia	Panicum antidotale	Panicum	Poaceae
Anoecia corni	Anoecia	Panicum capillare	Panicum	Poaceae
Anoecia corni	Anoecia	Panicum dichotomiflorum	Panicum	Poaceae
Anoecia corni	Anoecia	Pennisetum glaucum	Pennisetum	Poaceae
Anoecia corni	Anoecia	Phleum alpinum	Phleum	Poaceae
Anoecia corni	Anoecia	Poa annua	Poa	Poaceae
Anoecia corni	Anoecia	Poa bulbosa	Poa	Poaceae
Anoecia corni	Anoecia	Poa nemoralis	Poa	Poaceae
Anoecia corni	Anoecia	Poa pratensis	Poa	Poaceae
Anoecia corni	Anoecia	Poa trivialis	Poa	Poaceae
Anoecia corni	Anoecia	Saccharum officinarum	Saccharum	Poaceae
Anoecia corni	Anoecia	Secale cereale	Secale	Poaceae
Anoecia corni	Anoecia	Sesleria coerulea	Sesleria	Poaceae
Anoecia corni	Anoecia	Setaria italica	Setaria	Poaceae
Anoecia corni	Anoecia	Setaria pumila	Setaria	Poaceae
Anoecia corni	Anoecia	Setaria verticillata	Setaria	Poaceae
Anoecia corni	Anoecia	Setaria viridis	Setaria	Poaceae
Anoecia corni	Anoecia	Sorghum bicolor	Sorghum	Poaceae
Anoecia corni	Anoecia	Sorghum halepense	Sorghum	Poaceae
Anoecia corni	Anoecia	Spartina cynosuroides	Spartina	Poaceae
Anoecia corni	Anoecia	Thinopyrum intermedium	Thinopyrum	Poaceae
Anoecia corni	Anoecia	Triticum aestivum	Triticum	Poaceae
Anoecia corni	Anoecia	Triticum turanicum	Triticum	Poaceae
Anoecia corni	Anoecia	Zea mays	Zea	Poaceae
Anoecia corni	Anoecia	Dactylis glomerata	Dactylis	Poaceae
Anoecia corni	Anoecia	Rumex NA	Rumex	Polygonaceae
Anoecia corni	Anoecia	Reseda complicata	Reseda	Resedaceae
Anoecia corni	Anoecia	Rubus praecox	Rubus	Rosaceae
Anoecia corni	Anoecia	Malus	Malus	Rosaceae
Anoecia corni	Anoecia	Rosa rugosa	Rosa	Rosaceae
Anoecia corni	Anoecia	Petunia integrifolia	Petunia	Solanaceae
Anoecia corni	Anoecia	Nicotiana langsdorfii	Nicotiana	Solanaceae
Anoecia corni	Anoecia	Phenax rugosus	Phenax	Urticaceae
Anoecia cornicola	Anoecia	Erigeron philadelphicus	Erigeron	Asteraceae
Anoecia cornicola	Anoecia	Symphyotrichum ericoides	Symphyotrichum	Asteraceae
Anoecia cornicola	Anoecia	Cornus amomum	Cornus	Cornaceae
Anoecia cornicola	Anoecia	Cornus	Cornus	Cornaceae
Anoecia cornicola	Anoecia	Oenothera affinis	Oenothera	Onagraceae
Anoecia cornicola	Anoecia	Digitaria ischaemum	Digitaria	Poaceae
Anoecia cornicola	Anoecia	Digitaria sanguinalis	Digitaria	Poaceae
Anoecia cornicola	Anoecia	Eleusine indica	Eleusine	Poaceae
Anoecia cornicola	Anoecia	Panicum capillare	Panicum	Poaceae
Anoecia cornicola	Anoecia	Panicum virgatum	Panicum	Poaceae
Anoecia cornicola	Anoecia	Pennisetum glaucum	Pennisetum	Poaceae
Anoecia cornicola	Anoecia	Poa pratensis	Poa	Poaceae
Anoecia cornicola	Anoecia	Schizachyrium scoparium	Schizachyrium	Poaceae
Anoecia cornicola	Anoecia	Setaria viridis	Setaria	Poaceae
Anoecia cornicola	Anoecia	Persicaria hydropiper	Persicaria	Polygonaceae
Anoecia cornicola	Anoecia	Polygonum acuminatum	Polygonum	Polygonaceae
Anoecia cornimaris	Anoecia	Cornus mas	Cornus	Cornaceae
Anoecia equiseti	Anoecia	Equisetum laevigatum	Equisetum	Equisetaceae
Anoecia fulviabdominalis	Anoecia	Cornus NA	Cornus	Cornaceae
Anoecia fulviabdominalis	Anoecia	Cornus controversa	Cornus	Cornaceae
Anoecia fulviabdominalis	Anoecia	Cornus macrophylla	Cornus	Cornaceae
Anoecia fulviabdominalis	Anoecia	Cornus walteri	Cornus	Cornaceae
Anoecia fulviabdominalis	Anoecia	Syringa NA	Syringa	Oleaceae
Anoecia fulviabdominalis	Anoecia	Alopecurus aequalis	Alopecurus	Poaceae
Anoecia fulviabdominalis	Anoecia	Avena sativa	Avena	Poaceae
Anoecia fulviabdominalis	Anoecia	Digitaria ciliaris	Digitaria	Poaceae
Anoecia fulviabdominalis	Anoecia	Echinochloa crus-galli	Echinochloa	Poaceae
Anoecia fulviabdominalis	Anoecia	Echinochloa frumentacea	Echinochloa	Poaceae
Anoecia fulviabdominalis	Anoecia	Elymus ciliaris	Elymus	Poaceae
Anoecia fulviabdominalis	Anoecia	Elymus tsukushiensis	Elymus	Poaceae
Anoecia fulviabdominalis	Anoecia	Eragrostis NA	Eragrostis	Poaceae
Anoecia fulviabdominalis	Anoecia	Holcus lanatus	Holcus	Poaceae
Anoecia fulviabdominalis	Anoecia	Hordeum vulgare	Hordeum	Poaceae
Anoecia fulviabdominalis	Anoecia	Lolium temulentum	Lolium	Poaceae
Anoecia fulviabdominalis	Anoecia	Miscanthus sinensis	Miscanthus	Poaceae
Anoecia fulviabdominalis	Anoecia	Oryza sativa	Oryza	Poaceae
Anoecia fulviabdominalis	Anoecia	Panicum NA	Panicum	Poaceae
Anoecia fulviabdominalis	Anoecia	Pennisetum glaucum	Pennisetum	Poaceae
Anoecia fulviabdominalis	Anoecia	Setaria pumila	Setaria	Poaceae
Anoecia fulviabdominalis	Anoecia	Setaria viridis	Setaria	Poaceae
Anoecia fulviabdominalis	Anoecia	Sorghum bicolor	Sorghum	Poaceae
Anoecia fulviabdominalis	Anoecia	Triticum aestivum	Triticum	Poaceae
Anoecia furcata	Anoecia	Carex divulsa	Carex	Cyperaceae
Anoecia furcata	Anoecia	Alopecurus geniculatus	Alopecurus	Poaceae
Anoecia furcata	Anoecia	Arrhenatherum elatius	Arrhenatherum	Poaceae
Anoecia furcata	Anoecia	Avena sterilis	Avena	Poaceae
Anoecia furcata	Anoecia	Avenella flexuosa	Avenella	Poaceae
Anoecia furcata	Anoecia	Bromus erectus	Bromus	Poaceae
Anoecia furcata	Anoecia	Bromus hordeaceus	Bromus	Poaceae
Anoecia furcata	Anoecia	Calamagrostis epigeios	Calamagrostis	Poaceae
Anoecia furcata	Anoecia	Danthonia decumbens	Danthonia	Poaceae
Anoecia furcata	Anoecia	Deschampsia cespitosa	Deschampsia	Poaceae
Anoecia furcata	Anoecia	Elymus repens	Elymus	Poaceae
Anoecia furcata	Anoecia	Eragrostis nigra	Eragrostis	Poaceae
Anoecia furcata	Anoecia	Festuca ovina	Festuca	Poaceae
Anoecia furcata	Anoecia	Festuca rubra	Festuca	Poaceae
Anoecia furcata	Anoecia	Nardus stricta	Nardus	Poaceae
Anoecia furcata	Anoecia	Panicum antidotale	Panicum	Poaceae
Anoecia furcata	Anoecia	Phleum alpinum	Phleum	Poaceae
Anoecia furcata	Anoecia	Poa annua	Poa	Poaceae
Anoecia furcata	Anoecia	Poa chaixii	Poa	Poaceae
Anoecia furcata	Anoecia	Poa nemoralis	Poa	Poaceae
Anoecia furcata	Anoecia	Poa pratensis	Poa	Poaceae
Anoecia furcata	Anoecia	Poa trivialis	Poa	Poaceae
Anoecia furcata	Anoecia	Triticum aestivum	Triticum	Poaceae
Anoecia graminis	Anoecia	Hordeum NA	Hordeum	Poaceae
Anoecia graminis	Anoecia	Hordeum jubatum	Hordeum	Poaceae
Anoecia haupti	Anoecia	Bromus diandrus	Bromus	Poaceae
Anoecia haupti	Anoecia	Bromus hordeaceus	Bromus	Poaceae
Anoecia haupti	Anoecia	Bromus inermis	Bromus	Poaceae
Anoecia haupti	Anoecia	Eragrostis minor	Eragrostis	Poaceae
Anoecia haupti	Anoecia	Hordeum murinum	Hordeum	Poaceae
Anoecia haupti	Anoecia	Hordeum vulgare	Hordeum	Poaceae
Anoecia haupti	Anoecia	Poa annua	Poa	Poaceae
Anoecia haupti	Anoecia	Setaria pumila	Setaria	Poaceae
Anoecia himalayensis	Anoecia	Petunia integrifolia	Petunia	Solanaceae
Anoecia ilicicola	Anoecia	Ilex nipponica	Ilex	Aquifoliaceae
Anoecia ilicicola	Anoecia	Cornus controversa	Cornus	Cornaceae
Anoecia japonica	Anoecia	Cornus controversa	Cornus	Cornaceae
Anoecia japonica	Anoecia	Pterocarya NA	Pterocarya	Juglandaceae
Anoecia krizusi	Anoecia	Agrostis NA	Agrostis	Poaceae
Anoecia krizusi	Anoecia	Elymus caninus	Elymus	Poaceae
Anoecia krizusi	Anoecia	Lolium perenne	Lolium	Poaceae
Anoecia krizusi	Anoecia	Sorghum bicolor	Sorghum	Poaceae
Anoecia major	Anoecia	Cornus sericea	Cornus	Cornaceae
Anoecia major	Anoecia	Brachypodium pinnatum	Brachypodium	Poaceae
Anoecia major	Anoecia	Brachypodium sylvaticum	Brachypodium	Poaceae
Anoecia major	Anoecia	Calamagrostis arundinacea	Calamagrostis	Poaceae
Anoecia major	Anoecia	Calamagrostis epigeios	Calamagrostis	Poaceae
Anoecia major	Anoecia	Echinochloa crus-galli	Echinochloa	Poaceae
[truncated: 34,948 more rows]
