# Supplementary material for: Geographic isolation drives speciation in Nearctic aphids
Source: Commun Biol. 2022 Aug 8;5:796. doi: 10.1038/s42003-022-03771-5 (PMC9360434; doi:10.1038/s42003-022-03771-5)
Supplement: Supplementary file 8 — Supplementary Data 7 [file 42003_2022_3771_MOESM8_ESM.txt]

library(rgdal)
library(dplyr)
library(tidyr)
library(raster)
library(beepr)
library(ape)
library(phangorn)
library(diversitree)
library(phytools)

#load and clean data and tree
# this data is a combination of data from GBIF, idigbio, and Canacol
data <- read.csv("species_diversity/species_loc_new_names.csv")
head(data)
data$Bug <- tolower(data$Bug)
data$Genus <- tolower(data$Genus)
dat <- data
data <- data[,c(1,2,4)]
freq <- as.data.frame(table(data$Genus))
names(freq) <- c("Genus", "Freq")
data <- left_join(data, freq)
head(data)
data <- subset(data, Freq > 10)
data <- unique(data)

head(dat)
dat <- dat[,3:4]
dat <- unique(dat)
GD <- as.data.frame(table(dat$Genus))
names(GD) <- c("Genus", "GD")
head(GD)


tree <- read.tree("genus_diversity/Genus_tree_aUCE_timed.tre")
head(data)
ttl <- as.data.frame(tree$tip.label)
names(ttl) <- "Genus"
head(ttl)
ttl$Genus <- tolower(ttl$Genus)
data <- inner_join(data, ttl)

#convert data into spatial object
crsextract <- CRS(" +proj=longlat +datum=WGS84 +no_defs +ellps=WGS84 +towgs84=0,0,0 ")
#creating shapefile from csv file using saved crs data. Lat and lon are switched
aphidSP <- SpatialPointsDataFrame(data[,2:1], data, proj4string = crsextract)

#crop data to Northern North America
states <- readOGR("~/Documents/Work/Paths_project/environment/ne_10m_admin_1_states_provinces/")
us <- states[states$admin == "United States of America",]
#crop to Canada
can <- states[states$admin == "Canada",]
#remove Hawaii from the US
notHawaii <- us[us$name != "Hawaii",]
#notHawaii$name
#stick two shapefiles together
americas <- bind(notHawaii, can)
aphidSPc <- aphidSP[americas,]

df <- aphidSPc@data
head(df)

write.csv(df, "genus_data_3_18.csv", row.names = F)

# create a list of unique species names
unique_bug <- unique(df$Genus)
data <- df
head(data)

#load monthly environmental variables, and calculate min, max and mean for each
#Net primary production from https://neo.gsfc.nasa.gov/view.php?datasetId=MOD17A2_M_PSN
nppPath <- "~/Documents/Work/Paths_project/environment/MODIS/npp/"
nppAll <- list.files(nppPath, full.names = TRUE, pattern = ".tiff")
nppStack <- stack(nppAll)
nppmin <- calc(nppStack, fun=min)
nppmax <- calc(nppStack, fun=max)
nppmean <- calc(nppStack, fun=mean)

#Vegetation index from https://neo.gsfc.nasa.gov/view.php?datasetId=MOD_NDVI_M
vgPath <- "~/Documents/Work/Paths_project/environment/MODIS/vegIndex/"
vgAll <- list.files(vgPath, full.names = TRUE, pattern = ".TIFF")
vgStack <- stack(vgAll)
vgmin <- calc(vgStack, fun=min)
vgmax <- calc(vgStack, fun=max)
vgmean <- calc(vgStack, fun = mean)

#Leaf area index from https://neo.gsfc.nasa.gov/view.php?datasetId=MOD15A2_M_LAI
lfPath <- "~/Documents/Work/Paths_project/environment/MODIS/leaf_area_index/"
lfAll <- list.files(lfPath, full.names = TRUE, pattern = ".TIFF")
lfStack <- stack(lfAll)
lfmin <- calc(lfStack, fun=min)
lfmax <- calc(lfStack, fun=max)
lfmean <- calc(lfStack, fun=mean)

#Net radiation from https://neo.gsfc.nasa.gov/view.php?datasetId=CERES_NETFLUX_M
n_radPath <- "~/Documents/Work/Paths_project/environment/MODIS/net_radiation/"
n_radAll <- list.files(n_radPath, full.names = TRUE, pattern = ".TIFF")
n_radStack <- stack(n_radAll)
n_radmin <- calc(n_radStack, fun=min)
n_radmax <- calc(n_radStack, fun=max)
n_radmean <- calc(n_radStack, fun=mean)

#Windspeed, water vapor and gross solar radiation 
#from https://worldclim.org/data/worldclim21.html
windPath <- "~/Documents/Work/Paths_project/environment/Bioclim/Wind_speed/"
windAll <- list.files(windPath, full.names = TRUE, pattern = ".tif")
windStack <- stack(windAll)
windmax <- calc(windStack, fun=max)
windmin <- calc(windStack, fun=min)
h <- l
windmean <- calc(windStack, fun=mean)


vaprPath <- "~/Documents/Work/Paths_project/environment/Bioclim/Water_vapor/"
vaprAll <- list.files(vaprPath, full.names = TRUE, pattern = ".tif")
vaprStack <- stack(vaprAll)
vaprmin <- calc(vaprStack, fun=min)
vaprmax <- calc(vaprStack, fun=max)
vaprmean <- calc(vaprStack, fun=mean)

solradPath <- "~/Documents/Work/Paths_project/environment/Bioclim/Solar_radiation/"
solradAll <- list.files(solradPath, full.names = TRUE, pattern = ".tif")
solradStack <- stack(solradAll)
solradmin <- calc(solradStack, fun=min)
solradmax <- calc(solradStack, fun=max)
solradmean <- calc(solradStack, fun=mean)

library(beepr)
beep(sound = 4)

#calculate mean and range of each environmental variable for each species
mmv <- data_frame("var" = c("npp", "vg", "lf", "n_rad", "wind", "vapr", "solrad"), 
                  "min" = c(nppmin, vgmin, lfmin, n_radmin, windmin, vaprmin, solradmin), 
                  "max" = c(nppmax, vgmax, lfmax, n_radmax, windmax, vaprmax, solradmax),
                  "mean" = c(nppmean, vgmean, lfmean, n_radmean, windmean, vaprmean, solradmean))

newdata <- data_frame("Genus" = as.character(), "mm" = as.numeric())
gen_fac <- as.data.frame(unique(data[,3]))
names(gen_fac) <- "Genus"
head(gen_fac)

m <- 1
n <- 1
h <- 1
i <- unique_bug[3]
for (h in 1:nrow(mmv)){
  newdata <- data_frame("Genus" = as.character(), "mm" = as.numeric(), "mr" = as.numeric())
  mn <- sprintf("%s_%s", mmv[h,1], "mean")
  mr <- sprintf("%s_%s", mmv[h,1], "range")
  print(mn)
  mmin <- mmv[[h,2]][[1]]
  mmax <- mmv[[h,3]][[1]]
  mmean <- mmv[[h,4]][[1]]
  for (i in unique_bug) {
    print(m)
    print(n)
    data_i <- subset(data, Genus == i)
    iloc <- data_i[,c(2,1)]
    ismean <- summary(extract(mmean, iloc))
    ismin <- summary(extract(mmin, iloc))
    ismax <- summary(extract(mmax, iloc))
    if (!is.na(ismax[[1]])){
      if (ismax[1] != "Mode:logical  "){
        qrx <- ismax[[5]] - ismin[[2]]
        mmx <- ismean[[4]] 
        idata <- data_frame(i, mmx, qrx)
        names(idata) <- c("Genus", "mm", "mr")
        newdata <- rbind(newdata, idata)
        n <- n + 1
      }}}
  newdata <- na.omit(newdata)
  names(newdata) <- c("Genus", mn, mr)
  gen_fac <- left_join(gen_fac, newdata)
  print(ncol(gen_fac))
  n <- 1
  m <- m + 1
}
beep(sound = 6)

head(gen_fac)
summary(gen_fac)

#####Variables with only annual data

#load the soil data from https://daac.ornl.gov/NACP/guides/NACP_MsTMIP_Unified_NA_Soil_Map.html
s1 <-raster("~/Documents/Work/Paths_project/environment/soil_data/Unified_NA_Soil_Map_First_Dominant_Soil_Component_Area_Percentage.tif")
s2 <- raster("~/Documents/Work/Paths_project/environment//soil_data/Unified_NA_Soil_Map_Subsoil_Cation_Exchange_Capacity.tif")
s3 <- raster("~/Documents/Work/Paths_project/environment//soil_data/Unified_NA_Soil_Map_Subsoil_Clay_Fraction.tif")
s4 <- raster("~/Documents/Work/Paths_project/environment//soil_data/Unified_NA_Soil_Map_Subsoil_Gravel_Content.tif")
s5 <- raster("~/Documents/Work/Paths_project/environment//soil_data/Unified_NA_Soil_Map_Subsoil_Organic_Carbon.tif")
s6 <- raster("~/Documents/Work/Paths_project/environment//soil_data/Unified_NA_Soil_Map_Subsoil_pH.tif")
s7 <- raster("~/Documents/Work/Paths_project/environment//soil_data/Unified_NA_Soil_Map_Subsoil_Reference_Bulk_Density.tif")
s8 <- raster("~/Documents/Work/Paths_project/environment//soil_data/Unified_NA_Soil_Map_Subsoil_Sand_Fraction.tif")
s9 <- raster("~/Documents/Work/Paths_project/environment//soil_data/Unified_NA_Soil_Map_Subsoil_Silt_Fraction.tif")
s10 <- raster("~/Documents/Work/Paths_project/environment//soil_data/Unified_NA_Soil_Map_Topsoil_Cation_Exchange_Capacity.tif")
s11 <- raster("~/Documents/Work/Paths_project/environment//soil_data/Unified_NA_Soil_Map_Topsoil_Clay_Fraction.tif")
s12 <- raster("~/Documents/Work/Paths_project/environment//soil_data/Unified_NA_Soil_Map_Topsoil_Gravel_Content.tif")
s13 <- raster("~/Documents/Work/Paths_project/environment//soil_data/Unified_NA_Soil_Map_Topsoil_Organic_Carbon.tif")
s14 <- raster("~/Documents/Work/Paths_project/environment//soil_data/Unified_NA_Soil_Map_Topsoil_pH.tif")
s15 <- raster("~/Documents/Work/Paths_project/environment//soil_data/Unified_NA_Soil_Map_Topsoil_Reference_Bulk_Density.tif")
s16 <- raster("~/Documents/Work/Paths_project/environment//soil_data/Unified_NA_Soil_Map_Topsoil_Sand_Fraction.tif")
s17 <- raster("~/Documents/Work/Paths_project/environment//soil_data/Unified_NA_Soil_Map_Topsoil_Silt_Fraction.tif")

#bioclim variables from https://worldclim.org/data/worldclim21.html
ann_mean_temp <- raster("~/Documents/Work/Paths_project/environment/Bioclim/wc5/bio1.bil")
mean_dir_range <- raster("~/Documents/Work/Paths_project/environment/Bioclim/wc5/bio2.bil")
isothermality <- raster("~/Documents/Work/Paths_project/environment/Bioclim/wc5/bio3.bil")
seasonality <- raster("~/Documents/Work/Paths_project/environment/Bioclim/wc5/bio4.bil")
max_temp <- raster("~/Documents/Work/Paths_project/environment/Bioclim/wc5/bio5.bil")
min_temp <- raster("~/Documents/Work/Paths_project/environment/Bioclim/wc5/bio6.bil")
temp_ann_range <- raster("~/Documents/Work/Paths_project/environment/Bioclim/wc5/bio7.bil")
mean_temp_wet <- raster("~/Documents/Work/Paths_project/environment/Bioclim/wc5/bio8.bil")
mean_temp_dry <- raster("~/Documents/Work/Paths_project/environment/Bioclim/wc5/bio9.bil")
mean_temp_warm <- raster("~/Documents/Work/Paths_project/environment/Bioclim/wc5/bio10.bil")
mean_temp_cold <- raster("~/Documents/Work/Paths_project/environment/Bioclim/wc5/bio11.bil")
mean_precip <- raster("~/Documents/Work/Paths_project/environment/Bioclim/wc5/bio12.bil")
max_precip_wet <- raster("~/Documents/Work/Paths_project/environment/Bioclim/wc5/bio13.bil")
min_precip_dry <- raster("~/Documents/Work/Paths_project/environment/Bioclim/wc5/bio14.bil")
precip_season <- raster("~/Documents/Work/Paths_project/environment/Bioclim/wc5/bio15.bil")
precip_wet_4 <- raster("~/Documents/Work/Paths_project/environment/Bioclim/wc5/bio16.bil")
precip_dry_4 <- raster("~/Documents/Work/Paths_project/environment/Bioclim/wc5/bio17.bil")
precip_warm_4 <- raster("~/Documents/Work/Paths_project/environment/Bioclim/wc5/bio18.bil")
precip_cold_4 <- raster("~/Documents/Work/Paths_project/environment/Bioclim/wc5/bio19.bil")

#other variables: 
#from: https://neo.gsfc.nasa.gov/view.php?datasetId=SRTM_RAMP2_TOPO 
topo <- raster("~/Documents/Work/Paths_project/environment/MODIS/SRTM_RAMP2_TOPO_2000-02-11_rgb_3600x1800.TIFF")
# from: https://cgiarcsi.community/2019/01/24/global-aridity-index-and-potential-evapotranspiration-climate-database-v2/
evapo <- raster("~/Documents/Work/Paths_project/environment/CGIAR/et0_yr.tif")

# calculate means for each species:
gf <- gen_fac
gen_fac <- gf
rownames(gen_fac) <- 1:nrow(gen_fac)
mmv <- data_frame("var" =c("s1", "s2", "s3", "s4", "s5", "s6", "s6", "s8", "s9", "s10", "s11", "s12", "s13", "s14", "s15", "s16", "s17",
                           "ann_mean_temp", "mean_dir_range", "isothermality", "seasonality", "max_temp", "min_temp", "temp_ann_range", "mean_temp_wet",
                           "mean_temp_dry", "mean_temp_warm", "mean_temp_cold", "mean_precip", "max_precip_wet", "min_precip_dry", "precip_season",
                           "precip_wet_4", "precip_dry_4", "precip_warm_4", "precip_cold_4", "topo", "evapo"), 
                  "ras" = c(s1, s2, s3, s4, s5, s6, s6, s8, s9, s10, s11, s12, s13, s14, s15, s16, s17,
                            ann_mean_temp, mean_dir_range, isothermality, seasonality, max_temp, min_temp, temp_ann_range, mean_temp_wet,
                            mean_temp_dry, mean_temp_warm, mean_temp_cold, mean_precip, max_precip_wet, min_precip_dry, precip_season,
                            precip_wet_4, precip_dry_4, precip_warm_4, precip_cold_4, topo, evapo))
m <- 1
n <- 1
i <- unique_bug[1]
#h <- 40
for (h in 1:nrow(mmv)){
  newdata <- data_frame("Genus" = as.character(), "mm" = as.numeric(), "mr" = as.numeric())
  mn <- sprintf("%s_%s", mmv[h,1], "range")
  mr <- sprintf("%s_%s", mmv[h,1], "mean")
  print(mn)
  ras <- mmv[[h,2]][[1]]
  for (i in unique_bug) {
    print(c(m, n))
    data_i <- subset(data, Genus == i)
    iloc <- data_i[,c(2,1)]
    ismax <- summary(extract(ras, iloc))
    if (length(ismax) > 4) {
      qrx <- ismax[[5]] - ismax[[2]]
      med <- ismax[[4]]
      idata <- data_frame(i, qrx, med)
    }else{idata <- data_frame("Genus" = as.character(i), "mm" = NA, "mr" = NA)}
    names(idata) <- c("Genus", "mm", "mr")
    newdata <- rbind(newdata, idata)
    n <- n + 1
  }
  newdata <- na.omit(newdata)
  newdata$mm <- newdata$mm
  newdata$mr <- newdata$mr
  names(newdata) <- c("Genus", mn, mr)
  gen_fac <- left_join(gen_fac, newdata)
  print(ncol(gen_fac))
  n <- 1
  m <- m + 1
}
library(beepr)
beep(sound = 2)
summary(gen_fac)
head(gen_fac)
names(gen_fac)
summary(gen_fac)
wdf <- na.omit(gen_fac)
wdf <- unique(wdf)
names(wdf)

library(reshape2)
library(vegan)
library(bipartite)
library(igraph)
library(dplyr)

head(data)

#load host use list
plants <- read.csv("species_diversity/aphid_host_list_corr_names.csv")
head(plants)
plants$Genus <- tolower(plants$Genus)
plants$host <- tolower(plants$host)
freq <- as.data.frame(table(plants$host))
names(freq) <- c("host", "freq")
head(freq)
plants <- left_join(plants, freq)
head(plants)
plants <- subset(plants, freq > 6)
plants <- plants[,1:2]
plants <- unique(plants)
pl <- semi_join(plants,data)
pl <- droplevels(pl)
up <- unique(pl$host)
ug <- unique(pl$Genus)
head(pl)

i <- 1
j <- 1
cross <- as.data.frame(up)
names(cross) <- "host"

for (i in 1:length(ug)){
  t <- subset(pl, Genus == ug[i])
  tt <- as.data.frame(up)
  tt$t <- NA
  names(tt) <- c("host", up[i])
  for (j in 1:length(up)){
    v <- subset(t, host == up[j])
    tt[j,2] <- nrow(v)}
  cross <- left_join(cross, tt)
}

rownames(cross) <- cross$host
cross$host <- NULL
names(cross) <- ug
cross[1:6,1:6]
cross <- cross[rowSums(cross) != 0,]
cross <- cross[,colSums(cross) != 0]
web <- cross
bets <- specieslevel(web, index = "partner diversity", level = "higher")
head(bets)
bets$Genus <- rownames(bets) 
names(bets) <- c("H", "Genus")
head(wdf)
wdd <- left_join(wdf, bets)

head(GD)
wdd <- left_join(wdd, GD)
head(wdd)


library(MVN)
library(bestNormalize)
names(wdd)
wdf <- wdd
dd <- wdd[,2:91]
names(dd)
(mvn <- mvn(data = dd, mvnTest = "mardia", scale = T))
(norm <- mvn$univariateNormality[,c(2,5)])
v <- 0
i <- 2
for (i in 1:nrow(norm)){
  if (norm[i,2] == "   NO    "){
    print(i)
    wdf[,(i+1)] <- bestNormalize(wdf[,(i+1)])$x.t
    wdf[,(i+1)] <- scale(wdf[,(i+1)])
  } else {wdf[,(i+1)] <- scale(wdf[,(i+1)])}
  v <- v + 1
  print(v/nrow(norm))
}
beep(sound = 3)
(mvn <- mvn(data = wdf[,-c(1)], mvnTest = "mardia", scale = T))
head(wdf)
df <- wdf
df <- read.csv("genus_diversity/aph_gen_fac_raw_3_19_all.csv")
head(df)
names(df)
temp_pca <- df[,c(2:89)]
names(temp_pca)
wc_pcaa <- prcomp(temp_pca, center = T, retx = T, scale. = T)
wc_pca_n <- as.data.frame(wc_pcaa$x)
wc_pcaa
(ev <- round(wc_pcaa$sdev^2,2))
(ev <- ev/sum(ev))
head(wc_pca_n)
wc_pca_n <- wc_pca_n[,1:3]
names(wc_pca_n) <- c("e1", "e2", "e3")
wdf <- cbind(wdf, wc_pca_n)
head(wdf)
summary(wdf)

write.csv(wdf, "genus_diversity/aph_gen_fac_raw_3_19_all.csv", row.names = F)
#wdf <- read.csv("species_diversity/aph_gen_fac_raw_6_22_AI.csv")
head(wdf)
names(wdf)
wdd <- wdf[,c(1, 90:94)]
names(wdd)
write.csv(wdd, "genus_diversity/aph_gen_fac_3_19_cut.csv", row.names = F)
