# Supplementary material for: Geographic isolation drives speciation in Nearctic aphids
Source: Commun Biol. 2022 Aug 8;5:796. doi: 10.1038/s42003-022-03771-5 (PMC9360434; doi:10.1038/s42003-022-03771-5)
Supplement: Supplementary file 10 — Supplementary Data 9 [file 42003_2022_3771_MOESM10_ESM.csv]

Genus	species	New_bug	Lat	Lon
Cinara		Cinara	49.05	-122.283
Cinara		Cinara	49.3	-122.633
Cinara		Cinara	45.989	-118.093
Cinara		Cinara	46.91	-121.43
Cinara		Cinara	49.633	-114.5
Cinara		Cinara	50.01	-96.88
Cinara		Cinara	50.01	-96.88
Cinara		Cinara	50.01	-96.88
Cinara		Cinara	50.01	-96.88
Cinara		Cinara	50.01	-96.88
Cinara		Cinara	40.988	-87.599
Cinara		Cinara	81.817	-71.3
Cinara		Cinara	81.817	-71.3
Cinara		Cinara	81.817	-71.3
Cinara		Cinara	50.091	-114.433
Cinara		Cinara	49.898	-114.388
Cinara		Cinara	49.898	-114.388
Cinara		Cinara	49.657	-110.211
Nasonovia		Nasonovia	51.02	-115.073
Nasonovia		Nasonovia	51.02	-115.073
Nasonovia		Nasonovia	51.854	-98.766
Nasonovia		Nasonovia	49.86	-97.24
Schizaphis		Schizaphis	49.86	-97.24
Aphis		Aphis	50.038	-57.703
Macrosiphum		Macrosiphum	62.45	-114.35
Cinara		Cinara	62.45	-114.35
Cinara		Cinara	62.45	-114.35
Cinara		Cinara	60.717	-135.067
Cinara		Cinara	61.217	-149.9
Cedoaphis		Cedoaphis	15.5	-87.9
Chaitophorus		Chaitophorus	15.5	-87.9
Chaitophorus		Chaitophorus	15.5	-87.9
Essigella		Essigella	45.377	-75.655
Macrosiphum		Macrosiphum	58.732	-93.815
Macrosiphum		Macrosiphum	52.413	-111.807
Myzocallis		Myzocallis	51.167	-115.567
Myzocallis		Myzocallis	51.48	-112.796
Myzocallis		Myzocallis	51.38	-112.22
Elatobium	abietinum	Elatobium abietinum	51.836	-113.018
Elatobium	abietinum	Elatobium abietinum	53.532	-113.53
Elatobium	abietinum	Elatobium abietinum	49.667	-110.283
Elatobium	abietinum	Elatobium abietinum	52.51	-111.92
Elatobium	abietinum	Elatobium abietinum	49.713	-112.71
Elatobium	abietinum	Elatobium abietinum	49.713	-112.71
Elatobium	abietinum	Elatobium abietinum	49.713	-112.71
Elatobium	abietinum	Elatobium abietinum	49.694	-112.86
Elatobium	abietinum	Elatobium abietinum	56.917	-117.617
Elatobium	abietinum	Elatobium abietinum	52.026	-113.242
Elatobium	abietinum	Elatobium abietinum	49.81	-112.17
Elatobium	abietinum	Elatobium abietinum	52.143	-113.966
Elatobium	abietinum	Elatobium abietinum	52.633	-122.45
Elatobium	abietinum	Elatobium abietinum	49.26	-123.25
Elatobium	abietinum	Elatobium abietinum	49.26	-123.25
Elatobium	abietinum	Elatobium abietinum	49.26	-123.25
Elatobium	abietinum	Elatobium abietinum	49.26	-123.25
Elatobium	abietinum	Elatobium abietinum	49.26	-123.25
Elatobium	abietinum	Elatobium abietinum	49.26	-123.25
Elatobium	abietinum	Elatobium abietinum	49.26	-123.25
Elatobium	abietinum	Elatobium abietinum	49.26	-123.25
Elatobium	abietinum	Elatobium abietinum	49.833	-99.95
Elatobium	abietinum	Elatobium abietinum	49.883	-97.15
Elatobium	abietinum	Elatobium abietinum	49.883	-97.15
Elatobium	abietinum	Elatobium abietinum	49.883	-97.15
Elatobium	abietinum	Elatobium abietinum	49.883	-97.15
Elatobium	abietinum	Elatobium abietinum	49.883	-97.15
Elatobium	abietinum	Elatobium abietinum	49.883	-97.15
Elatobium	abietinum	Elatobium abietinum	49.883	-97.15
Elatobium	abietinum	Elatobium abietinum	49.883	-97.15
Elatobium	abietinum	Elatobium abietinum	49.883	-97.15
Elatobium	abietinum	Elatobium abietinum	49.883	-97.15
Elatobium	abietinum	Elatobium abietinum	49.883	-97.15
Elatobium	abietinum	Elatobium abietinum	49.883	-97.15
Elatobium	abietinum	Elatobium abietinum	49.883	-97.15
Elatobium	abietinum	Elatobium abietinum	49.883	-97.15
Elatobium	abietinum	Elatobium abietinum	49.883	-97.15
Elatobium	abietinum	Elatobium abietinum	49.883	-97.15
Elatobium	abietinum	Elatobium abietinum	46	-66.317
Elatobium	abietinum	Elatobium abietinum	46	-66.317
Elatobium	abietinum	Elatobium abietinum	46	-66.317
Elatobium	abietinum	Elatobium abietinum	46	-66.317
Elatobium	abietinum	Elatobium abietinum	46	-66.317
Elatobium	abietinum	Elatobium abietinum	46	-66.317
Elatobium	abietinum	Elatobium abietinum	45.967	-66.65
Elatobium	abietinum	Elatobium abietinum	45.967	-66.65
Elatobium	abietinum	Elatobium abietinum	45.967	-66.65
Elatobium	abietinum	Elatobium abietinum	45.967	-66.65
Elatobium	abietinum	Elatobium abietinum	45.967	-66.65
Elatobium	abietinum	Elatobium abietinum	45.967	-66.65
Elatobium	abietinum	Elatobium abietinum	45.967	-66.65
Elatobium	abietinum	Elatobium abietinum	45.967	-66.65
Pineus	abietinus	Pineus abietinus	45.967	-66.65
Pineus	abietinus	Pineus abietinus	45.967	-66.65
Pineus	abietinus	Pineus abietinus	45.967	-66.65
Pineus	abietinus	Pineus abietinus	45.967	-66.65
Adelges	abietis	Adelges abietis	45.967	-66.65
Adelges	abietis	Adelges abietis	45.967	-66.65
Adelges	abietis	Adelges abietis	45.967	-66.65
Adelges	abietis	Adelges abietis	45.967	-66.65
Adelges	abietis	Adelges abietis	45.967	-66.65
Adelges	abietis	Adelges abietis	45.967	-66.65
Adelges	abietis	Adelges abietis	45.967	-66.65
Adelges	abietis	Adelges abietis	45.967	-66.65
Adelges	abietis	Adelges abietis	45.967	-66.65
Adelges	abietis	Adelges abietis	45.965	-66.768
Adelges	abietis	Adelges abietis	47.516	-52.785
Adelges	abietis	Adelges abietis	44.641	-63.593
Adelges	abietis	Adelges abietis	45.083	-64.5
Adelges	abietis	Adelges abietis	48.5	-80.667
Adelges	abietis	Adelges abietis	45.417	-75.7
Adelges	abietis	Adelges abietis	45.417	-75.7
Adelges	abietis	Adelges abietis	45.417	-75.7
Adelges	abietis	Adelges abietis	45.417	-75.7
Adelges	abietis	Adelges abietis	44.9	-76.25
Adelges	abietis	Adelges abietis	44.907	-76.268
Adelges	abietis	Adelges abietis	46.517	-84.333
Adelges	abietis	Adelges abietis	46.7	-64.217
Adelges	abietis	Adelges abietis	51.477	-102.738
Adelges	abietis	Adelges abietis	53.117	-110
Adelges	abietis	Adelges abietis	52.953	-108.766
Adelges	abietis	Adelges abietis	50.746	-104.867
Adelges	abietis	Adelges abietis	50.511	-103.685
Adelges	abietis	Adelges abietis	50.511	-103.685
Adelges	abietis	Adelges abietis	50.511	-103.685
Adelges	abietis	Adelges abietis	50.511	-103.685
Adelges	abietis	Adelges abietis	50.55	-103.883
Adelges	abietis	Adelges abietis	60.717	-135.067
Adelges	abietis	Adelges abietis	61.217	-149.9
Adelges	abietis	Adelges abietis	61.6	-149.1
Adelges	abietis	Adelges abietis	58.773	-94.185
Adelges	abietis	Adelges abietis	58.773	-94.185
Adelges	abietis	Adelges abietis	58.783	-94.183
Adelges	abietis	Adelges abietis	58.783	-94.183
Adelges	abietis	Adelges abietis	58.783	-94.183
Adelges	abietis	Adelges abietis	58.783	-94.183
Adelges	abietis	Adelges abietis	58.783	-94.183
Adelges	abietis	Adelges abietis	58.783	-94.183
Adelges	abietis	Adelges abietis	58.783	-94.183
Adelges	abietis	Adelges abietis	58.783	-94.183
Adelges	abietis	Adelges abietis	58.783	-94.183
Adelges	abietis	Adelges abietis	58.783	-94.183
Adelges	abietis	Adelges abietis	58.783	-94.183
Adelges	abietis	Adelges abietis	58.783	-94.183
Adelges	abietis	Adelges abietis	58.783	-94.183
Adelges	abietis	Adelges abietis	58.783	-94.183
Adelges	abietis	Adelges abietis	58.783	-94.183
Adelges	abietis	Adelges abietis	58.783	-94.183
Adelges	abietis	Adelges abietis	58.763	-94.087
Adelges	abietis	Adelges abietis	58.763	-94.087
Adelges	abietis	Adelges abietis	58.619	-93.811
Adelges	abietis	Adelges abietis	58.741	-93.823
Adelges	abietis	Adelges abietis	58.64	-94.204
Adelges	abietis	Adelges abietis	58.705	-94.052
Adelges	abietis	Adelges abietis	62.45	-114.35
Adelges	abietis	Adelges abietis	60.717	-135.067
Adelges	abietis	Adelges abietis	60.717	-135.067
Adelges	abietis	Adelges abietis	60.717	-135.067
Adelges	abietis	Adelges abietis	32.005	-106.6
Adelges	abietis	Adelges abietis	38.773	-112.083
Adelges	abietis	Adelges abietis	46.119	-120.015
Adelges	abietis	Adelges abietis	45.826	-119.984
Adelges	abietis	Adelges abietis	46.292	-119.782
Adelges	abietis	Adelges abietis	45.797	-120.066
Adelges	abietis	Adelges abietis	45.797	-120.066
Adelges	abietis	Adelges abietis	45.797	-120.066
Adelges	abietis	Adelges abietis	49.713	-112.71
Adelges	abietis	Adelges abietis	49.713	-112.71
Adelges	abietis	Adelges abietis	49.713	-112.71
Adelges	abietis	Adelges abietis	49.713	-112.71
Adelges	abietis	Adelges abietis	49.713	-112.71
Adelges	abietis	Adelges abietis	49.713	-112.71
Adelges	abietis	Adelges abietis	49.713	-112.71
Adelges	abietis	Adelges abietis	49.7	-112.817
Adelges	abietis	Adelges abietis	49.7	-112.817
Adelges	abietis	Adelges abietis	49.7	-112.817
Adelges	abietis	Adelges abietis	49.2	-112.817
Cinara	abietis	Cinara abietis	49.2	-112.817
Coloradoa	abrotani	Coloradoa abrotani	49.09	-113.222
Coloradoa	abrotani	Coloradoa abrotani	49.09	-113.222
Macrosiphoniella	abrotani	Macrosiphoniella abrotani	49.246	-121.762
Macrosiphoniella	abrotani	Macrosiphoniella abrotani	50.253	-118.886
Macrosiphoniella	abrotani	Macrosiphoniella abrotani	50.667	-120.317
Macrosiphoniella	abrotani	Macrosiphoniella abrotani	50.667	-120.317
Macrosiphoniella	abrotani	Macrosiphoniella abrotani	50.233	-121.567
Macrosiphoniella	abrotani	Macrosiphoniella abrotani	50.683	-121.933
Macrosiphoniella	abrotani	Macrosiphoniella abrotani	49.78	-115.743
Macrosiphoniella	abrotani	Macrosiphoniella abrotani	49.3	-122.633
Macrosiphoniella	abrotani	Macrosiphoniella abrotani	49.167	-123.117
Macrosiphoniella	abrotani	Macrosiphoniella abrotani	49.604	-115.869
Macrosiphoniella	abrotani	Macrosiphoniella abrotani	48.55	-123.367
Macrosiphoniella	abrotani	Macrosiphoniella abrotani	48.55	-123.367
Macrosiphoniella	abrotani	Macrosiphoniella abrotani	48.75	-123.483
Macrosiphoniella	abrotani	Macrosiphoniella abrotani	50.707	-122.288
Macrosiphoniella	abrotani	Macrosiphoniella abrotani	49.183	-119.55
Macrosiphoniella	abrotani	Macrosiphoniella abrotani	49.183	-119.55
Macrosiphoniella	abrotani	Macrosiphoniella abrotani	49.183	-119.55
Macrosiphoniella	abrotani	Macrosiphoniella abrotani	49.5	-119.583
Macrosiphoniella	abrotani	Macrosiphoniella abrotani	49.6	-119.667
Macrosiphoniella	abrotani	Macrosiphoniella abrotani	49.25	-123.12
Coloradoa	absinthiella	Coloradoa absinthiella	49.26	-123.25
Coloradoa	absinthiella	Coloradoa absinthiella	50.314	-119.265
Coloradoa	absinthii	Coloradoa absinthii	49.341	-119.739
Coloradoa	absinthii	Coloradoa absinthii	49.633	-97.133
Coloradoa	absinthii	Coloradoa absinthii	49.6	-96
Coloradoa	absinthii	Coloradoa absinthii	49.883	-97.15
Macrosiphoniella	absinthii	Macrosiphoniella absinthii	49.883	-97.15
Macrosiphoniella	absinthii	Macrosiphoniella absinthii	49.883	-97.15
Macrosiphoniella	absinthii	Macrosiphoniella absinthii	45.135	-64.41
Macrosiphoniella	absinthii	Macrosiphoniella absinthii	42.583	-80.6
Macrosiphoniella	absinthii	Macrosiphoniella absinthii	42.861	-80.544
Macrosiphoniella	absinthii	Macrosiphoniella absinthii	42.9	-79.6
Macrosiphoniella	absinthii	Macrosiphoniella absinthii	42.9	-79.6
Macrosiphoniella	absinthii	Macrosiphoniella absinthii	44.044	-79.593
Macrosiphoniella	absinthii	Macrosiphoniella absinthii	42.033	-82.74
Macrosiphoniella	absinthii	Macrosiphoniella absinthii	42.05	-82.6
Macrosiphoniella	absinthii	Macrosiphoniella absinthii	42.989	-81.225
Macrosiphoniella	absinthii	Macrosiphoniella absinthii	45.033	-75.902
Macrosiphoniella	absinthii	Macrosiphoniella absinthii	43.185	-79.39
Macrosiphoniella	absinthii	Macrosiphoniella absinthii	43.185	-79.39
Macrosiphoniella	absinthii	Macrosiphoniella absinthii	43.185	-79.39
Cinara	acadiana	Cinara acadiana	43.185	-79.39
Cinara	acadiana	Cinara acadiana	43.185	-79.39
Brachycaudus	acaudatus	Brachycaudus acaudatus	43.185	-79.39
Brachycaudus	acaudatus	Brachycaudus acaudatus	43.185	-79.39
Brachycaudus	acaudatus	Brachycaudus acaudatus	43.185	-79.39
Brachycaudus	acaudatus	Brachycaudus acaudatus	43.185	-79.39
Brachycaudus	acaudatus	Brachycaudus acaudatus	43.185	-79.39
Drepanaphis	acerifoliae	Drepanaphis acerifoliae	43.185	-79.39
Drepanaphis	acerifoliae	Drepanaphis acerifoliae	43.185	-79.39
Drepanaphis	acerifoliae	Drepanaphis acerifoliae	43.185	-79.39
Drepanaphis	acerifoliae	Drepanaphis acerifoliae	43.236	-79.165
Drepanaphis	acerifoliae	Drepanaphis acerifoliae	43.236	-79.165
Drepanaphis	acerifoliae	Drepanaphis acerifoliae	43.236	-79.165
Drepanaphis	acerifoliae	Drepanaphis acerifoliae	43.236	-79.165
Drepanaphis	acerifoliae	Drepanaphis acerifoliae	43.236	-79.165
Drepanaphis	acerifoliae	Drepanaphis acerifoliae	43.236	-79.165
Drepanaphis	acerifoliae	Drepanaphis acerifoliae	43.236	-79.165
Drepanaphis	acerifoliae	Drepanaphis acerifoliae	43.236	-79.165
Drepanaphis	acerifoliae	Drepanaphis acerifoliae	43.236	-79.165
Drepanaphis	acerifoliae	Drepanaphis acerifoliae	43.236	-79.165
Drepanaphis	acerifoliae	Drepanaphis acerifoliae	43.236	-79.165
Drepanaphis	acerifoliae	Drepanaphis acerifoliae	43.236	-79.165
Drepanaphis	acerifoliae	Drepanaphis acerifoliae	43.236	-79.165
Drepanaphis	acerifoliae	Drepanaphis acerifoliae	43.236	-79.165
Drepanaphis	acerifoliae	Drepanaphis acerifoliae	43.236	-79.165
Drepanaphis	acerifoliae	Drepanaphis acerifoliae	43.235	-79.165
Drepanaphis	acerifoliae	Drepanaphis acerifoliae	43.235	-79.166
Drepanaphis	acerifoliae	Drepanaphis acerifoliae	43.239	-79.165
Drepanaphis	acerifoliae	Drepanaphis acerifoliae	43.239	-79.165
Drepanaphis	acerifoliae	Drepanaphis acerifoliae	43.239	-79.165
Drepanaphis	acerifoliae	Drepanaphis acerifoliae	43.239	-79.165
Drepanaphis	acerifoliae	Drepanaphis acerifoliae	43.239	-79.165
Drepanaphis	acerifoliae	Drepanaphis acerifoliae	43.239	-79.165
Drepanaphis	acerifoliae	Drepanaphis acerifoliae	43.239	-79.165
Drepanaphis	acerifoliae	Drepanaphis acerifoliae	43.239	-79.165
Drepanaphis	acerifoliae	Drepanaphis acerifoliae	43.239	-79.165
Drepanaphis	acerifoliae	Drepanaphis acerifoliae	43.239	-79.165
Drepanaphis	acerifoliae	Drepanaphis acerifoliae	43.229	-79.127
Drepanaphis	acerifoliae	Drepanaphis acerifoliae	43.192	-79.082
Drepanaphis	acerifoliae	Drepanaphis acerifoliae	43.192	-79.082
Drepanaphis	acerifoliae	Drepanaphis acerifoliae	43.192	-79.082
Drepanaphis	acerifoliae	Drepanaphis acerifoliae	43.193	-79.082
Drepanaphis	acerifoliae	Drepanaphis acerifoliae	43.193	-79.082
Drepanaphis	acerifoliae	Drepanaphis acerifoliae	43.193	-79.082
Drepanaphis	acerifoliae	Drepanaphis acerifoliae	43.193	-79.082
Drepanaphis	acerifoliae	Drepanaphis acerifoliae	43.208	-79.19
Drepanaphis	acerifoliae	Drepanaphis acerifoliae	43.208	-79.19
Drepanaphis	acerifoliae	Drepanaphis acerifoliae	43.208	-79.19
Drepanaphis	acerifoliae	Drepanaphis acerifoliae	43.208	-79.19
Drepanaphis	acerifoliae	Drepanaphis acerifoliae	43.208	-79.19
Drepanaphis	acerifoliae	Drepanaphis acerifoliae	43.208	-79.19
Drepanaphis	acerifoliae	Drepanaphis acerifoliae	43.208	-79.19
Drepanaphis	acerifoliae	Drepanaphis acerifoliae	43.208	-79.19
Drepanaphis	acerifoliae	Drepanaphis acerifoliae	43.208	-79.19
Drepanaphis	acerifoliae	Drepanaphis acerifoliae	43.208	-79.19
Drepanaphis	acerifoliae	Drepanaphis acerifoliae	43.208	-79.19
Drepanaphis	acerifoliae	Drepanaphis acerifoliae	43.208	-79.19
Drepanaphis	acerifoliae	Drepanaphis acerifoliae	43.208	-79.19
Drepanaphis	acerifoliae	Drepanaphis acerifoliae	43.208	-79.19
Drepanaphis	acerifoliae	Drepanaphis acerifoliae	43.208	-79.19
Drepanaphis	acerifoliae	Drepanaphis acerifoliae	43.208	-79.19
Drepanaphis	acerifoliae	Drepanaphis acerifoliae	43.208	-79.19
Drepanaphis	acerifoliae	Drepanaphis acerifoliae	43.208	-79.19
Drepanaphis	acerifoliae	Drepanaphis acerifoliae	43.208	-79.19
Drepanaphis	acerifoliae	Drepanaphis acerifoliae	43.256	-79.129
Drepanaphis	acerifoliae	Drepanaphis acerifoliae	43.256	-79.13
Drepanaphis	acerifoliae	Drepanaphis acerifoliae	43.257	-79.13
Drepanaphis	acerifoliae	Drepanaphis acerifoliae	43.257	-79.13
Drepanaphis	acerifoliae	Drepanaphis acerifoliae	43.257	-79.13
Drepanaphis	acerifoliae	Drepanaphis acerifoliae	43.257	-79.129
Drepanaphis	acerifoliae	Drepanaphis acerifoliae	45.417	-75.7
Drepanaphis	acerifoliae	Drepanaphis acerifoliae	45.393	-75.717
Drepanaphis	acerifoliae	Drepanaphis acerifoliae	42.972	-79.323
Drepanaphis	acerifoliae	Drepanaphis acerifoliae	44	-77.133
Drepanaphis	acerifoliae	Drepanaphis acerifoliae	43.176	-79.361
Drepanaphis	acerifoliae	Drepanaphis acerifoliae	43.176	-79.361
Drepanaphis	acerifoliae	Drepanaphis acerifoliae	43.176	-79.361
Drepanaphis	acerifoliae	Drepanaphis acerifoliae	43.176	-79.361
Drepanaphis	acerifoliae	Drepanaphis acerifoliae	43.176	-79.361
Drepanaphis	acerifoliae	Drepanaphis acerifoliae	43.176	-79.361
Drepanaphis	acerifoliae	Drepanaphis acerifoliae	43.176	-79.361
Drepanaphis	acerifoliae	Drepanaphis acerifoliae	43.176	-79.361
Drepanaphis	acerifoliae	Drepanaphis acerifoliae	43.177	-79.36
Drepanaphis	acerifoliae	Drepanaphis acerifoliae	43.177	-79.36
Drepanaphis	acerifoliae	Drepanaphis acerifoliae	43.18	-79.29
Drepanaphis	acerifoliae	Drepanaphis acerifoliae	43.181	-79.29
Drepanaphis	acerifoliae	Drepanaphis acerifoliae	43.181	-79.29
Drepanaphis	acerifoliae	Drepanaphis acerifoliae	45.555	-73.555
Drepanaphis	acerifoliae	Drepanaphis acerifoliae	36.213	-121.125
Drepanaphis	acerifoliae	Drepanaphis acerifoliae	40.402	-105.418
Drepanaphis	acerifoliae	Drepanaphis acerifoliae	40.402	-105.418
Drepanaphis	acerifoliae	Drepanaphis acerifoliae	31	-114.8
Drepanaphis	acerifoliae	Drepanaphis acerifoliae	31	-114.8
Drepanaphis	acerifoliae	Drepanaphis acerifoliae	42.141	-111.688
Drepanaphis	acerifoliae	Drepanaphis acerifoliae	46.798	-116.874
Drepanaphis	acerifoliae	Drepanaphis acerifoliae	41.855	-87.696
Drepanaphis	acerifoliae	Drepanaphis acerifoliae	46.206	-68.334
Drepanaphis	acerifoliae	Drepanaphis acerifoliae	44.883	-68.673
Drepanaphis	acerifoliae	Drepanaphis acerifoliae	46.627	-68.012
Drepanaphis	acerifoliae	Drepanaphis acerifoliae	41.139	-72.304
Drepanaphis	acerifoliae	Drepanaphis acerifoliae	46.128	-119.945
Drepanaphis	acerifoliae	Drepanaphis acerifoliae	46.332	-119.654
Drepanaphis	acerifoliae	Drepanaphis acerifoliae	46.297	-118.828
Drepanaphis	acerifoliae	Drepanaphis acerifoliae	46.696	-120.476
Drepanaphis	acerifoliae	Drepanaphis acerifoliae	47.162	-120.841
Drepanaphis	acerifoliae	Drepanaphis acerifoliae	46.453	-118.708
Drepanaphis	acerifoliae	Drepanaphis acerifoliae	45.755	-120.625
Drepanaphis	acerifoliae	Drepanaphis acerifoliae	46.289	-120.779
Drepanaphis	acerifoliae	Drepanaphis acerifoliae	45.786	-120.1
Drepanaphis	acerifoliae	Drepanaphis acerifoliae	45.838	-119.925
Drepanaphis	acerifoliae	Drepanaphis acerifoliae	45.997	-120.3
Drepanaphis	acerifoliae	Drepanaphis acerifoliae	46.244	-120.012
Drepanaphis	acerifoliae	Drepanaphis acerifoliae	47.233	-119.276
Drepanaphis	acerifoliae	Drepanaphis acerifoliae	46.303	-119.96
Drepanaphis	acerifoliae	Drepanaphis acerifoliae	46.254	-119.737
Drepanaphis	acerifoliae	Drepanaphis acerifoliae	46.254	-119.737
Drepanaphis	acerifoliae	Drepanaphis acerifoliae	46.254	-119.737
Drepanaphis	acerifoliae	Drepanaphis acerifoliae	46.254	-119.737
Neoprociphilus	aceris	Neoprociphilus aceris	46.254	-119.737
Neoprociphilus	aceris	Neoprociphilus aceris	46.254	-119.737
Neoprociphilus	aceris	Neoprociphilus aceris	46.254	-119.737
Neoprociphilus	aceris	Neoprociphilus aceris	46.285	-119.754
Neoprociphilus	aceris	Neoprociphilus aceris	46.285	-119.754
Neoprociphilus	aceris	Neoprociphilus aceris	46.292	-119.782
Neoprociphilus	aceris	Neoprociphilus aceris	46.591	-117.904
Neoprociphilus	aceris	Neoprociphilus aceris	46.609	-117.893
Neoprociphilus	aceris	Neoprociphilus aceris	46.323	-120.008
Neoprociphilus	aceris	Neoprociphilus aceris	46.3	-119.93
Neoprociphilus	aceris	Neoprociphilus aceris	46.3	-119.93
Neoprociphilus	aceris	Neoprociphilus aceris	46.212	-121.19
Neoprociphilus	aceris	Neoprociphilus aceris	43.619	-87.952
Neoprociphilus	aceris	Neoprociphilus aceris	42.91	-79.295
Periphyllus	aceris	Periphyllus aceris	49.713	-112.71
Coloradoa	achilleae	Coloradoa achilleae	49.43	-113.498
Uroleucon	achilleae	Uroleucon achilleae	49.291	-125.312
Nasonovia	acyrthosiphon	Nasonovia acyrthosiphon	51.371	-117.016
Uroleucon	adenocaulonae	Uroleucon adenocaulonae	50.108	-122.988
Uroleucon	adenocaulonae	Uroleucon adenocaulonae	49.913	-120.795
Macrosiphum	adianti	Macrosiphum adianti	50.82	-122.035
Macrosiphum	adianti	Macrosiphum adianti	49.683	-124.983
Macrosiphum	adianti	Macrosiphum adianti	49.514	-124.786
Macrosiphum	adianti	Macrosiphum adianti	49.514	-124.786
Macrosiphum	adianti	Macrosiphum adianti	49.322	-119.476
Macrosiphum	adianti	Macrosiphum adianti	52.321	-121.522
Macrosiphum	adianti	Macrosiphum adianti	49.31	-119.57
Macrosiphum	adianti	Macrosiphum adianti	55.092	-127.892
Macrosiphum	adianti	Macrosiphum adianti	50.825	-121.685
Macrosiphum	adianti	Macrosiphum adianti	49.747	-115.783
Macrosiphum	adianti	Macrosiphum adianti	49.304	-115.111
Macrosiphum	adianti	Macrosiphum adianti	49.374	-123.288
Macrosiphum	adianti	Macrosiphum adianti	49.374	-123.288
Macrosiphum	adianti	Macrosiphum adianti	49.35	-119.567
Macrosiphum	adianti	Macrosiphum adianti	49.48	-120.479
Macrosiphum	adianti	Macrosiphum adianti	53	-122.5
Macrosiphum	adianti	Macrosiphum adianti	50.707	-122.288
Macrosiphum	adianti	Macrosiphum adianti	49.183	-119.55
Aspidaphis	adjuvans	Aspidaphis adjuvans	49.6	-119.667
Aspidaphis	adjuvans	Aspidaphis adjuvans	51.825	-121.649
Aspidaphis	adjuvans	Aspidaphis adjuvans	53.869	-123.263
Aspidaphis	adjuvans	Aspidaphis adjuvans	51.851	-121.366
Cavariella	aegopodii	Cavariella aegopodii	49.533	-120.72
Cavariella	aegopodii	Cavariella aegopodii	49.26	-123.25
Cavariella	aegopodii	Cavariella aegopodii	49.26	-123.25
Cavariella	aegopodii	Cavariella aegopodii	49.26	-123.25
Cavariella	aegopodii	Cavariella aegopodii	49.26	-123.25
Cavariella	aegopodii	Cavariella aegopodii	49.26	-123.25
Cavariella	aegopodii	Cavariella aegopodii	49.26	-123.25
Cavariella	aegopodii	Cavariella aegopodii	49.26	-123.25
Cavariella	aegopodii	Cavariella aegopodii	49.383	-120.166
Cavariella	aegopodii	Cavariella aegopodii	50.9	-116.429
Cavariella	aegopodii	Cavariella aegopodii	50.9	-116.429
Cavariella	aegopodii	Cavariella aegopodii	50.119	-122.96
Cavariella	aegopodii	Cavariella aegopodii	52.117	-106.633
Cavariella	aegopodii	Cavariella aegopodii	52.117	-106.633
Cavariella	aegopodii	Cavariella aegopodii	41.213	-121.79
Cavariella	aegopodii	Cavariella aegopodii	41.213	-121.79
Cavariella	aegopodii	Cavariella aegopodii	41.311	-122.209
Cavariella	aegopodii	Cavariella aegopodii	38.699	-108.851
Cavariella	aegopodii	Cavariella aegopodii	38.699	-108.851
Cavariella	aegopodii	Cavariella aegopodii	48.01	-116.666
Cavariella	aegopodii	Cavariella aegopodii	47.895	-116.848
Cavariella	aegopodii	Cavariella aegopodii	46.225	-121.296
Cavariella	aegopodii	Cavariella aegopodii	46.225	-121.073
Cavariella	aegopodii	Cavariella aegopodii	48.385	-117.843
Cavariella	aegopodii	Cavariella aegopodii	49.095	-123.557
Cavariella	aegopodii	Cavariella aegopodii	46.951	-120.063
Cavariella	aegopodii	Cavariella aegopodii	48.056	-117.515
Cavariella	aegopodii	Cavariella aegopodii	48.714	-119.09
Cavariella	aegopodii	Cavariella aegopodii	52.117	-122.567
Cavariella	aegopodii	Cavariella aegopodii	49.3	-121.783
Cavariella	aegopodii	Cavariella aegopodii	49.942	-124.779
Cavariella	aegopodii	Cavariella aegopodii	49.26	-123.25
Cavariella	aegopodii	Cavariella aegopodii	49.26	-123.25
Cavariella	aegopodii	Cavariella aegopodii	49.255	-123.25
Cavariella	aegopodii	Cavariella aegopodii	50.257	-98.037
Cavariella	aegopodii	Cavariella aegopodii	48.874	-53.989
Cavariella	aegopodii	Cavariella aegopodii	45.133	-76.15
Cavariella	aegopodii	Cavariella aegopodii	42.95	-79.383
Cavariella	aegopodii	Cavariella aegopodii	43.2	-80.533
Cavariella	aegopodii	Cavariella aegopodii	43.2	-80.533
Cavariella	aegopodii	Cavariella aegopodii	45.217	-75.683
Cavariella	aegopodii	Cavariella aegopodii	44.367	-75.933
Cavariella	aegopodii	Cavariella aegopodii	43.177	-79.36
Cavariella	aegopodii	Cavariella aegopodii	46.517	-84.333
Cavariella	aegopodii	Cavariella aegopodii	45.55	-82.017
Cavariella	aegopodii	Cavariella aegopodii	42.933	-79.383
Cavariella	aegopodii	Cavariella aegopodii	42.448	-76.482
Cavariella	aegopodii	Cavariella aegopodii	35.722	-82.622
Cavariella	aegopodii	Cavariella aegopodii	44.583	-123.267
Cavariella	aegopodii	Cavariella aegopodii	44.583	-123.267
Cavariella	aegopodii	Cavariella aegopodii	45.786	-120.115
Cavariella	aegopodii	Cavariella aegopodii	45.786	-120.1
Cavariella	aegopodii	Cavariella aegopodii	46.387	-119.156
Cavariella	aegopodii	Cavariella aegopodii	45.71	-120.8
Cavariella	aegopodii	Cavariella aegopodii	46.254	-119.737
Cavariella	aegopodii	Cavariella aegopodii	46.285	-119.754
Cavariella	aegopodii	Cavariella aegopodii	46.285	-119.754
Cavariella	aegopodii	Cavariella aegopodii	46.285	-119.754
Cavariella	aegopodii	Cavariella aegopodii	46.285	-119.754
Cavariella	aegopodii	Cavariella aegopodii	46.285	-119.754
Cavariella	aegopodii	Cavariella aegopodii	46.285	-119.754
Cavariella	aegopodii	Cavariella aegopodii	46.285	-119.754
Cavariella	aegopodii	Cavariella aegopodii	46.285	-119.754
Cavariella	aegopodii	Cavariella aegopodii	46.285	-119.754
Cavariella	aegopodii	Cavariella aegopodii	46.285	-119.754
Cavariella	aegopodii	Cavariella aegopodii	46.285	-119.754
Cavariella	aegopodii	Cavariella aegopodii	46.285	-119.754
Cavariella	aegopodii	Cavariella aegopodii	46.285	-119.754
Cavariella	aegopodii	Cavariella aegopodii	46.285	-119.754
Cavariella	aegopodii	Cavariella aegopodii	46.285	-119.754
Cavariella	aegopodii	Cavariella aegopodii	46.292	-119.782
Cavariella	aegopodii	Cavariella aegopodii	46.3	-119.93
Cavariella	aegopodii	Cavariella aegopodii	46.3	-119.93
Cavariella	aegopodii	Cavariella aegopodii	46.3	-119.93
Cavariella	aegopodii	Cavariella aegopodii	46.3	-119.93
Cavariella	aegopodii	Cavariella aegopodii	46.3	-119.93
Cavariella	aegopodii	Cavariella aegopodii	46.3	-119.93
Cavariella	aegopodii	Cavariella aegopodii	46.3	-119.93
Cavariella	aegopodii	Cavariella aegopodii	46.3	-119.93
Cavariella	aegopodii	Cavariella aegopodii	46.3	-119.93
Cavariella	aegopodii	Cavariella aegopodii	46.3	-119.93
Cavariella	aegopodii	Cavariella aegopodii	46.3	-119.93
Cavariella	aegopodii	Cavariella aegopodii	46.3	-119.93
Cavariella	aegopodii	Cavariella aegopodii	46.3	-119.93
Cavariella	aegopodii	Cavariella aegopodii	46.3	-119.93
Cavariella	aegopodii	Cavariella aegopodii	46.3	-119.93
Cavariella	aegopodii	Cavariella aegopodii	46.3	-119.93
Cavariella	aegopodii	Cavariella aegopodii	46.3	-119.93
Cavariella	aegopodii	Cavariella aegopodii	46.3	-119.93
Cavariella	aegopodii	Cavariella aegopodii	46.3	-119.93
Cavariella	aegopodii	Cavariella aegopodii	46.3	-119.93
Cavariella	aegopodii	Cavariella aegopodii	46.3	-119.93
Cavariella	aegopodii	Cavariella aegopodii	46.3	-119.93
Cavariella	aegopodii	Cavariella aegopodii	46.3	-119.93
Cavariella	aegopodii	Cavariella aegopodii	46.3	-119.93
Cavariella	aegopodii	Cavariella aegopodii	46.3	-119.93
Cavariella	aegopodii	Cavariella aegopodii	46.3	-119.93
Cavariella	aegopodii	Cavariella aegopodii	46.3	-119.93
Cavariella	aegopodii	Cavariella aegopodii	46.3	-119.93
Cavariella	aegopodii	Cavariella aegopodii	46.3	-119.93
Cavariella	aegopodii	Cavariella aegopodii	46.3	-119.93
Cavariella	aegopodii	Cavariella aegopodii	52.823	-116.43
Cavariella	aegopodii	Cavariella aegopodii	52.022	-115.382
Cavariella	aegopodii	Cavariella aegopodii	49.968	-112.621
Cavariella	aegopodii	Cavariella aegopodii	53.456	-113.071
Cavariella	aegopodii	Cavariella aegopodii	53.483	-113.212
Cavariella	aegopodii	Cavariella aegopodii	53.57	-113.828
Cavariella	aegopodii	Cavariella aegopodii	52.485	-112.185
Cavariella	aegopodii	Cavariella aegopodii	50.033	-113.583
Cavariella	aegopodii	Cavariella aegopodii	52.174	-116.482
Cavariella	aegopodii	Cavariella aegopodii	49	-111.951
Cavariella	aegopodii	Cavariella aegopodii	49.334	-114.417
Cavariella	aegopodii	Cavariella aegopodii	52.288	-116.376
Cavariella	aegopodii	Cavariella aegopodii	49.713	-112.71
Cavariella	aegopodii	Cavariella aegopodii	49.713	-112.71
Cavariella	aegopodii	Cavariella aegopodii	49.713	-112.71
Cavariella	aegopodii	Cavariella aegopodii	49.713	-112.71
Cavariella	aegopodii	Cavariella aegopodii	49.713	-112.71
Cavariella	aegopodii	Cavariella aegopodii	53.533	-117.045
Cavariella	aegopodii	Cavariella aegopodii	56.25	-117.283
Cavariella	aegopodii	Cavariella aegopodii	50.283	-112.033
Cavariella	aegopodii	Cavariella aegopodii	55.067	-117.283
Cavariella	aegopodii	Cavariella aegopodii	50.067	-112.117
Cavariella	aegopodii	Cavariella aegopodii	55.71	-117.6
Cavariella	aegopodii	Cavariella aegopodii	50.995	-121.793
Cavariella	aegopodii	Cavariella aegopodii	56.154	-129.304
Cavariella	aegopodii	Cavariella aegopodii	56.043	-129.906
Cavariella	aegopodii	Cavariella aegopodii	52.073	-124.999
Cavariella	aegopodii	Cavariella aegopodii	49.05	-119.833
Cavariella	aegopodii	Cavariella aegopodii	58.351	-129.911
Cavariella	aegopodii	Cavariella aegopodii	49.369	-120.581
Cavariella	aegopodii	Cavariella aegopodii	51.371	-117.016
Cavariella	aegopodii	Cavariella aegopodii	52.174	-116.482
Cavariella	aegopodii	Cavariella aegopodii	55.966	-120.57
Cavariella	aegopodii	Cavariella aegopodii	57.039	-122.485
Cavariella	aegopodii	Cavariella aegopodii	49.006	-122.311
Cavariella	aegopodii	Cavariella aegopodii	49.245	-121.76
Cavariella	aegopodii	Cavariella aegopodii	51.489	-117.274
Cavariella	aegopodii	Cavariella aegopodii	51.481	-117.369
Cavariella	aegopodii	Cavariella aegopodii	49.79	-119.043
Cavariella	aegopodii	Cavariella aegopodii	49.726	-118.925
Cavariella	aegopodii	Cavariella aegopodii	48.583	-123.45
Cavariella	aegopodii	Cavariella aegopodii	49.277	-122.918
Cavariella	aegopodii	Cavariella aegopodii	49.083	-116.45
Cavariella	aegopodii	Cavariella aegopodii	55.194	-121.203
Cavariella	aegopodii	Cavariella aegopodii	51.929	-121.285
Cavariella	aegopodii	Cavariella aegopodii	48.517	-123.367
Cavariella	aegopodii	Cavariella aegopodii	49.1	-116.5
Cavariella	aegopodii	Cavariella aegopodii	49.1	-116.5
Cavariella	aegopodii	Cavariella aegopodii	49.1	-116.5
Cavariella	aegopodii	Cavariella aegopodii	49.1	-116.5
Cavariella	aegopodii	Cavariella aegopodii	49.1	-116.5
Cavariella	aegopodii	Cavariella aegopodii	49.1	-116.5
Cavariella	aegopodii	Cavariella aegopodii	49.841	-119.092
Cavariella	aegopodii	Cavariella aegopodii	49.083	-116.467
Cavariella	aegopodii	Cavariella aegopodii	56.25	-120.85
Cavariella	aegopodii	Cavariella aegopodii	56.033	-121.917
Cavariella	aegopodii	Cavariella aegopodii	50.8	-121.317
Cavariella	aegopodii	Cavariella aegopodii	50.667	-120.317
Cavariella	aegopodii	Cavariella aegopodii	50.118	-120.784
Cavariella	aegopodii	Cavariella aegopodii	49.083	-123.083
Cavariella	aegopodii	Cavariella aegopodii	48.983	-123.817
Cavariella	aegopodii	Cavariella aegopodii	50.683	-121.933
Cavariella	aegopodii	Cavariella aegopodii	50.663	-121.158
Cavariella	aegopodii	Cavariella aegopodii	49.05	-116.467
Cavariella	aegopodii	Cavariella aegopodii	50.124	-114.832
Cavariella	aegopodii	Cavariella aegopodii	50.124	-114.832
Cavariella	aegopodii	Cavariella aegopodii	50.027	-114.834
Cavariella	aegopodii	Cavariella aegopodii	50.74	-121.862
Cavariella	aegopodii	Cavariella aegopodii	55.435	-128.83
Cavariella	aegopodii	Cavariella aegopodii	48.45	-123.3
Cavariella	aegopodii	Cavariella aegopodii	48.45	-123.3
Cavariella	aegopodii	Cavariella aegopodii	48.45	-123.3
Cavariella	aegopodii	Cavariella aegopodii	48.45	-123.3
Cavariella	aegopodii	Cavariella aegopodii	49.35	-119.567
Cavariella	aegopodii	Cavariella aegopodii	49.184	-119.547
Cavariella	aegopodii	Cavariella aegopodii	50.44	-116.269
Cavariella	aegopodii	Cavariella aegopodii	49.822	-119.849
Cavariella	aegopodii	Cavariella aegopodii	48.75	-123.233
Cavariella	aegopodii	Cavariella aegopodii	53.825	-122.873
Cavariella	aegopodii	Cavariella aegopodii	49.098	-123.176
Cavariella	aegopodii	Cavariella aegopodii	49.449	-115.063
Hyadaphis	aegopodii	Hyadaphis aegopodii	52.759	-119.116
Macrosiphum	aetheocornum	Macrosiphum aetheocornum	48.55	-123.367
Macrosiphum	aetheocornum	Macrosiphum aetheocornum	48.55	-123.367
Macrosiphum	aetheocornum	Macrosiphum aetheocornum	48.55	-123.367
Amphorophora	aff.	Amphorophora aff.	50.16	-118.512
Amphorophora	aff.	Amphorophora aff.	51.28	-116.913
Chaitophorus	aff.	Chaitophorus aff.	49.183	-119.55
Thecabius	affinis	Thecabius affinis	49.183	-119.55
Thecabius	affinis	Thecabius affinis	52.35	-122.283
Thecabius	affinis	Thecabius affinis	52.35	-122.283
Thecabius	affinis	Thecabius affinis	50.864	-116.367
Thecabius	affinis	Thecabius affinis	49.133	-122.1
Thecabius	affinis	Thecabius affinis	49.6	-119.667
Thecabius	affinis	Thecabius affinis	49.6	-119.667
Thecabius	affinis	Thecabius affinis	49.153	-125.91
Thecabius	affinis	Thecabius affinis	49.25	-123.12
Thecabius	affinis	Thecabius affinis	49.25	-123.12
Thecabius	affinis	Thecabius affinis	49.25	-123.12
Thecabius	affinis	Thecabius affinis	49.25	-123.12
Thecabius	affinis	Thecabius affinis	49.25	-123.12
Thecabius	affinis	Thecabius affinis	49.25	-123.12
Thecabius	affinis	Thecabius affinis	49.25	-123.12
Thecabius	affinis	Thecabius affinis	49.25	-123.117
Thecabius	affinis	Thecabius affinis	49.25	-123.117
Thecabius	affinis	Thecabius affinis	49.25	-123.117
Thecabius	affinis	Thecabius affinis	49.206	-123.043
Thecabius	affinis	Thecabius affinis	49.277	-123.227
Thecabius	affinis	Thecabius affinis	49.26	-123.25
Thecabius	affinis	Thecabius affinis	49.26	-123.25
Thecabius	affinis	Thecabius affinis	49.26	-123.25
Thecabius	affinis	Thecabius affinis	49.26	-123.25
Thecabius	affinis	Thecabius affinis	49.26	-123.25
Thecabius	affinis	Thecabius affinis	49.26	-123.25
Thecabius	affinis	Thecabius affinis	49.26	-123.25
Thecabius	affinis	Thecabius affinis	49.26	-123.25
Thecabius	affinis	Thecabius affinis	49.26	-123.25
Thecabius	affinis	Thecabius affinis	49.29	-119.52
Thecabius	affinis	Thecabius affinis	49.29	-119.52
Thecabius	affinis	Thecabius affinis	49.29	-119.52
Thecabius	affinis	Thecabius affinis	48.433	-123.367
Thecabius	affinis	Thecabius affinis	48.433	-123.367
Thecabius	affinis	Thecabius affinis	48.433	-123.367
Thecabius	affinis	Thecabius affinis	49.383	-120.166
Thecabius	affinis	Thecabius affinis	50.513	-116.054
Thecabius	affinis	Thecabius affinis	50.125	-121.022
Thecabius	affinis	Thecabius affinis	50.127	-115.739
Thecabius	affinis	Thecabius affinis	49.987	-119.495
Thecabius	affinis	Thecabius affinis	50.483	-100.917
Thecabius	affinis	Thecabius affinis	49.385	-99.244
Thecabius	affinis	Thecabius affinis	49.857	-99.349
Thecabius	affinis	Thecabius affinis	49.857	-99.349
Thecabius	affinis	Thecabius affinis	49.499	-98.001
Thecabius	affinis	Thecabius affinis	49.499	-98.001
Thecabius	affinis	Thecabius affinis	49.853	-97.285
Thecabius	affinis	Thecabius affinis	58.783	-94.183
Aphis	agastachyos	Aphis agastachyos	58.783	-94.183
Aphis	agastachyos	Aphis agastachyos	58.783	-94.183
Braggia	agathona	Braggia agathona	58.783	-94.183
Braggia	agathona	Braggia agathona	58.783	-94.183
Braggia	agathona	Braggia agathona	49.714	-97.912
Braggia	agathona	Braggia agathona	49.204	-98.379
Braggia	agathona	Braggia agathona	52.404	-98.911
Amphorophora	agathonica	Amphorophora agathonica	49.614	-97.322
Amphorophora	agathonica	Amphorophora agathonica	49.01	-97.21
Amphorophora	agathonica	Amphorophora agathonica	49.633	-97.133
Amphorophora	agathonica	Amphorophora agathonica	49.633	-97.133
Amphorophora	agathonica	Amphorophora agathonica	49.633	-97.133
Amphorophora	agathonica	Amphorophora agathonica	49.008	-97.562
Amphorophora	agathonica	Amphorophora agathonica	51.199	-96.62
Amphorophora	agathonica	Amphorophora agathonica	49.598	-98.88
Amphorophora	agathonica	Amphorophora agathonica	49.598	-98.88
Amphorophora	agathonica	Amphorophora agathonica	49.598	-98.88
Amphorophora	agathonica	Amphorophora agathonica	49.598	-98.88
Amphorophora	agathonica	Amphorophora agathonica	49.598	-98.88
Amphorophora	agathonica	Amphorophora agathonica	49.192	-98.101
Amphorophora	agathonica	Amphorophora agathonica	49.192	-98.101
Amphorophora	agathonica	Amphorophora agathonica	55.852	-97.812
Amphorophora	agathonica	Amphorophora agathonica	49.933	-98
Amphorophora	agathonica	Amphorophora agathonica	50.536	-99.835
Amphorophora	agathonica	Amphorophora agathonica	50.304	-96.969
Amphorophora	agathonica	Amphorophora agathonica	50	-98.4
Amphorophora	agathonica	Amphorophora agathonica	49.983	-98.3
Amphorophora	agathonica	Amphorophora agathonica	50.257	-98.037
Amphorophora	agathonica	Amphorophora agathonica	49.635	-95.95
Amphorophora	agathonica	Amphorophora agathonica	49.377	-96.109
Amphorophora	agathonica	Amphorophora agathonica	49.683	-97.45
Amphorophora	agathonica	Amphorophora agathonica	49.683	-97.45
Amphorophora	agathonica	Amphorophora agathonica	49.566	-97.183
Amphorophora	agathonica	Amphorophora agathonica	49.566	-97.183
Amphorophora	agathonica	Amphorophora agathonica	49.633	-99.6
Amphorophora	agathonica	Amphorophora agathonica	49.85	-100.933
Amphorophora	agathonica	Amphorophora agathonica	49.183	-97.933
Amphorophora	agathonica	Amphorophora agathonica	49.883	-97.15
Amphorophora	agathonica	Amphorophora agathonica	49.883	-97.15
Amphorophora	agathonica	Amphorophora agathonica	49.883	-97.15
Amphorophora	agathonica	Amphorophora agathonica	49.883	-97.15
Amphorophora	agathonica	Amphorophora agathonica	49.883	-97.15
Amphorophora	agathonica	Amphorophora agathonica	49.883	-97.15
Amphorophora	agathonica	Amphorophora agathonica	49.883	-97.15
Amphorophora	agathonica	Amphorophora agathonica	49.883	-97.15
Amphorophora	agathonica	Amphorophora agathonica	49.883	-97.15
Amphorophora	agathonica	Amphorophora agathonica	49.883	-97.15
Amphorophora	agathonica	Amphorophora agathonica	49.883	-97.15
Amphorophora	agathonica	Amphorophora agathonica	49.883	-97.15
Amphorophora	agathonica	Amphorophora agathonica	49.883	-97.15
Amphorophora	agathonica	Amphorophora agathonica	49.883	-97.15
Amphorophora	agathonica	Amphorophora agathonica	49.883	-97.15
Amphorophora	agathonica	Amphorophora agathonica	49.883	-97.15
Amphorophora	agathonica	Amphorophora agathonica	49.883	-97.15
Amphorophora	agathonica	Amphorophora agathonica	45.915	-65.189
Amphorophora	agathonica	Amphorophora agathonica	46	-66.317
Amphorophora	agathonica	Amphorophora agathonica	47.962	-66.425
Amphorophora	agathonica	Amphorophora agathonica	46.133	-63.783
Amphorophora	agathonica	Amphorophora agathonica	46.133	-63.783
Amphorophora	agathonica	Amphorophora agathonica	46.133	-63.783
Amphorophora	agathonica	Amphorophora agathonica	46.95	-65.767
Amphorophora	agathonica	Amphorophora agathonica	46.95	-65.767
Amphorophora	agathonica	Amphorophora agathonica	45.12	-66.403
Amphorophora	agathonica	Amphorophora agathonica	45.12	-66.403
Amphorophora	agathonica	Amphorophora agathonica	47.99	-66.356
Amphorophora	agathonica	Amphorophora agathonica	45.967	-66.65
Amphorophora	agathonica	Amphorophora agathonica	45.967	-66.65
Amphorophora	agathonica	Amphorophora agathonica	45.967	-66.65
Amphorophora	agathonica	Amphorophora agathonica	45.967	-66.65
Amphorophora	agathonica	Amphorophora agathonica	45.967	-66.65
Amphorophora	agathonica	Amphorophora agathonica	45.967	-66.65
Amphorophora	agathonica	Amphorophora agathonica	45.967	-66.65
Amphorophora	agathonica	Amphorophora agathonica	45.967	-66.65
Amphorophora	agathonica	Amphorophora agathonica	45.967	-66.65
Amphorophora	agathonica	Amphorophora agathonica	45.967	-66.65
Amphorophora	agathonica	Amphorophora agathonica	45.967	-66.65
Amphorophora	agathonica	Amphorophora agathonica	45.967	-66.65
Amphorophora	agathonica	Amphorophora agathonica	45.967	-66.65
Amphorophora	agathonica	Amphorophora agathonica	45.967	-66.65
Amphorophora	agathonica	Amphorophora agathonica	45.967	-66.65
Amphorophora	agathonica	Amphorophora agathonica	45.967	-66.65
Amphorophora	agathonica	Amphorophora agathonica	45.967	-66.65
Amphorophora	agathonica	Amphorophora agathonica	45.967	-66.65
Amphorophora	agathonica	Amphorophora agathonica	45.967	-66.65
Amphorophora	agathonica	Amphorophora agathonica	45.967	-66.65
Amphorophora	agathonica	Amphorophora agathonica	45.967	-66.65
Amphorophora	agathonica	Amphorophora agathonica	45.967	-66.65
Amphorophora	agathonica	Amphorophora agathonica	45.967	-66.65
Amphorophora	agathonica	Amphorophora agathonica	45.967	-66.65
Amphorophora	agathonica	Amphorophora agathonica	45.967	-66.65
Amphorophora	agathonica	Amphorophora agathonica	45.967	-66.65
Amphorophora	agathonica	Amphorophora agathonica	45.967	-66.65
Amphorophora	agathonica	Amphorophora agathonica	45.967	-66.65
Amphorophora	agathonica	Amphorophora agathonica	45.967	-66.65
Amphorophora	agathonica	Amphorophora agathonica	45.922	-66.608
Amphorophora	agathonica	Amphorophora agathonica	45.917	-66.6
Amphorophora	agathonica	Amphorophora agathonica	45.917	-66.6
Amphorophora	agathonica	Amphorophora agathonica	47.061	-67.762
Eulachnus	agilis	Eulachnus agilis	46.482	-65.28
Eulachnus	agilis	Eulachnus agilis	46.482	-65.28
Eulachnus	agilis	Eulachnus agilis	46.358	-65.536
Eulachnus	agilis	Eulachnus agilis	46.973	-67.553
Eulachnus	agilis	Eulachnus agilis	45.826	-66.118
Eulachnus	agilis	Eulachnus agilis	45.9	-66.583
Eulachnus	agilis	Eulachnus agilis	45.9	-66.583
Eulachnus	agilis	Eulachnus agilis	45.9	-66.583
Eulachnus	agilis	Eulachnus agilis	45.606	-67.227
Eulachnus	agilis	Eulachnus agilis	45.783	-66
Eulachnus	agilis	Eulachnus agilis	45.105	-67.044
Eulachnus	agilis	Eulachnus agilis	45.105	-67.044
Eulachnus	agilis	Eulachnus agilis	45.105	-67.044
Eulachnus	agilis	Eulachnus agilis	47.668	-65.374
Eulachnus	agilis	Eulachnus agilis	47.668	-65.374
Macrosiphum	agrimoniellum	Macrosiphum agrimoniellum	47.012	-67.601
Macrosiphum	agrimoniellum	Macrosiphum agrimoniellum	47.97	-66.187
Macrosiphum	agrimoniellum	Macrosiphum agrimoniellum	45.138	-66.754
Macrosiphum	agrimoniellum	Macrosiphum agrimoniellum	45.936	-65.161
Macrosiphum	agrimoniellum	Macrosiphum agrimoniellum	45.936	-65.161
Cinara	alaskana	Cinara alaskana	46.65	-64.867
Boernerina	alaskensis	Boernerina alaskensis	46.667	-64.717
Boernerina	alaskensis	Boernerina alaskensis	47.337	-68.095
Boernerina	alaskensis	Boernerina alaskensis	45.9	-66.663
Boernerina	alaskensis	Boernerina alaskensis	45.9	-66.663
Boernerina	alaskensis	Boernerina alaskensis	45.9	-66.663
Boernerina	alaskensis	Boernerina alaskensis	45.9	-66.663
Boernerina	alaskensis	Boernerina alaskensis	45.9	-66.663
Boernerina	alaskensis	Boernerina alaskensis	45.9	-66.663
Boernerina	alaskensis	Boernerina alaskensis	45.9	-66.663
Boernerina	alaskensis	Boernerina alaskensis	45.67	-65.407
Boernerina	alaskensis	Boernerina alaskensis	47.616	-65.001
Boernerina	alaskensis	Boernerina alaskensis	47.302	-68.068
Boernerina	alaskensis	Boernerina alaskensis	45.167	-67.334
Boernerina	alaskensis	Boernerina alaskensis	45.167	-67.334
Boernerina	alaskensis	Boernerina alaskensis	46.017	-65.25
Boernerina	alaskensis	Boernerina alaskensis	47.196	-67.805
Neosymydobius	albasiphus	Neosymydobius albasiphus	47.196	-67.805
Chaitophorus	albicentrus	Chaitophorus albicentrus	47.196	-67.805
Pterocallis	albidus	Pterocallis albidus	45.639	-67.009
Pterocallis	albidus	Pterocallis albidus	45.639	-67.009
Pterocallis	albidus	Pterocallis albidus	45.639	-67.009
Pterocallis	albidus	Pterocallis albidus	45.639	-67.009
Pterocallis	albidus	Pterocallis albidus	46.05	-66.9
Pterocallis	albidus	Pterocallis albidus	49.309	-57.036
Pterocallis	albidus	Pterocallis albidus	49.309	-57.036
Pterocallis	albidus	Pterocallis albidus	49.309	-57.036
Pterocallis	albidus	Pterocallis albidus	49.465	-54.081
Pterocallis	albidus	Pterocallis albidus	49.112	-58.407
Pterocallis	albidus	Pterocallis albidus	49.112	-58.407
Macrosiphum	albifrons	Macrosiphum albifrons	48.15	-53.964
Macrosiphum	albifrons	Macrosiphum albifrons	49.252	-57.458
Macrosiphum	albifrons	Macrosiphum albifrons	49.164	-57.443
Macrosiphum	albifrons	Macrosiphum albifrons	50.679	-57.217
Macrosiphum	albifrons	Macrosiphum albifrons	49.119	-55.376
Macrosiphum	albifrons	Macrosiphum albifrons	51.075	-56.676
Macrosiphum	albifrons	Macrosiphum albifrons	49.117	-55.083
Macrosiphum	albifrons	Macrosiphum albifrons	48.579	-59.168
Macrosiphum	albifrons	Macrosiphum albifrons	49.255	-57.483
Macrosiphum	albifrons	Macrosiphum albifrons	50.038	-57.703
Macrosiphum	albifrons	Macrosiphum albifrons	49.026	-57.593
Macrosiphum	albifrons	Macrosiphum albifrons	47.514	-52.784
Macrosiphum	albifrons	Macrosiphum albifrons	47.573	-52.731
Macrosiphum	albifrons	Macrosiphum albifrons	47.571	-52.76
Macrosiphum	albifrons	Macrosiphum albifrons	49.877	-57.783
Macrosiphum	albifrons	Macrosiphum albifrons	46.011	-60.208
Macrosiphum	albifrons	Macrosiphum albifrons	44.064	-65.513
Macrosiphum	albifrons	Macrosiphum albifrons	45.619	-61.999
Macrosiphum	albifrons	Macrosiphum albifrons	45.017	-64.117
Macrosiphum	albifrons	Macrosiphum albifrons	45.1	-64.25
Macrosiphum	albifrons	Macrosiphum albifrons	45.05	-64.733
Macrosiphum	albifrons	Macrosiphum albifrons	45.05	-64.733
Macrosiphum	albifrons	Macrosiphum albifrons	46.096	-60.512
Macrosiphum	albifrons	Macrosiphum albifrons	43.864	-66.076
Macrosiphum	albifrons	Macrosiphum albifrons	45.067	-64.633
Macrosiphum	albifrons	Macrosiphum albifrons	45.135	-64.41
Macrosiphum	albifrons	Macrosiphum albifrons	45.067	-64.583
Macrosiphum	albifrons	Macrosiphum albifrons	45.067	-64.583
Macrosiphum	albifrons	Macrosiphum albifrons	44.769	-65.635
Macrosiphum	albifrons	Macrosiphum albifrons	45.412	-64.068
Macrosiphum	albifrons	Macrosiphum albifrons	44.65	-63.5
Macrosiphum	albifrons	Macrosiphum albifrons	45.083	-64.5
Macrosiphum	albifrons	Macrosiphum albifrons	45.083	-64.5
Macrosiphum	albifrons	Macrosiphum albifrons	43.698	-65.114
Macrosiphum	albifrons	Macrosiphum albifrons	45.527	-62.967
Macrosiphum	albifrons	Macrosiphum albifrons	45.383	-63.424
Macrosiphum	albifrons	Macrosiphum albifrons	45.389	-63.429
Macrosiphum	albifrons	Macrosiphum albifrons	44.687	-63.148
Macrosiphum	albifrons	Macrosiphum albifrons	44.947	-65.002
Macrosiphum	albifrons	Macrosiphum albifrons	45.419	-64.191
Macrosiphum	albifrons	Macrosiphum albifrons	44.799	-63.159
Macrosiphum	albifrons	Macrosiphum albifrons	43.603	-65.468
Macrosiphum	albifrons	Macrosiphum albifrons	45.589	-62.502
Macrosiphum	albifrons	Macrosiphum albifrons	45.1	-64.417
Macrosiphum	albifrons	Macrosiphum albifrons	44.73	-63.29
Macrosiphum	albifrons	Macrosiphum albifrons	44.73	-63.29
Macrosiphum	albifrons	Macrosiphum albifrons	45.15	-64.467
Macrosiphum	albifrons	Macrosiphum albifrons	45.15	-64.467
Macrosiphum	albifrons	Macrosiphum albifrons	45.15	-64.467
Macrosiphum	albifrons	Macrosiphum albifrons	45.929	-60.298
Macrosiphum	albifrons	Macrosiphum albifrons	45.816	-63.587
Macrosiphum	albifrons	Macrosiphum albifrons	45.633	-63.432
Macrosiphum	albifrons	Macrosiphum albifrons	45.017	-64.75
Macrosiphum	albifrons	Macrosiphum albifrons	47.268	-83.206
Macrosiphum	albifrons	Macrosiphum albifrons	44.083	-77.517
Macrosiphum	albifrons	Macrosiphum albifrons	45.433	-76.35
Macrosiphum	albifrons	Macrosiphum albifrons	46.05	-81.783
Macrosiphum	albifrons	Macrosiphum albifrons	43.917	-78.683
Macrosiphum	albifrons	Macrosiphum albifrons	44.117	-79.567
Macrosiphum	albifrons	Macrosiphum albifrons	43.167	-80.267
Macrosiphum	albifrons	Macrosiphum albifrons	45.35	-76.033
Macrosiphum	albifrons	Macrosiphum albifrons	45.35	-76.033
Macrosiphum	albifrons	Macrosiphum albifrons	50.183	-93.214
Macrosiphum	albifrons	Macrosiphum albifrons	50.183	-93.214
Macrosiphum	albifrons	Macrosiphum albifrons	50.183	-93.214
Macrosiphum	albifrons	Macrosiphum albifrons	42.403	-82.183
Macrosiphum	albifrons	Macrosiphum albifrons	42.403	-82.183
Macrosiphum	albifrons	Macrosiphum albifrons	42.403	-82.183
Macrosiphum	albifrons	Macrosiphum albifrons	44.561	-78.045
Macrosiphum	albifrons	Macrosiphum albifrons	44.561	-78.045
Macrosiphum	albifrons	Macrosiphum albifrons	42.9	-79.6
Macrosiphum	albifrons	Macrosiphum albifrons	49.583	-92.309
Macrosiphum	albifrons	Macrosiphum albifrons	45.329	-75.205
Macrosiphum	albifrons	Macrosiphum albifrons	45.329	-75.205
Macrosiphum	albifrons	Macrosiphum albifrons	43.22	-79.196
Macrosiphum	albifrons	Macrosiphum albifrons	43.22	-79.196
Macrosiphum	albifrons	Macrosiphum albifrons	43.22	-79.196
Macrosiphum	albifrons	Macrosiphum albifrons	43.22	-79.196
Macrosiphum	albifrons	Macrosiphum albifrons	49.905	-76.62
Macrosiphum	albifrons	Macrosiphum albifrons	44.208	-76.259
Macrosiphum	albifrons	Macrosiphum albifrons	43.55	-80.25
Macrosiphum	albifrons	Macrosiphum albifrons	43.998	-77.225
Macrosiphum	albifrons	Macrosiphum albifrons	42.03	-82.903
Macrosiphum	albifrons	Macrosiphum albifrons	42.543	-81.994
Macrosiphum	albifrons	Macrosiphum albifrons	48.967	-87.985
Macrosiphum	albifrons	Macrosiphum albifrons	45.111	-75.788
Macrosiphum	albifrons	Macrosiphum albifrons	45.033	-75.902
Macrosiphum	albifrons	Macrosiphum albifrons	45.033	-75.902
Macrosiphum	albifrons	Macrosiphum albifrons	45.033	-75.902
Macrosiphum	albifrons	Macrosiphum albifrons	44.949	-76.516
Macrosiphum	albifrons	Macrosiphum albifrons	43.185	-79.39
Macrosiphum	albifrons	Macrosiphum albifrons	43.185	-79.39
Macrosiphum	albifrons	Macrosiphum albifrons	43.185	-79.39
Macrosiphum	albifrons	Macrosiphum albifrons	43.185	-79.39
Macrosiphum	albifrons	Macrosiphum albifrons	43.185	-79.39
Macrosiphum	albifrons	Macrosiphum albifrons	43.185	-79.39
Macrosiphum	albifrons	Macrosiphum albifrons	43.185	-79.39
Macrosiphum	albifrons	Macrosiphum albifrons	43.185	-79.39
Macrosiphum	albifrons	Macrosiphum albifrons	43.185	-79.39
Macrosiphum	albifrons	Macrosiphum albifrons	43.185	-79.39
Macrosiphum	albifrons	Macrosiphum albifrons	43.185	-79.39
Macrosiphum	albifrons	Macrosiphum albifrons	43.185	-79.39
Macrosiphum	albifrons	Macrosiphum albifrons	43.185	-79.39
Macrosiphum	albifrons	Macrosiphum albifrons	43.185	-79.39
Macrosiphum	albifrons	Macrosiphum albifrons	43.185	-79.39
Macrosiphum	albifrons	Macrosiphum albifrons	43.185	-79.39
Macrosiphum	albifrons	Macrosiphum albifrons	43.185	-79.39
Macrosiphum	albifrons	Macrosiphum albifrons	43.185	-79.39
Macrosiphum	albifrons	Macrosiphum albifrons	43.185	-79.39
Macrosiphum	albifrons	Macrosiphum albifrons	43.185	-79.39
Macrosiphum	albifrons	Macrosiphum albifrons	43.185	-79.39
Macrosiphum	albifrons	Macrosiphum albifrons	43.185	-79.39
Macrosiphum	albifrons	Macrosiphum albifrons	43.185	-79.39
Macrosiphum	albifrons	Macrosiphum albifrons	43.185	-79.39
Macrosiphum	albifrons	Macrosiphum albifrons	43.185	-79.39
Macrosiphum	albifrons	Macrosiphum albifrons	43.185	-79.39
Macrosiphum	albifrons	Macrosiphum albifrons	43.185	-79.39
Macrosiphum	albifrons	Macrosiphum albifrons	43.185	-79.39
Macrosiphum	albifrons	Macrosiphum albifrons	43.185	-79.39
Macrosiphum	albifrons	Macrosiphum albifrons	43.185	-79.39
Macrosiphum	albifrons	Macrosiphum albifrons	43.185	-79.39
Macrosiphum	albifrons	Macrosiphum albifrons	43.185	-79.39
Macrosiphum	albifrons	Macrosiphum albifrons	43.185	-79.39
Macrosiphum	albifrons	Macrosiphum albifrons	43.185	-79.39
Macrosiphum	albifrons	Macrosiphum albifrons	43.185	-79.39
Macrosiphum	albifrons	Macrosiphum albifrons	43.185	-79.39
Macrosiphum	albifrons	Macrosiphum albifrons	43.185	-79.39
Macrosiphum	albifrons	Macrosiphum albifrons	43.185	-79.39
Macrosiphum	albifrons	Macrosiphum albifrons	43.185	-79.39
Macrosiphum	albifrons	Macrosiphum albifrons	43.185	-79.39
Macrosiphum	albifrons	Macrosiphum albifrons	43.185	-79.39
Macrosiphum	albifrons	Macrosiphum albifrons	43.185	-79.39
Macrosiphum	albifrons	Macrosiphum albifrons	43.185	-79.39
Macrosiphum	albifrons	Macrosiphum albifrons	43.185	-79.39
Macrosiphum	albifrons	Macrosiphum albifrons	43.185	-79.39
Macrosiphum	albifrons	Macrosiphum albifrons	43.185	-79.39
Macrosiphum	albifrons	Macrosiphum albifrons	49.344	-80.469
Macrosiphum	albifrons	Macrosiphum albifrons	45.316	-75.802
Macrosiphum	albifrons	Macrosiphum albifrons	43.236	-79.165
Macrosiphum	albifrons	Macrosiphum albifrons	43.236	-79.165
Macrosiphum	albifrons	Macrosiphum albifrons	43.236	-79.165
Macrosiphum	albifrons	Macrosiphum albifrons	43.236	-79.165
Macrosiphum	albifrons	Macrosiphum albifrons	43.236	-79.165
Macrosiphum	albifrons	Macrosiphum albifrons	43.236	-79.165
Macrosiphum	albifrons	Macrosiphum albifrons	43.236	-79.165
Macrosiphum	albifrons	Macrosiphum albifrons	43.236	-79.165
Macrosiphum	albifrons	Macrosiphum albifrons	43.236	-79.165
Macrosiphum	albifrons	Macrosiphum albifrons	43.236	-79.165
Macrosiphum	albifrons	Macrosiphum albifrons	43.236	-79.165
Macrosiphum	albifrons	Macrosiphum albifrons	43.236	-79.165
Macrosiphum	albifrons	Macrosiphum albifrons	43.236	-79.165
Macrosiphum	albifrons	Macrosiphum albifrons	43.236	-79.165
Macrosiphum	albifrons	Macrosiphum albifrons	43.236	-79.165
Macrosiphum	albifrons	Macrosiphum albifrons	43.236	-79.165
Macrosiphum	albifrons	Macrosiphum albifrons	43.236	-79.165
Macrosiphum	albifrons	Macrosiphum albifrons	43.236	-79.165
Macrosiphum	albifrons	Macrosiphum albifrons	43.236	-79.164
Macrosiphum	albifrons	Macrosiphum albifrons	43.236	-79.164
Macrosiphum	albifrons	Macrosiphum albifrons	43.235	-79.165
Macrosiphum	albifrons	Macrosiphum albifrons	43.235	-79.165
Macrosiphum	albifrons	Macrosiphum albifrons	43.235	-79.165
Macrosiphum	albifrons	Macrosiphum albifrons	43.235	-79.165
Macrosiphum	albifrons	Macrosiphum albifrons	43.235	-79.165
Macrosiphum	albifrons	Macrosiphum albifrons	43.235	-79.165
Macrosiphum	albifrons	Macrosiphum albifrons	43.235	-79.165
Macrosiphum	albifrons	Macrosiphum albifrons	43.235	-79.165
Macrosiphum	albifrons	Macrosiphum albifrons	43.235	-79.166
Macrosiphum	albifrons	Macrosiphum albifrons	43.235	-79.166
Macrosiphum	albifrons	Macrosiphum albifrons	43.235	-79.166
Macrosiphum	albifrons	Macrosiphum albifrons	43.235	-79.166
Macrosiphum	albifrons	Macrosiphum albifrons	43.235	-79.166
Macrosiphum	albifrons	Macrosiphum albifrons	43.239	-79.165
Macrosiphum	albifrons	Macrosiphum albifrons	43.239	-79.165
Macrosiphum	albifrons	Macrosiphum albifrons	43.239	-79.165
Macrosiphum	albifrons	Macrosiphum albifrons	43.239	-79.165
Macrosiphum	albifrons	Macrosiphum albifrons	43.239	-79.165
Macrosiphum	albifrons	Macrosiphum albifrons	43.239	-79.165
Macrosiphum	albifrons	Macrosiphum albifrons	43.239	-79.165
Iziphya	albipes	Iziphya albipes	43.239	-79.165
Iziphya	albipes	Iziphya albipes	43.239	-79.165
Iziphya	albipes	Iziphya albipes	43.239	-79.165
Lachnus	allegheniensis	Lachnus allegheniensis	43.229	-79.127
Calaphis	alni	Calaphis alni	43.192	-79.082
Illinoia	alni	Illinoia alni	43.192	-79.082
Illinoia	alni	Illinoia alni	43.192	-79.082
Illinoia	alni	Illinoia alni	43.192	-79.082
Illinoia	alni	Illinoia alni	43.192	-79.082
Illinoia	alni	Illinoia alni	43.192	-79.082
Illinoia	alni	Illinoia alni	43.193	-79.082
Illinoia	alni	Illinoia alni	43.193	-79.082
Illinoia	alni	Illinoia alni	43.193	-79.082
Illinoia	alni	Illinoia alni	43.193	-79.082
Illinoia	alni	Illinoia alni	43.193	-79.082
Pterocallis	alni	Pterocallis alni	43.193	-79.082
Pterocallis	alni	Pterocallis alni	43.193	-79.082
Pterocallis	alni	Pterocallis alni	43.193	-79.082
Pterocallis	alni	Pterocallis alni	43.193	-79.082
Pterocallis	alni	Pterocallis alni	43.193	-79.082
Pterocallis	alni	Pterocallis alni	43.193	-79.082
Pterocallis	alni	Pterocallis alni	43.193	-79.082
Pterocallis	alni	Pterocallis alni	43.193	-79.082
Pterocallis	alni	Pterocallis alni	43.193	-79.082
Pterocallis	alni	Pterocallis alni	43.193	-79.082
Pterocallis	alni	Pterocallis alni	43.192	-79.084
Pterocallis	alni	Pterocallis alni	43.208	-79.19
Pterocallis	alni	Pterocallis alni	43.208	-79.19
Pterocallis	alni	Pterocallis alni	43.208	-79.19
Pterocallis	alni	Pterocallis alni	43.208	-79.19
Pterocallis	alni	Pterocallis alni	43.208	-79.19
Pterocallis	alnifoliae	Pterocallis alnifoliae	43.208	-79.19
Pterocallis	alnifoliae	Pterocallis alnifoliae	43.208	-79.19
Pterocallis	alnifoliae	Pterocallis alnifoliae	43.208	-79.19
Pterocallis	alnifoliae	Pterocallis alnifoliae	43.208	-79.19
Pterocallis	alnifoliae	Pterocallis alnifoliae	43.208	-79.19
Pterocallis	alnifoliae	Pterocallis alnifoliae	43.208	-79.19
Pterocallis	alnifoliae	Pterocallis alnifoliae	43.208	-79.19
Pterocallis	alnifoliae	Pterocallis alnifoliae	43.208	-79.19
Pterocallis	alnifoliae	Pterocallis alnifoliae	43.256	-79.129
Pterocallis	alnifoliae	Pterocallis alnifoliae	43.256	-79.129
Pterocallis	alnifoliae	Pterocallis alnifoliae	43.256	-79.13
Pterocallis	alnifoliae	Pterocallis alnifoliae	43.256	-79.13
Pterocallis	alnifoliae	Pterocallis alnifoliae	43.256	-79.13
Pterocallis	alnifoliae	Pterocallis alnifoliae	43.257	-79.13
Pterocallis	alnifoliae	Pterocallis alnifoliae	43.257	-79.13
Pterocallis	alnifoliae	Pterocallis alnifoliae	43.257	-79.13
Pterocallis	alnifoliae	Pterocallis alnifoliae	43.257	-79.129
Pterocallis	alnifoliae	Pterocallis alnifoliae	43.257	-79.129
Pterocallis	alnifoliae	Pterocallis alnifoliae	43.257	-79.129
Pterocallis	alnifoliae	Pterocallis alnifoliae	43.257	-79.129
Pterocallis	alnifoliae	Pterocallis alnifoliae	43.257	-79.129
Pterocallis	alnifoliae	Pterocallis alnifoliae	43.257	-79.129
Pterocallis	alnifoliae	Pterocallis alnifoliae	45.417	-75.7
Pterocallis	alnifoliae	Pterocallis alnifoliae	45.417	-75.7
Pterocallis	alnifoliae	Pterocallis alnifoliae	45.417	-75.7
Pterocallis	alnifoliae	Pterocallis alnifoliae	45.417	-75.7
Pterocallis	alnifoliae	Pterocallis alnifoliae	45.417	-75.7
Pterocallis	alnifoliae	Pterocallis alnifoliae	45.417	-75.7
Pterocallis	alnifoliae	Pterocallis alnifoliae	45.417	-75.7
Pterocallis	alnifoliae	Pterocallis alnifoliae	45.417	-75.7
Pterocallis	alnifoliae	Pterocallis alnifoliae	45.417	-75.7
Pterocallis	alnifoliae	Pterocallis alnifoliae	45.374	-75.653
Pterocallis	alnifoliae	Pterocallis alnifoliae	45.393	-75.717
Pterocallis	alnifoliae	Pterocallis alnifoliae	45.393	-75.717
Pterocallis	alnifoliae	Pterocallis alnifoliae	45.391	-75.702
Pterocallis	alnifoliae	Pterocallis alnifoliae	45.391	-75.702
Pterocallis	alnifoliae	Pterocallis alnifoliae	45.391	-75.702
Pterocallis	alnifoliae	Pterocallis alnifoliae	45.391	-75.704
Pterocallis	alnifoliae	Pterocallis alnifoliae	45.391	-75.704
Pterocallis	alnifoliae	Pterocallis alnifoliae	45.386	-75.708
Pterocallis	alnifoliae	Pterocallis alnifoliae	45.377	-75.655
Pterocallis	alnifoliae	Pterocallis alnifoliae	45.39	-75.712
Pterocallis	alnifoliae	Pterocallis alnifoliae	41.967	-82.517
Pterocallis	alnifoliae	Pterocallis alnifoliae	45.041	-75.904
Pterocallis	alnifoliae	Pterocallis alnifoliae	43.176	-79.36
Pterocallis	alnifoliae	Pterocallis alnifoliae	43.176	-79.36
Pterocallis	alnifoliae	Pterocallis alnifoliae	43.176	-79.361
Pterocallis	alnifoliae	Pterocallis alnifoliae	43.176	-79.361
Pterocallis	alnifoliae	Pterocallis alnifoliae	43.176	-79.361
Pterocallis	alnifoliae	Pterocallis alnifoliae	43.176	-79.361
Pterocallis	alnifoliae	Pterocallis alnifoliae	43.176	-79.361
Pterocallis	alnifoliae	Pterocallis alnifoliae	43.176	-79.361
Pterocallis	alnifoliae	Pterocallis alnifoliae	43.176	-79.361
Pterocallis	alnifoliae	Pterocallis alnifoliae	43.176	-79.361
Pterocallis	alnifoliae	Pterocallis alnifoliae	43.176	-79.361
Pterocallis	alnifoliae	Pterocallis alnifoliae	43.176	-79.361
Pterocallis	alnifoliae	Pterocallis alnifoliae	43.176	-79.361
Pterocallis	alnifoliae	Pterocallis alnifoliae	43.176	-79.361
Pterocallis	alnifoliae	Pterocallis alnifoliae	43.176	-79.361
Pterocallis	alnifoliae	Pterocallis alnifoliae	43.176	-79.361
Pterocallis	alnifoliae	Pterocallis alnifoliae	43.176	-79.361
Pterocallis	alnifoliae	Pterocallis alnifoliae	43.176	-79.361
Pterocallis	alnifoliae	Pterocallis alnifoliae	43.176	-79.361
Pterocallis	alnifoliae	Pterocallis alnifoliae	43.176	-79.361
Pterocallis	alnifoliae	Pterocallis alnifoliae	43.176	-79.361
Pterocallis	alnifoliae	Pterocallis alnifoliae	43.176	-79.361
Pterocallis	alnifoliae	Pterocallis alnifoliae	43.176	-79.361
Pterocallis	alnifoliae	Pterocallis alnifoliae	43.176	-79.361
Pterocallis	alnifoliae	Pterocallis alnifoliae	43.176	-79.361
Pterocallis	alnifoliae	Pterocallis alnifoliae	43.176	-79.361
Pterocallis	alnifoliae	Pterocallis alnifoliae	43.176	-79.361
Pterocallis	alnifoliae	Pterocallis alnifoliae	43.176	-79.361
Pterocallis	alnifoliae	Pterocallis alnifoliae	43.176	-79.361
Pterocallis	alnifoliae	Pterocallis alnifoliae	43.176	-79.361
Pterocallis	alnifoliae	Pterocallis alnifoliae	43.176	-79.361
Pterocallis	alnifoliae	Pterocallis alnifoliae	43.176	-79.361
Pterocallis	alnifoliae	Pterocallis alnifoliae	43.176	-79.361
Calaphis	alnosa	Calaphis alnosa	43.177	-79.36
Calaphis	alnosa	Calaphis alnosa	43.177	-79.36
Calaphis	alnosa	Calaphis alnosa	43.177	-79.36
Hannabura	alnosa	Hannabura alnosa	43.177	-79.36
Hannabura	alnosa	Hannabura alnosa	47.4	-79.747
Hannabura	alnosa	Hannabura alnosa	44.417	-79.833
Hannabura	alnosa	Hannabura alnosa	44.417	-79.833
Hannabura	alnosa	Hannabura alnosa	46.793	-79.802
Sitobion	alopecuri	Sitobion alopecuri	45.305	-75.816
Sitobion	alopecuri	Sitobion alopecuri	42.704	-81.189
Nasonovia	alpina	Nasonovia alpina	43.185	-79.39
Nasonovia	alpina	Nasonovia alpina	49.28	-81.746
Nasonovia	alpina	Nasonovia alpina	43.18	-79.29
Nasonovia	alpina	Nasonovia alpina	43.18	-79.29
Nasonovia	alpina	Nasonovia alpina	43.18	-79.29
Nasonovia	alpina	Nasonovia alpina	43.18	-79.29
Nasonovia	alpina	Nasonovia alpina	43.18	-79.29
Nasonovia	alpina	Nasonovia alpina	43.18	-79.29
Uroleucon	ambrosiae	Uroleucon ambrosiae	43.18	-79.29
Uroleucon	ambrosiae	Uroleucon ambrosiae	43.18	-79.29
Uroleucon	ambrosiae	Uroleucon ambrosiae	43.181	-79.29
Uroleucon	ambrosiae	Uroleucon ambrosiae	43.181	-79.29
Uroleucon	ambrosiae	Uroleucon ambrosiae	43.181	-79.29
Uroleucon	ambrosiae	Uroleucon ambrosiae	43.181	-79.29
Uroleucon	ambrosiae	Uroleucon ambrosiae	43.181	-79.29
Uroleucon	ambrosiae	Uroleucon ambrosiae	43.181	-79.29
Uroleucon	ambrosiae	Uroleucon ambrosiae	43.181	-79.29
Uroleucon	ambrosiae	Uroleucon ambrosiae	43.181	-79.29
Uroleucon	ambrosiae	Uroleucon ambrosiae	46.817	-64.067
Uroleucon	ambrosiae	Uroleucon ambrosiae	46.817	-64.067
Uroleucon	ambrosiae	Uroleucon ambrosiae	46.817	-64.067
Uroleucon	ambrosiae	Uroleucon ambrosiae	46.817	-64.067
Uroleucon	ambrosiae	Uroleucon ambrosiae	46.037	-62.729
Uroleucon	ambrosiae	Uroleucon ambrosiae	46.037	-62.729
Uroleucon	ambrosiae	Uroleucon ambrosiae	46.233	-63.133
Macrosiphum	amelanchiericolens	Macrosiphum amelanchiericolens	46.367	-63.617
Macrosiphum	amelanchiericolens	Macrosiphum amelanchiericolens	46.367	-63.617
Macrosiphum	amelanchiericolens	Macrosiphum amelanchiericolens	46.35	-63.167
Eriosoma	americanum	Eriosoma americanum	46.344	-63.16
Eriosoma	americanum	Eriosoma americanum	46.733	-64.217
Eriosoma	americanum	Eriosoma americanum	46.733	-64.217
Eriosoma	americanum	Eriosoma americanum	46.17	-62.56
Eriosoma	americanum	Eriosoma americanum	46.17	-62.56
Eriosoma	americanum	Eriosoma americanum	46.7	-64.217
Eriosoma	americanum	Eriosoma americanum	46.5	-63.983
Eriosoma	americanum	Eriosoma americanum	46.219	-62.608
Eriosoma	americanum	Eriosoma americanum	46.219	-62.608
Eriosoma	americanum	Eriosoma americanum	46.219	-62.608
Eriosoma	americanum	Eriosoma americanum	46.35	-62.25
Eriosoma	americanum	Eriosoma americanum	46.422	-63.898
Eriosoma	americanum	Eriosoma americanum	45.647	-73.443
Eriosoma	americanum	Eriosoma americanum	48.003	-65.379
Eriosoma	americanum	Eriosoma americanum	48.915	-65.333
Eriosoma	americanum	Eriosoma americanum	45.458	-74.208
Eriosoma	americanum	Eriosoma americanum	45.458	-74.208
Eriosoma	americanum	Eriosoma americanum	46.017	-73.45
Eriosoma	americanum	Eriosoma americanum	45.083	-73.367
Eriosoma	americanum	Eriosoma americanum	48.881	-66.114
Eriosoma	americanum	Eriosoma americanum	48.197	-65.999
Eriosoma	americanum	Eriosoma americanum	45.5	-75.817
Eriosoma	americanum	Eriosoma americanum	45.509	-75.911
Eriosoma	americanum	Eriosoma americanum	45.448	-75.781
Eriosoma	americanum	Eriosoma americanum	48.36	-68.798
Eriosoma	americanum	Eriosoma americanum	45.55	-73.344
Eriosoma	americanum	Eriosoma americanum	48.945	-77.948
Eriosoma	americanum	Eriosoma americanum	47.793	-77.325
Eriosoma	americanum	Eriosoma americanum	47.475	-68.483
Eriosoma	americanum	Eriosoma americanum	45.33	-72.196
Eriosoma	americanum	Eriosoma americanum	46.781	-71.275
Eriosoma	americanum	Eriosoma americanum	46.781	-71.275
Eriosoma	americanum	Eriosoma americanum	46.781	-71.275
Eriosoma	americanum	Eriosoma americanum	46.781	-71.275
Eriosoma	americanum	Eriosoma americanum	46.781	-71.275
Eriosoma	americanum	Eriosoma americanum	46.781	-71.275
Eriosoma	americanum	Eriosoma americanum	46.781	-71.275
Eriosoma	americanum	Eriosoma americanum	45.737	-73.445
Eriosoma	americanum	Eriosoma americanum	46.772	-76.127
Eriosoma	americanum	Eriosoma americanum	46.772	-76.127
Eriosoma	americanum	Eriosoma americanum	47.809	-69.557
Eriosoma	americanum	Eriosoma americanum	45.648	-72.957
Eriosoma	americanum	Eriosoma americanum	45.6	-76.483
Eriosoma	americanum	Eriosoma americanum	48.939	-64.649
Eriosoma	americanum	Eriosoma americanum	48.939	-64.649
Eriosoma	americanum	Eriosoma americanum	45.293	-72.058
Eriosoma	americanum	Eriosoma americanum	48.789	-77.965
Eriosoma	americanum	Eriosoma americanum	45.35	-72.517
Eriosoma	americanum	Eriosoma americanum	45.35	-72.517
Eriosoma	americanum	Eriosoma americanum	49.3	-109.517
Eriosoma	americanum	Eriosoma americanum	52.885	-106.098
Eriosoma	americanum	Eriosoma americanum	50.533	-103.667
Eriosoma	americanum	Eriosoma americanum	50.533	-103.667
Eriosoma	americanum	Eriosoma americanum	50.533	-103.667
Eriosoma	americanum	Eriosoma americanum	59.97	-128.542
Eriosoma	americanum	Eriosoma americanum	-32.75	-70.733
Eriosoma	americanum	Eriosoma americanum	-33.45	-70.66
Eriosoma	americanum	Eriosoma americanum	-33.45	-70.66
Eriosoma	americanum	Eriosoma americanum	-33.45	-70.66
Eriosoma	americanum	Eriosoma americanum	40.305	-121.231
Eriosoma	americanum	Eriosoma americanum	34.034	-117.043
Eriosoma	americanum	Eriosoma americanum	39.233	-108.813
Eriosoma	americanum	Eriosoma americanum	41.308	-72.929
Eriosoma	americanum	Eriosoma americanum	42.739	-112.397
Eriosoma	americanum	Eriosoma americanum	46.798	-116.874
Eriosoma	americanum	Eriosoma americanum	41.855	-87.696
Eriosoma	americanum	Eriosoma americanum	41.855	-87.696
Eriosoma	americanum	Eriosoma americanum	40.117	-87.845
Eriosoma	americanum	Eriosoma americanum	40.668	-88.121
Eriosoma	americanum	Eriosoma americanum	40.11	-88.207
Eriosoma	americanum	Eriosoma americanum	44.687	-63.148
Eriosoma	americanum	Eriosoma americanum	44.687	-63.148
Eriosoma	americanum	Eriosoma americanum	44.8	-68.77
Eriosoma	americanum	Eriosoma americanum	44.221	-68.67
Eriosoma	americanum	Eriosoma americanum	44.68	-69.163
Eriosoma	americanum	Eriosoma americanum	44.821	-69.223
Eriosoma	americanum	Eriosoma americanum	44.819	-69.111
Eriosoma	americanum	Eriosoma americanum	44.819	-69.111
Eriosoma	americanum	Eriosoma americanum	44.977	-69.146
Eriosoma	americanum	Eriosoma americanum	44.977	-69.146
Eriosoma	americanum	Eriosoma americanum	43.857	-70.101
Eriosoma	americanum	Eriosoma americanum	44.19	-70.141
Eriosoma	americanum	Eriosoma americanum	44.19	-70.141
Eriosoma	americanum	Eriosoma americanum	44.19	-70.141
Eriosoma	americanum	Eriosoma americanum	46.117	-67.833
Eriosoma	americanum	Eriosoma americanum	44.207	-69.453
Eriosoma	americanum	Eriosoma americanum	44.234	-70.033
Eriosoma	americanum	Eriosoma americanum	44.234	-70.033
Eriosoma	americanum	Eriosoma americanum	44.234	-70.033
Eriosoma	americanum	Eriosoma americanum	44.234	-70.033
Eriosoma	americanum	Eriosoma americanum	44.234	-70.033
Eriosoma	americanum	Eriosoma americanum	44.234	-70.033
Eriosoma	americanum	Eriosoma americanum	44.234	-70.033
Eriosoma	americanum	Eriosoma americanum	44.233	-70.069
Eriosoma	americanum	Eriosoma americanum	44.233	-70.069
Eriosoma	americanum	Eriosoma americanum	44.233	-70.069
Eriosoma	americanum	Eriosoma americanum	44.835	-69.274
Eriosoma	americanum	Eriosoma americanum	44.835	-69.274
Eriosoma	americanum	Eriosoma americanum	44.835	-69.274
Eriosoma	americanum	Eriosoma americanum	44.835	-69.274
Eriosoma	americanum	Eriosoma americanum	43.828	-70.246
Eriosoma	americanum	Eriosoma americanum	43.828	-70.246
Eriosoma	americanum	Eriosoma americanum	43.828	-70.246
Eriosoma	americanum	Eriosoma americanum	44.54	-69.72
Eriosoma	americanum	Eriosoma americanum	44.54	-69.72
Eriosoma	americanum	Eriosoma americanum	44.54	-69.72
Eriosoma	americanum	Eriosoma americanum	44.54	-69.72
Eriosoma	americanum	Eriosoma americanum	44.883	-68.673
Eriosoma	americanum	Eriosoma americanum	44.883	-68.673
Eriosoma	americanum	Eriosoma americanum	44.883	-68.673
Eriosoma	americanum	Eriosoma americanum	44.883	-68.673
Eriosoma	americanum	Eriosoma americanum	44.883	-68.673
Eriosoma	americanum	Eriosoma americanum	44.883	-68.673
Eriosoma	americanum	Eriosoma americanum	44.883	-68.673
Eriosoma	americanum	Eriosoma americanum	44.883	-68.673
Eriosoma	americanum	Eriosoma americanum	44.883	-68.673
Eriosoma	americanum	Eriosoma americanum	44.883	-68.673
Eriosoma	americanum	Eriosoma americanum	44.883	-68.673
Eriosoma	americanum	Eriosoma americanum	44.883	-68.673
Eriosoma	americanum	Eriosoma americanum	44.883	-68.673
Eriosoma	americanum	Eriosoma americanum	44.883	-68.673
Eriosoma	americanum	Eriosoma americanum	44.883	-68.673
Eriosoma	americanum	Eriosoma americanum	44.883	-68.687
Eriosoma	americanum	Eriosoma americanum	44.897	-68.669
Eriosoma	americanum	Eriosoma americanum	44.889	-68.671
Eriosoma	americanum	Eriosoma americanum	44.9	-68.679
Eriosoma	americanum	Eriosoma americanum	44.896	-68.666
Eriosoma	americanum	Eriosoma americanum	44.896	-68.666
Eriosoma	americanum	Eriosoma americanum	44.896	-68.666
Eriosoma	americanum	Eriosoma americanum	44.896	-68.666
Eriosoma	americanum	Eriosoma americanum	44.896	-68.666
Eriosoma	americanum	Eriosoma americanum	44.896	-68.666
Eriosoma	americanum	Eriosoma americanum	44.896	-68.666
Eriosoma	americanum	Eriosoma americanum	44.896	-68.666
Eriosoma	americanum	Eriosoma americanum	44.896	-68.666
Eriosoma	americanum	Eriosoma americanum	44.913	-68.64
Eriosoma	americanum	Eriosoma americanum	43.899	-70.183
Eriosoma	americanum	Eriosoma americanum	46.681	-68.016
Eriosoma	americanum	Eriosoma americanum	46.681	-68.016
Eriosoma	americanum	Eriosoma americanum	46.681	-68.016
Eriosoma	americanum	Eriosoma americanum	46.681	-68.016
Eriosoma	americanum	Eriosoma americanum	46.681	-68.016
Eriosoma	americanum	Eriosoma americanum	46.681	-68.016
Eriosoma	americanum	Eriosoma americanum	46.681	-68.016
Eriosoma	americanum	Eriosoma americanum	46.681	-68.016
Eriosoma	americanum	Eriosoma americanum	46.681	-68.016
Eriosoma	americanum	Eriosoma americanum	46.681	-68.016
Eriosoma	americanum	Eriosoma americanum	46.681	-68.016
Eriosoma	americanum	Eriosoma americanum	46.681	-68.016
Eriosoma	americanum	Eriosoma americanum	46.681	-68.016
Eriosoma	americanum	Eriosoma americanum	46.681	-68.016
Eriosoma	americanum	Eriosoma americanum	46.681	-68.016
Eriosoma	americanum	Eriosoma americanum	46.681	-68.016
Eriosoma	americanum	Eriosoma americanum	46.681	-68.016
Eriosoma	americanum	Eriosoma americanum	46.681	-68.016
Eriosoma	americanum	Eriosoma americanum	46.681	-68.016
Eriosoma	americanum	Eriosoma americanum	46.681	-68.016
Eriosoma	americanum	Eriosoma americanum	46.681	-68.016
Eriosoma	americanum	Eriosoma americanum	46.681	-68.016
Eriosoma	americanum	Eriosoma americanum	46.681	-68.016
Eriosoma	americanum	Eriosoma americanum	46.681	-68.016
Eriosoma	americanum	Eriosoma americanum	46.681	-68.016
Eriosoma	americanum	Eriosoma americanum	46.681	-68.016
Eriosoma	americanum	Eriosoma americanum	46.681	-68.016
Eriosoma	americanum	Eriosoma americanum	46.66	-68.007
Eriosoma	americanum	Eriosoma americanum	46.66	-68.007
Eriosoma	americanum	Eriosoma americanum	46.66	-68.007
Eriosoma	americanum	Eriosoma americanum	46.66	-68.007
Eriosoma	americanum	Eriosoma americanum	46.239	-68.353
Eriosoma	americanum	Eriosoma americanum	44.501	-69.727
Eriosoma	americanum	Eriosoma americanum	44.908	-68.688
Eriosoma	americanum	Eriosoma americanum	44.61	-69.333
Eriosoma	americanum	Eriosoma americanum	44.61	-69.333
Eriosoma	americanum	Eriosoma americanum	44.61	-69.333
Eriosoma	americanum	Eriosoma americanum	44.61	-69.333
Eriosoma	americanum	Eriosoma americanum	44.61	-69.333
Eriosoma	americanum	Eriosoma americanum	44.467	-69.672
Eriosoma	americanum	Eriosoma americanum	44.467	-69.672
Eriosoma	americanum	Eriosoma americanum	43.798	-70.203
Eriosoma	americanum	Eriosoma americanum	43.798	-70.203
Eriosoma	americanum	Eriosoma americanum	43.798	-70.203
Eriosoma	americanum	Eriosoma americanum	43.798	-70.203
Eriosoma	americanum	Eriosoma americanum	43.798	-70.203
Eriosoma	americanum	Eriosoma americanum	43.798	-70.203
Eriosoma	americanum	Eriosoma americanum	38.626	-90.197
Eriosoma	americanum	Eriosoma americanum	46.507	-114.094
Periphyllus	americanus	Periphyllus americanus	40.938	-72.301
Periphyllus	americanus	Periphyllus americanus	42.441	-76.497
Periphyllus	americanus	Periphyllus americanus	45.663	-118.167
Periphyllus	americanus	Periphyllus americanus	45.663	-118.167
Periphyllus	americanus	Periphyllus americanus	45.933	-118.388
Periphyllus	americanus	Periphyllus americanus	44.31	-96.79
Periphyllus	americanus	Periphyllus americanus	35.571	-84.094
Periphyllus	americanus	Periphyllus americanus	30.63	-96.343
Periphyllus	americanus	Periphyllus americanus	41.137	-111.896
Periphyllus	americanus	Periphyllus americanus	37.233	-113.358
Periphyllus	americanus	Periphyllus americanus	41.147	-111.961
Prociphilus	americanus	Prociphilus americanus	40.233	-111.658
Prociphilus	americanus	Prociphilus americanus	37.133	-113.655
Prociphilus	americanus	Prociphilus americanus	37.338	-113.69
Prociphilus	americanus	Prociphilus americanus	37.129	-113.509
Prociphilus	americanus	Prociphilus americanus	46.718	-121.118
Prociphilus	americanus	Prociphilus americanus	46.215	-118.921
Prociphilus	americanus	Prociphilus americanus	46.297	-118.828
Prociphilus	americanus	Prociphilus americanus	46.254	-118.891
Prociphilus	americanus	Prociphilus americanus	47.162	-120.841
Prociphilus	americanus	Prociphilus americanus	47.775	-120.956
Prociphilus	americanus	Prociphilus americanus	46.119	-120.015
Prociphilus	americanus	Prociphilus americanus	46.149	-120.257
Prociphilus	americanus	Prociphilus americanus	46.222	-120.976
Prociphilus	americanus	Prociphilus americanus	45.826	-119.984
Prociphilus	americanus	Prociphilus americanus	45.786	-120.115
Prociphilus	americanus	Prociphilus americanus	45.796	-120.067
Prociphilus	americanus	Prociphilus americanus	46.25	-119.483
Prociphilus	americanus	Prociphilus americanus	47.847	-121.972
Prociphilus	americanus	Prociphilus americanus	46.521	-120.46
Prociphilus	americanus	Prociphilus americanus	46.215	-118.884
Prociphilus	americanus	Prociphilus americanus	46.513	-120.45
Prociphilus	americanus	Prociphilus americanus	46.254	-119.737
Prociphilus	americanus	Prociphilus americanus	46.254	-119.737
Prociphilus	americanus	Prociphilus americanus	46.254	-119.737
Prociphilus	americanus	Prociphilus americanus	46.254	-119.737
Prociphilus	americanus	Prociphilus americanus	46.254	-119.737
Prociphilus	americanus	Prociphilus americanus	46.254	-119.737
Prociphilus	americanus	Prociphilus americanus	46.254	-119.737
Prociphilus	americanus	Prociphilus americanus	46.254	-119.737
Prociphilus	americanus	Prociphilus americanus	46.254	-119.737
Prociphilus	americanus	Prociphilus americanus	46.254	-119.737
Prociphilus	americanus	Prociphilus americanus	46.292	-119.782
Prociphilus	americanus	Prociphilus americanus	46.292	-119.782
Prociphilus	americanus	Prociphilus americanus	46.292	-119.782
Prociphilus	americanus	Prociphilus americanus	46.292	-119.782
Prociphilus	americanus	Prociphilus americanus	46.292	-119.782
Prociphilus	americanus	Prociphilus americanus	46.292	-119.782
Prociphilus	americanus	Prociphilus americanus	46.292	-119.782
Prociphilus	americanus	Prociphilus americanus	46.292	-119.782
Prociphilus	americanus	Prociphilus americanus	46.292	-119.782
Prociphilus	americanus	Prociphilus americanus	46.292	-119.782
Prociphilus	americanus	Prociphilus americanus	46.292	-119.782
Prociphilus	americanus	Prociphilus americanus	46.292	-119.782
Prociphilus	americanus	Prociphilus americanus	46.292	-119.782
Prociphilus	americanus	Prociphilus americanus	46.292	-119.782
Prociphilus	americanus	Prociphilus americanus	46.292	-119.782
Prociphilus	americanus	Prociphilus americanus	46.292	-119.782
Prociphilus	americanus	Prociphilus americanus	46.292	-119.782
Prociphilus	americanus	Prociphilus americanus	46.292	-119.782
Prociphilus	americanus	Prociphilus americanus	46.292	-119.782
Prociphilus	americanus	Prociphilus americanus	46.292	-119.782
Prociphilus	americanus	Prociphilus americanus	46.292	-119.782
Prociphilus	americanus	Prociphilus americanus	46.292	-119.782
Prociphilus	americanus	Prociphilus americanus	46.591	-117.904
Prociphilus	americanus	Prociphilus americanus	46.591	-117.904
Prociphilus	americanus	Prociphilus americanus	46.591	-117.904
Prociphilus	americanus	Prociphilus americanus	46.64	-121.25
Prociphilus	americanus	Prociphilus americanus	46.306	-120.783
Prociphilus	americanus	Prociphilus americanus	45.731	-121.526
Prociphilus	americanus	Prociphilus americanus	45.797	-120.066
Prociphilus	americanus	Prociphilus americanus	46.288	-118.48
Prociphilus	americanus	Prociphilus americanus	46.288	-118.48
Prociphilus	americanus	Prociphilus americanus	47.425	-120.333
Prociphilus	americanus	Prociphilus americanus	46.212	-121.19
Prociphilus	americanus	Prociphilus americanus	41.133	-104.817
Prociphilus	americanus	Prociphilus americanus	48.983	-123.817
Prociphilus	americanus	Prociphilus americanus	48.983	-123.817
Prociphilus	americanus	Prociphilus americanus	49.183	-119.55
Prociphilus	americanus	Prociphilus americanus	49.25	-123.12
Prociphilus	americanus	Prociphilus americanus	49.29	-119.52
Prociphilus	americanus	Prociphilus americanus	49.29	-119.52
Prociphilus	americanus	Prociphilus americanus	46	-66.317
Prociphilus	americanus	Prociphilus americanus	45.967	-66.65
Prociphilus	americanus	Prociphilus americanus	45.967	-66.65
Prociphilus	americanus	Prociphilus americanus	45.917	-66.6
Prociphilus	americanus	Prociphilus americanus	45.917	-66.6
Prociphilus	americanus	Prociphilus americanus	45.967	-66.65
Prociphilus	americanus	Prociphilus americanus	45.967	-66.65
Prociphilus	americanus	Prociphilus americanus	45.85	-66.583
Symydobius	americanus	Symydobius americanus	44.05	-65.833
Symydobius	americanus	Symydobius americanus	46.215	-83.1
Symydobius	americanus	Symydobius americanus	42.894	-79.63
Symydobius	americanus	Symydobius americanus	42.9	-79.6
Symydobius	americanus	Symydobius americanus	42.9	-79.6
Symydobius	americanus	Symydobius americanus	46.333	-81.117
Symydobius	americanus	Symydobius americanus	42.033	-82.74
Symydobius	americanus	Symydobius americanus	42.05	-82.6
Symydobius	americanus	Symydobius americanus	43.1	-79.067
Symydobius	americanus	Symydobius americanus	45.417	-75.7
Symydobius	americanus	Symydobius americanus	45.417	-75.7
Symydobius	americanus	Symydobius americanus	42.3	-81.85
Symydobius	americanus	Symydobius americanus	45.25	-75.917
Symydobius	americanus	Symydobius americanus	42.933	-79.383
Symydobius	americanus	Symydobius americanus	40.305	-121.231
Symydobius	americanus	Symydobius americanus	44.883	-68.673
Symydobius	americanus	Symydobius americanus	44.883	-68.673
Symydobius	americanus	Symydobius americanus	44.897	-68.669
Symydobius	americanus	Symydobius americanus	43.798	-70.203
Symydobius	americanus	Symydobius americanus	40.8	-77.945
Symydobius	americanus	Symydobius americanus	49.518	-115.602
Symydobius	americanus	Symydobius americanus	49.319	-119.505
Symydobius	americanus	Symydobius americanus	49.304	-115.111
Symydobius	americanus	Symydobius americanus	49.604	-115.869
Symydobius	americanus	Symydobius americanus	49.183	-119.55
Symydobius	americanus	Symydobius americanus	49.183	-119.55
Symydobius	americanus	Symydobius americanus	40.682	-105.494
Symydobius	americanus	Symydobius americanus	40.396	-105.513
Symydobius	americanus	Symydobius americanus	39.974	-105.499
Symydobius	americanus	Symydobius americanus	46.676	-121.047
Symydobius	americanus	Symydobius americanus	45.997	-120.3
Symydobius	americanus	Symydobius americanus	46.816	-120.944
Symydobius	americanus	Symydobius americanus	49.183	-110.183
Symydobius	americanus	Symydobius americanus	48.433	-123.367
Symydobius	americanus	Symydobius americanus	52.133	-122.15
Symydobius	americanus	Symydobius americanus	47.32	-67.91
Symydobius	americanus	Symydobius americanus	46.015	-66.384
Symydobius	americanus	Symydobius americanus	47.36	-67.62
Symydobius	americanus	Symydobius americanus	47.36	-67.62
Symydobius	americanus	Symydobius americanus	46.97	-67.73
Symydobius	americanus	Symydobius americanus	46.97	-67.73
Symydobius	americanus	Symydobius americanus	45.967	-66.65
Symydobius	americanus	Symydobius americanus	47	-67.75
Symydobius	americanus	Symydobius americanus	46.912	-62.215
Symydobius	americanus	Symydobius americanus	49.016	-57.591
Symydobius	americanus	Symydobius americanus	45.4	-63.966
Symydobius	americanus	Symydobius americanus	48.913	-87.738
Symydobius	americanus	Symydobius americanus	42.65	-80.66
Symydobius	americanus	Symydobius americanus	45.393	-75.717
Symydobius	americanus	Symydobius americanus	45.391	-75.709
Symydobius	americanus	Symydobius americanus	45.391	-75.709
Symydobius	americanus	Symydobius americanus	45.041	-75.904
Amphorophora	ampullata	Amphorophora ampullata	43.193	-79.266
Amphorophora	ampullata	Amphorophora ampullata	43.193	-79.266
Amphorophora	ampullata	Amphorophora ampullata	43.193	-79.266
Amphorophora	ampullata	Amphorophora ampullata	43.193	-79.266
Amphorophora	ampullata	Amphorophora ampullata	46.627	-64.137
Amphorophora	ampullata	Amphorophora ampullata	46.633	-63.955
Amphorophora	ampullata	Amphorophora ampullata	45.555	-73.555
Amphorophora	ampullata	Amphorophora ampullata	46.623	-72.062
Amphorophora	ampullata	Amphorophora ampullata	45.509	-75.825
Amphorophora	ampullata	Amphorophora ampullata	41.503	-73.34
Amphorophora	ampullata	Amphorophora ampullata	41.503	-73.34
Amphorophora	ampullata	Amphorophora ampullata	41.503	-73.34
Amphorophora	ampullata	Amphorophora ampullata	41.503	-73.34
Amphorophora	ampullata	Amphorophora ampullata	41.503	-73.34
Amphorophora	ampullata	Amphorophora ampullata	41.503	-73.34
Amphorophora	ampullata	Amphorophora ampullata	41.503	-73.34
Amphorophora	ampullata	Amphorophora ampullata	41.503	-73.34
Amphorophora	ampullata	Amphorophora ampullata	41.43	-72.89
Amphorophora	ampullata	Amphorophora ampullata	43.82	-70
Amphorophora	ampullata	Amphorophora ampullata	44.213	-69.069
Amphorophora	ampullata	Amphorophora ampullata	44.883	-68.673
Amphorophora	ampullata	Amphorophora ampullata	44.883	-68.673
Amphorophora	ampullata	Amphorophora ampullata	44.883	-68.673
Amphorophora	ampullata	Amphorophora ampullata	44.883	-68.673
Amphorophora	ampullata	Amphorophora ampullata	44.883	-68.673
Amphorophora	ampullata	Amphorophora ampullata	44.883	-68.673
Amphorophora	ampullata	Amphorophora ampullata	44.883	-68.673
Amphorophora	ampullata	Amphorophora ampullata	44.883	-68.673
Amphorophora	ampullata	Amphorophora ampullata	44.883	-68.673
Amphorophora	ampullata	Amphorophora ampullata	44.883	-68.673
Amphorophora	ampullata	Amphorophora ampullata	44.883	-68.673
Amphorophora	ampullata	Amphorophora ampullata	44.883	-68.673
Amphorophora	ampullata	Amphorophora ampullata	44.883	-68.673
Amphorophora	ampullata	Amphorophora ampullata	44.883	-68.673
Amphorophora	ampullata	Amphorophora ampullata	44.883	-68.673
Amphorophora	ampullata	Amphorophora ampullata	44.883	-68.673
Amphorophora	ampullata	Amphorophora ampullata	44.896	-68.666
Amphorophora	ampullata	Amphorophora ampullata	44.896	-68.666
Amphorophora	ampullata	Amphorophora ampullata	44.896	-68.666
Amphorophora	ampullata	Amphorophora ampullata	44.908	-68.688
Amphorophora	ampullata	Amphorophora ampullata	42.242	-72.648
Amphorophora	ampullata	Amphorophora ampullata	42.299	-71.128
Amphorophora	ampullata	Amphorophora ampullata	42.299	-71.128
Amphorophora	ampullata	Amphorophora ampullata	42.299	-71.128
Amphorophora	ampullata	Amphorophora ampullata	42.296	-71.126
Amphorophora	ampullata	Amphorophora ampullata	42.296	-71.126
Amphorophora	ampullata	Amphorophora ampullata	42.296	-71.126
Amphorophora	ampullata	Amphorophora ampullata	42.296	-71.126
Amphorophora	ampullata	Amphorophora ampullata	42.296	-71.126
Amphorophora	ampullata	Amphorophora ampullata	42.296	-71.126
Amphorophora	ampullata	Amphorophora ampullata	42.296	-71.126
Pleotrichophorus	amsinckii	Pleotrichophorus amsinckii	42.531	-72.189
Cinara	anelia/wahtolca	Cinara anelia/wahtolca	46.3	-86.8
Tuberculatus	annulatus	Tuberculatus annulatus	42.277	-83.736
Tuberculatus	annulatus	Tuberculatus annulatus	42.71	-84.52
Tuberculatus	annulatus	Tuberculatus annulatus	45.055	-71.387
Tuberculatus	annulatus	Tuberculatus annulatus	37.229	-80.414
Tuberculatus	annulatus	Tuberculatus annulatus	37.229	-80.414
Tuberculatus	annulatus	Tuberculatus annulatus	37.229	-80.414
Tuberculatus	annulatus	Tuberculatus annulatus	47.635	-122.296
Tuberculatus	annulatus	Tuberculatus annulatus	47.635	-122.296
Tuberculatus	annulatus	Tuberculatus annulatus	51.04	-115.267
Tuberculatus	annulatus	Tuberculatus annulatus	49.317	-114.411
Tuberculatus	annulatus	Tuberculatus annulatus	49.317	-114.411
Tuberculatus	annulatus	Tuberculatus annulatus	49.317	-114.411
Tuberculatus	annulatus	Tuberculatus annulatus	49.644	-114.492
Tuberculatus	annulatus	Tuberculatus annulatus	53.602	-115.004
Tuberculatus	annulatus	Tuberculatus annulatus	52.288	-116.376
Tuberculatus	annulatus	Tuberculatus annulatus	49.687	-114.479
Tuberculatus	annulatus	Tuberculatus annulatus	49.687	-114.479
Tuberculatus	annulatus	Tuberculatus annulatus	49.631	-114.61
Tuberculatus	annulatus	Tuberculatus annulatus	49.104	-113.958
Tuberculatus	annulatus	Tuberculatus annulatus	49.623	-117.257
Tuberculatus	annulatus	Tuberculatus annulatus	50.844	-118.109
Tuberculatus	annulatus	Tuberculatus annulatus	49.234	-118.06
Tuberculatus	annulatus	Tuberculatus annulatus	49.961	-118.246
Tuberculatus	annulatus	Tuberculatus annulatus	49.886	-117.112
Tuberculatus	annulatus	Tuberculatus annulatus	50.137	-115.672
Tuberculatus	annulatus	Tuberculatus annulatus	50.137	-115.672
Tuberculatus	annulatus	Tuberculatus annulatus	50.137	-115.672
Tuberculatus	annulatus	Tuberculatus annulatus	52.174	-116.482
Tuberculatus	annulatus	Tuberculatus annulatus	49.848	-125.623
Tuberculatus	annulatus	Tuberculatus annulatus	50.243	-121.096
Tuberculatus	annulatus	Tuberculatus annulatus	49.246	-121.762
Tuberculatus	annulatus	Tuberculatus annulatus	49.726	-118.925
Tuberculatus	annulatus	Tuberculatus annulatus	49.433	-124.667
Tuberculatus	annulatus	Tuberculatus annulatus	49.651	-121
Tuberculatus	annulatus	Tuberculatus annulatus	49.277	-122.918
Tuberculatus	annulatus	Tuberculatus annulatus	50.017	-125.333
Tuberculatus	annulatus	Tuberculatus annulatus	50.017	-125.333
Tuberculatus	annulatus	Tuberculatus annulatus	50.017	-125.333
Tuberculatus	annulatus	Tuberculatus annulatus	49.283	-117.832
Tuberculatus	annulatus	Tuberculatus annulatus	51.09	-121.592
Tuberculatus	annulatus	Tuberculatus annulatus	53.909	-123.587
Tuberculatus	annulatus	Tuberculatus annulatus	53.909	-123.587
Tuberculatus	annulatus	Tuberculatus annulatus	49.403	-115.848
Tuberculatus	annulatus	Tuberculatus annulatus	50.044	-114.889
Tuberculatus	annulatus	Tuberculatus annulatus	49.26	-117.941
Tuberculatus	annulatus	Tuberculatus annulatus	54.056	-124.496
Tuberculatus	annulatus	Tuberculatus annulatus	49.065	-117.077
Tuberculatus	annulatus	Tuberculatus annulatus	51.967	-121.796
Tuberculatus	annulatus	Tuberculatus annulatus	49.069	-122.602
Tuberculatus	annulatus	Tuberculatus annulatus	54.057	-124.733
Tuberculatus	annulatus	Tuberculatus annulatus	50.591	-121.238
Tuberculatus	annulatus	Tuberculatus annulatus	49.263	-121.202
Tuberculatus	annulatus	Tuberculatus annulatus	49.21	-117.905
Tuberculatus	annulatus	Tuberculatus annulatus	49.115	-119.676
Tuberculatus	annulatus	Tuberculatus annulatus	52.924	-118.808
Tuberculatus	annulatus	Tuberculatus annulatus	52.924	-118.808
Tuberculatus	annulatus	Tuberculatus annulatus	52.924	-118.808
Tuberculatus	annulatus	Tuberculatus annulatus	49.225	-117.977
Tuberculatus	annulatus	Tuberculatus annulatus	51.395	-121.364
Tuberculatus	annulatus	Tuberculatus annulatus	50.056	-114.925
Tuberculatus	annulatus	Tuberculatus annulatus	50.056	-114.925
Tuberculatus	annulatus	Tuberculatus annulatus	50.027	-114.834
Tuberculatus	annulatus	Tuberculatus annulatus	49.897	-114.892
Tuberculatus	annulatus	Tuberculatus annulatus	53.002	-119.51
Tuberculatus	annulatus	Tuberculatus annulatus	53.001	-119.499
Tuberculatus	annulatus	Tuberculatus annulatus	51.154	-118.201
Tuberculatus	annulatus	Tuberculatus annulatus	49.445	-117.147
Tuberculatus	annulatus	Tuberculatus annulatus	49.425	-117.186
Tuberculatus	annulatus	Tuberculatus annulatus	49.066	-116.913
Tuberculatus	annulatus	Tuberculatus annulatus	49.117	-119.667
Tuberculatus	annulatus	Tuberculatus annulatus	49.595	-115.682
Tuberculatus	annulatus	Tuberculatus annulatus	52.759	-119.116
Tuberculatus	annulatus	Tuberculatus annulatus	52.759	-119.116
Tuberculatus	annulatus	Tuberculatus annulatus	48.538	-123.389
Tuberculatus	annulatus	Tuberculatus annulatus	49.174	-116.911
Tuberculatus	annulatus	Tuberculatus annulatus	49.174	-116.911
Tuberculatus	annulatus	Tuberculatus annulatus	49.174	-116.911
Tuberculatus	annulatus	Tuberculatus annulatus	49.174	-116.911
Tuberculatus	annulatus	Tuberculatus annulatus	49.174	-116.911
Tuberculatus	annulatus	Tuberculatus annulatus	49.174	-116.911
Tuberculatus	annulatus	Tuberculatus annulatus	49.174	-116.911
Tuberculatus	annulatus	Tuberculatus annulatus	49.174	-116.911
Tuberculatus	annulatus	Tuberculatus annulatus	49.174	-116.911
Tuberculatus	annulatus	Tuberculatus annulatus	49.5	-119.583
Tuberculatus	annulatus	Tuberculatus annulatus	50.053	-118.559
Uroleucon	anomalae	Uroleucon anomalae	49.643	-121.41
Uroleucon	anomalae	Uroleucon anomalae	50.79	-119.41
Uroleucon	anomalae	Uroleucon anomalae	50.79	-119.41
Uroleucon	anomalae	Uroleucon anomalae	50.79	-119.41
Uroleucon	anomalae	Uroleucon anomalae	50.79	-119.41
Monaphis	antennata	Monaphis antennata	50.79	-119.41
Monaphis	antennata	Monaphis antennata	49.153	-125.91
Monaphis	antennata	Monaphis antennata	49.25	-123.12
Monaphis	antennata	Monaphis antennata	49.25	-123.12
Monaphis	antennata	Monaphis antennata	50.27	-119.27
Monaphis	antennata	Monaphis antennata	50.27	-119.27
Monaphis	antennata	Monaphis antennata	50.238	-119.277
Paducia	antennata	Paducia antennata	48.433	-123.367
Paducia	antennata	Paducia antennata	48.433	-123.367
Paducia	antennata	Paducia antennata	50.909	-116.449
Paducia	antennata	Paducia antennata	50.137	-115.659
Paducia	antennata	Paducia antennata	45.084	-64.359
Paducia	antennata	Paducia antennata	43.083	-81.3
Paducia	antennata	Paducia antennata	45.391	-75.71
Paducia	antennata	Paducia antennata	45.555	-73.555
Myzus	antirrhinii	Myzus antirrhinii	45.555	-73.555
Myzus	antirrhinii	Myzus antirrhinii	45.672	-73.522
Myzus	antirrhinii	Myzus antirrhinii	45.672	-73.522
Myzus	antirrhinii	Myzus antirrhinii	55.262	-105.196
Myzus	antirrhinii	Myzus antirrhinii	55.262	-105.196
Myzus	antirrhinii	Myzus antirrhinii	40.774	-77.812
Myzus	antirrhinii	Myzus antirrhinii	47.729	-122.319
Myzus	antirrhinii	Myzus antirrhinii	53.9	-106.153
Myzus	antirrhinii	Myzus antirrhinii	53.9	-106.153
Myzus	antirrhinii	Myzus antirrhinii	53.713	-106.055
Myzus	antirrhinii	Myzus antirrhinii	54.717	-105.7
Myzus	antirrhinii	Myzus antirrhinii	60.717	-135.067
Myzus	antirrhinii	Myzus antirrhinii	59.65	-151.54
Cinara	anzai	Cinara anzai	57.06	-133.5
Dysaphis	apiifolia	Dysaphis apiifolia	33.92	109.58
Cinara	apini	Cinara apini	33.92	109.58
Cinara	apini	Cinara apini	33.92	109.58
Cavariella	aquatica	Cavariella aquatica	33.92	109.58
Cavariella	aquatica	Cavariella aquatica	33.92	109.58
Cavariella	aquatica	Cavariella aquatica	33.92	109.58
Nasonovia	aquilegiae	Nasonovia aquilegiae	33.92	109.58
Nasonovia	aquilegiae	Nasonovia aquilegiae	33.92	109.58
Nasonovia	aquilegiae	Nasonovia aquilegiae	33.92	109.58
Nasonovia	aquilegiae	Nasonovia aquilegiae	33.92	109.58
Nasonovia	aquilegiae	Nasonovia aquilegiae	33.92	109.58
Nasonovia	aquilegiae	Nasonovia aquilegiae	33.92	109.58
Nasonovia	aquilegiae	Nasonovia aquilegiae	41.282	-122.96
Nasonovia	aquilegiae	Nasonovia aquilegiae	41.282	-122.96
Nasonovia	aquilegiae	Nasonovia aquilegiae	41.282	-122.96
Nasonovia	aquilegiae	Nasonovia aquilegiae	41.282	-122.96
Nasonovia	aquilegiae	Nasonovia aquilegiae	40.628	-105.815
Nasonovia	aquilegiae	Nasonovia aquilegiae	40.021	-105.263
Nasonovia	aquilegiae	Nasonovia aquilegiae	40.021	-105.263
Nasonovia	aquilegiae	Nasonovia aquilegiae	40.021	-105.263
Nasonovia	aquilegiae	Nasonovia aquilegiae	40.021	-105.263
Nasonovia	aquilegiae	Nasonovia aquilegiae	40.021	-105.263
Nasonovia	aquilegiae	Nasonovia aquilegiae	40.021	-105.263
Nasonovia	aquilegiae	Nasonovia aquilegiae	40.021	-105.263
Nasonovia	aquilegiae	Nasonovia aquilegiae	40.021	-105.263
Nasonovia	aquilegiae	Nasonovia aquilegiae	40.021	-105.263
Nasonovia	aquilegiae	Nasonovia aquilegiae	40.021	-105.263
Nasonovia	aquilegiae	Nasonovia aquilegiae	40.021	-105.263
Nasonovia	aquilegiae	Nasonovia aquilegiae	40.021	-105.263
Nasonovia	aquilegiae	Nasonovia aquilegiae	40.021	-105.263
Nasonovia	aquilegiae	Nasonovia aquilegiae	40.021	-105.263
Nasonovia	aquilegiae	Nasonovia aquilegiae	40.021	-105.263
Nasonovia	aquilegiae	Nasonovia aquilegiae	40.021	-105.263
Nasonovia	aquilegiae	Nasonovia aquilegiae	38.83	-104.83
Nasonovia	aquilegiae	Nasonovia aquilegiae	38.83	-104.83
Nasonovia	aquilegiae	Nasonovia aquilegiae	38.83	-104.83
Nasonovia	aquilegiae	Nasonovia aquilegiae	38.83	-104.83
Nasonovia	aquilegiae	Nasonovia aquilegiae	38.83	-104.83
Nasonovia	aquilegiae	Nasonovia aquilegiae	38.83	-104.83
Nasonovia	aquilegiae	Nasonovia aquilegiae	38.83	-104.83
Nasonovia	aquilegiae	Nasonovia aquilegiae	38.83	-104.83
Nasonovia	aquilegiae	Nasonovia aquilegiae	38.83	-104.83
Nasonovia	aquilegiae	Nasonovia aquilegiae	38.83	-104.83
Nasonovia	aquilegiae	Nasonovia aquilegiae	38.83	-104.83
Nasonovia	aquilegiae	Nasonovia aquilegiae	38.83	-104.83
Wahlgreniella	arbuti	Wahlgreniella arbuti	38.83	-104.83
Wahlgreniella	arbuti	Wahlgreniella arbuti	38.83	-104.83
Wahlgreniella	arbuti	Wahlgreniella arbuti	38.83	-104.83
Wahlgreniella	arbuti	Wahlgreniella arbuti	38.83	-104.83
Wahlgreniella	arbuti	Wahlgreniella arbuti	38.83	-104.83
Wahlgreniella	arbuti	Wahlgreniella arbuti	39.769	-104.936
Wahlgreniella	arbuti	Wahlgreniella arbuti	39.769	-104.936
Wahlgreniella	arbuti	Wahlgreniella arbuti	39.769	-104.936
Brevicoryne	arctica	Brevicoryne arctica	39.769	-104.936
Brevicoryne	arctica	Brevicoryne arctica	39.769	-104.936
Acyrthosiphon	arctogenicolens	Acyrthosiphon arctogenicolens	39.769	-104.936
Acyrthosiphon	arctogenicolens	Acyrthosiphon arctogenicolens	39.769	-104.936
Acyrthosiphon	arctogenicolens	Acyrthosiphon arctogenicolens	39.769	-104.936
Betulaphis	arctosetis	Betulaphis arctosetis	39.769	-104.936
Betulaphis	arctosetis	Betulaphis arctosetis	39.769	-104.936
Betulaphis	arctosetis	Betulaphis arctosetis	39.769	-104.936
Betulaphis	arctosetis	Betulaphis arctosetis	39.769	-104.936
Betulaphis	arctosetis	Betulaphis arctosetis	39.769	-104.936
Betulaphis	arctosetis	Betulaphis arctosetis	39.769	-104.936
Neophyllura	arctostaphyli	Neophyllura arctostaphyli	39.769	-104.936
Cinara	arizonica	Cinara arizonica	39.769	-104.936
Cinara	arizonica	Cinara arizonica	37.273	-107.879
Cinara	arizonica	Cinara arizonica	37.273	-107.879
Cinara	arizonica	Cinara arizonica	37.273	-107.879
Cinara	arizonica	Cinara arizonica	37.273	-107.879
Cinara	arizonica	Cinara arizonica	40.586	-105.084
Uroleucon	arnesense	Uroleucon arnesense	40.586	-105.084
Coloradoa	artemisiae	Coloradoa artemisiae	40.586	-105.084
Coloradoa	artemisiae	Coloradoa artemisiae	40.586	-105.084
Coloradoa	artemisiae	Coloradoa artemisiae	40.586	-105.084
Coloradoa	artemisiae	Coloradoa artemisiae	40.586	-105.084
Coloradoa	artemisiae	Coloradoa artemisiae	40.586	-105.084
Coloradoa	artemisiae	Coloradoa artemisiae	40.586	-105.084
Coloradoa	artemisiae	Coloradoa artemisiae	40.586	-105.084
Coloradoa	artemisiae	Coloradoa artemisiae	40.586	-105.084
Coloradoa	artemisiae	Coloradoa artemisiae	40.586	-105.084
Coloradoa	artemisiae	Coloradoa artemisiae	40.586	-105.084
Coloradoa	artemisiae	Coloradoa artemisiae	40.586	-105.084
Coloradoa	artemisiae	Coloradoa artemisiae	40.586	-105.084
Coloradoa	artemisiae	Coloradoa artemisiae	40.586	-105.084
Coloradoa	artemisiae	Coloradoa artemisiae	40.586	-105.084
Coloradoa	artemisiae	Coloradoa artemisiae	40.586	-105.084
Coloradoa	artemisiae	Coloradoa artemisiae	39.784	-105.456
Coloradoa	artemisiae	Coloradoa artemisiae	40.487	-106.83
Coloradoa	artemisiae	Coloradoa artemisiae	40.487	-106.83
Coloradoa	artemisiae	Coloradoa artemisiae	40.487	-106.83
Coloradoa	artemisiae	Coloradoa artemisiae	40.487	-106.83
Coloradoa	artemisiae	Coloradoa artemisiae	41.35	-73.1
Coloradoa	artemisiae	Coloradoa artemisiae	41.503	-73.34
Coloradoa	artemisiae	Coloradoa artemisiae	41.383	-72.917
Coloradoa	artemisiae	Coloradoa artemisiae	41.383	-72.917
Coloradoa	artemisiae	Coloradoa artemisiae	41.383	-72.917
Coloradoa	artemisiae	Coloradoa artemisiae	31	-114.8
Coloradoa	artemisiae	Coloradoa artemisiae	47.681	-116.747
Coloradoa	artemisiae	Coloradoa artemisiae	47.681	-116.747
Coloradoa	artemisiae	Coloradoa artemisiae	47.681	-116.747
Coloradoa	artemisiae	Coloradoa artemisiae	47.681	-116.747
Macrosiphoniella	artemisiae	Macrosiphoniella artemisiae	43.722	-111.109
Macrosiphoniella	artemisiae	Macrosiphoniella artemisiae	43.722	-111.109
Macrosiphoniella	artemisiae	Macrosiphoniella artemisiae	43.722	-111.109
Macrosiphoniella	artemisiae	Macrosiphoniella artemisiae	43.722	-111.109
Macrosiphoniella	artemisiae	Macrosiphoniella artemisiae	46.884	-116.16
Macrosiphoniella	artemisiae	Macrosiphoniella artemisiae	46.884	-116.16
Macrosiphoniella	artemisiae	Macrosiphoniella artemisiae	44.931	-116.161
Macrosiphoniella	artemisiae	Macrosiphoniella artemisiae	42.87	-112.44
Macrosiphoniella	artemisiae	Macrosiphoniella artemisiae	42.87	-112.44
Macrosiphoniella	artemisiae	Macrosiphoniella artemisiae	42.87	-112.44
Macrosiphoniella	artemisiae	Macrosiphoniella artemisiae	42.87	-112.44
Macrosiphoniella	artemisiae	Macrosiphoniella artemisiae	42.87	-112.44
Macrosiphoniella	artemisiae	Macrosiphoniella artemisiae	42.87	-112.44
Macrosiphoniella	artemisiae	Macrosiphoniella artemisiae	42.87	-112.44
Macrosiphoniella	artemisiae	Macrosiphoniella artemisiae	42.87	-112.44
Macrosiphoniella	artemisiae	Macrosiphoniella artemisiae	42.87	-112.44
Macrosiphoniella	artemisiae	Macrosiphoniella artemisiae	42.87	-112.44
Macrosiphoniella	artemisiae	Macrosiphoniella artemisiae	42.87	-112.44
Macrosiphoniella	artemisiae	Macrosiphoniella artemisiae	42.87	-112.44
Macrosiphoniella	artemisiae	Macrosiphoniella artemisiae	42.87	-112.44
Macrosiphoniella	artemisiae	Macrosiphoniella artemisiae	42.87	-112.44
Macrosiphoniella	artemisiae	Macrosiphoniella artemisiae	42.87	-112.44
Macrosiphoniella	artemisiae	Macrosiphoniella artemisiae	42.87	-112.44
Macrosiphoniella	artemisiae	Macrosiphoniella artemisiae	44.224	-70.514
Macrosiphoniella	artemisiae	Macrosiphoniella artemisiae	42.296	-71.126
Macrosiphoniella	artemisiae	Macrosiphoniella artemisiae	43.567	-71.767
Macrosiphoniella	artemisiae	Macrosiphoniella artemisiae	44.252	-85.401
Macrosiphoniella	artemisiae	Macrosiphoniella artemisiae	44.252	-85.401
Macrosiphoniella	artemisiae	Macrosiphoniella artemisiae	44.252	-85.401
Macrosiphoniella	artemisiae	Macrosiphoniella artemisiae	44.252	-85.401
Macrosiphoniella	artemisiae	Macrosiphoniella artemisiae	44.252	-85.401
Macrosiphoniella	artemisiae	Macrosiphoniella artemisiae	44.252	-85.401
Macrosiphoniella	artemisiae	Macrosiphoniella artemisiae	44.252	-85.401
Macrosiphoniella	artemisiae	Macrosiphoniella artemisiae	44.252	-85.401
Macrosiphoniella	artemisiae	Macrosiphoniella artemisiae	44.252	-85.401
Macrosiphoniella	artemisiae	Macrosiphoniella artemisiae	44.252	-85.401
Macrosiphoniella	artemisiae	Macrosiphoniella artemisiae	44.252	-85.401
Macrosiphoniella	artemisiae	Macrosiphoniella artemisiae	44.252	-85.401
Macrosiphoniella	artemisiae	Macrosiphoniella artemisiae	44.252	-85.401
Macrosiphoniella	artemisiae	Macrosiphoniella artemisiae	44.252	-85.401
Macrosiphoniella	artemisiae	Macrosiphoniella artemisiae	44.252	-85.401
Macrosiphoniella	artemisiae	Macrosiphoniella artemisiae	44.252	-85.401
Macrosiphoniella	artemisiae	Macrosiphoniella artemisiae	42.72	-84.49
Macrosiphoniella	artemisiae	Macrosiphoniella artemisiae	46.86	-113.976
Macrosiphoniella	artemisiae	Macrosiphoniella artemisiae	46.86	-113.976
Macrosiphoniella	artemisiae	Macrosiphoniella artemisiae	46.86	-113.976
Macrosiphoniella	artemisiae	Macrosiphoniella artemisiae	46.86	-113.976
Macrosiphoniella	artemisiae	Macrosiphoniella artemisiae	42.85	-78.642
Macrosiphoniella	artemisiae	Macrosiphoniella artemisiae	42.85	-78.642
Macrosiphoniella	artemisiae	Macrosiphoniella artemisiae	42.85	-78.642
Microsiphoniella	artemisiae	Microsiphoniella artemisiae	42.85	-78.642
Microsiphoniella	artemisiae	Microsiphoniella artemisiae	42.85	-78.642
Obtusicauda	artemisiae	Obtusicauda artemisiae	42.85	-78.642
Obtusicauda	artemisiae	Obtusicauda artemisiae	42.85	-78.642
Artemisaphis	artemisicola	Artemisaphis artemisicola	42.85	-78.642
Artemisaphis	artemisicola	Artemisaphis artemisicola	42.85	-78.642
Artemisaphis	artemisicola	Artemisaphis artemisicola	42.85	-78.642
Artemisaphis	artemisicola	Artemisaphis artemisicola	42.85	-78.642
Artemisaphis	artemisicola	Artemisaphis artemisicola	42.85	-78.642
Artemisaphis	artemisicola	Artemisaphis artemisicola	42.85	-78.642
Obtusicauda	artemisicola	Obtusicauda artemisicola	42.85	-78.642
Obtusicauda	artemisicola	Obtusicauda artemisicola	42.85	-78.642
Obtusicauda	artemisicola	Obtusicauda artemisicola	42.85	-78.642
Obtusicauda	artemisicola	Obtusicauda artemisicola	40.029	-82.402
Obtusicauda	artemisiphila	Obtusicauda artemisiphila	44.583	-123.267
Obtusicauda	artemisiphila	Obtusicauda artemisiphila	44.583	-123.267
Obtusicauda	artemisiphila	Obtusicauda artemisiphila	44.583	-123.267
Takecallis	arundicolens	Takecallis arundicolens	44.583	-123.267
Takecallis	arundicolens	Takecallis arundicolens	44.583	-123.267
Takecallis	arundicolens	Takecallis arundicolens	45.663	-118.167
Takecallis	arundicolens	Takecallis arundicolens	40.019	-78.504
Takecallis	arundicolens	Takecallis arundicolens	40.019	-78.504
Takecallis	arundicolens	Takecallis arundicolens	40.019	-78.504
Takecallis	arundicolens	Takecallis arundicolens	40.019	-78.504
Takecallis	arundicolens	Takecallis arundicolens	40.019	-78.504
Takecallis	arundicolens	Takecallis arundicolens	40.019	-78.504
Takecallis	arundicolens	Takecallis arundicolens	40.019	-78.504
Takecallis	arundicolens	Takecallis arundicolens	40.019	-78.504
Takecallis	arundinariae	Takecallis arundinariae	40.019	-78.504
Takecallis	arundinariae	Takecallis arundinariae	40.019	-78.504
Takecallis	arundinariae	Takecallis arundinariae	40.019	-78.504
Takecallis	arundinariae	Takecallis arundinariae	40.019	-78.504
Takecallis	arundinariae	Takecallis arundinariae	40.019	-78.504
Takecallis	arundinariae	Takecallis arundinariae	40.019	-78.504
Takecallis	arundinariae	Takecallis arundinariae	40.019	-78.504
Takecallis	arundinariae	Takecallis arundinariae	40.019	-78.504
Takecallis	arundinariae	Takecallis arundinariae	40.834	-75.714
Takecallis	arundinariae	Takecallis arundinariae	40.834	-75.714
Takecallis	arundinariae	Takecallis arundinariae	40.834	-75.714
Takecallis	arundinariae	Takecallis arundinariae	40.834	-75.714
Takecallis	arundinariae	Takecallis arundinariae	40.834	-75.714
Takecallis	arundinariae	Takecallis arundinariae	40.834	-75.714
Takecallis	arundinariae	Takecallis arundinariae	40.834	-75.714
Melaphis	asafitchi	Melaphis asafitchi	40.834	-75.714
Melaphis	asafitchi	Melaphis asafitchi	40.834	-75.714
Melaphis	asafitchi	Melaphis asafitchi	40.834	-75.714
Melaphis	asafitchi	Melaphis asafitchi	40.834	-75.714
Melaphis	asafitchi	Melaphis asafitchi	40.834	-75.714
Melaphis	asafitchi	Melaphis asafitchi	40.834	-75.714
Melaphis	asafitchi	Melaphis asafitchi	40.834	-75.714
Melaphis	asafitchi	Melaphis asafitchi	40.834	-75.714
Melaphis	asafitchi	Melaphis asafitchi	40.834	-75.714
Melaphis	asafitchi	Melaphis asafitchi	41.834	-75.878
Melaphis	asafitchi	Melaphis asafitchi	41.834	-75.878
Melaphis	asafitchi	Melaphis asafitchi	41.834	-75.878
Melaphis	asafitchi	Melaphis asafitchi	41.834	-75.878
Melaphis	asafitchi	Melaphis asafitchi	41.834	-75.878
Melaphis	asafitchi	Melaphis asafitchi	41.834	-75.878
Melaphis	asafitchi	Melaphis asafitchi	41.834	-75.878
Melaphis	asafitchi	Melaphis asafitchi	41.834	-75.878
Melaphis	asafitchi	Melaphis asafitchi	41.834	-75.878
Melaphis	asafitchi	Melaphis asafitchi	41.834	-75.878
Melaphis	asafitchi	Melaphis asafitchi	41.834	-75.878
Melaphis	asafitchi	Melaphis asafitchi	41.834	-75.878
Melaphis	asafitchi	Melaphis asafitchi	41.834	-75.878
Melaphis	asafitchi	Melaphis asafitchi	41.834	-75.878
Melaphis	asafitchi	Melaphis asafitchi	41.834	-75.878
Melaphis	asafitchi	Melaphis asafitchi	41.834	-75.878
Melaphis	asafitchi	Melaphis asafitchi	40.739	-111.241
Melaphis	asafitchi	Melaphis asafitchi	40.507	-111.413
Melaphis	asafitchi	Melaphis asafitchi	40.507	-111.413
Melaphis	asafitchi	Melaphis asafitchi	40.507	-111.413
Melaphis	asafitchi	Melaphis asafitchi	40.507	-111.413
Melaphis	asafitchi	Melaphis asafitchi	41.334	-111.863
Melaphis	asafitchi	Melaphis asafitchi	41.736	-111.834
Melaphis	asafitchi	Melaphis asafitchi	41.736	-111.834
Melaphis	asafitchi	Melaphis asafitchi	41.736	-111.834
Melaphis	asafitchi	Melaphis asafitchi	41.736	-111.834
Melaphis	asafitchi	Melaphis asafitchi	41.736	-111.834
Melaphis	asafitchi	Melaphis asafitchi	41.736	-111.834
Melaphis	asafitchi	Melaphis asafitchi	41.736	-111.834
Melaphis	asafitchi	Melaphis asafitchi	41.736	-111.834
Melaphis	asafitchi	Melaphis asafitchi	41.736	-111.834
Melaphis	asafitchi	Melaphis asafitchi	41.736	-111.834
Melaphis	asafitchi	Melaphis asafitchi	41.223	-111.97
Melaphis	asafitchi	Melaphis asafitchi	41.223	-111.97
Melaphis	asafitchi	Melaphis asafitchi	41.223	-111.97
Melaphis	asafitchi	Melaphis asafitchi	41.223	-111.97
Melaphis	asafitchi	Melaphis asafitchi	41.223	-111.97
Melaphis	asafitchi	Melaphis asafitchi	41.223	-111.97
Melaphis	asafitchi	Melaphis asafitchi	41.223	-111.97
Melaphis	asafitchi	Melaphis asafitchi	41.223	-111.97
Melaphis	asafitchi	Melaphis asafitchi	41.223	-111.97
Melaphis	asafitchi	Melaphis asafitchi	41.223	-111.97
Melaphis	asafitchi	Melaphis asafitchi	41.223	-111.97
Melaphis	asafitchi	Melaphis asafitchi	41.223	-111.97
Melaphis	asafitchi	Melaphis asafitchi	41.223	-111.97
Melaphis	asafitchi	Melaphis asafitchi	41.223	-111.97
Melaphis	asafitchi	Melaphis asafitchi	41.223	-111.97
Melaphis	asafitchi	Melaphis asafitchi	41.223	-111.97
Melaphis	asafitchi	Melaphis asafitchi	41.223	-111.97
Melaphis	asafitchi	Melaphis asafitchi	41.223	-111.97
Melaphis	asafitchi	Melaphis asafitchi	41.223	-111.97
Melaphis	asafitchi	Melaphis asafitchi	41.223	-111.97
Melaphis	asafitchi	Melaphis asafitchi	41.223	-111.97
Melaphis	asafitchi	Melaphis asafitchi	41.223	-111.97
Melaphis	asafitchi	Melaphis asafitchi	41.223	-111.97
Melaphis	asafitchi	Melaphis asafitchi	37.229	-80.414
Melaphis	asafitchi	Melaphis asafitchi	37.229	-80.414
Melaphis	asafitchi	Melaphis asafitchi	37.294	-80.495
Melaphis	asafitchi	Melaphis asafitchi	37.294	-80.495
Melaphis	asafitchi	Melaphis asafitchi	37.294	-80.495
Melaphis	asafitchi	Melaphis asafitchi	37.294	-80.495
Melaphis	asafitchi	Melaphis asafitchi	37.294	-80.495
Melaphis	asafitchi	Melaphis asafitchi	37.294	-80.495
Melaphis	asafitchi	Melaphis asafitchi	37.294	-80.495
Melaphis	asafitchi	Melaphis asafitchi	37.294	-80.495
Melaphis	asafitchi	Melaphis asafitchi	37.294	-80.495
Melaphis	asafitchi	Melaphis asafitchi	37.294	-80.495
Melaphis	asafitchi	Melaphis asafitchi	37.294	-80.495
Melaphis	asafitchi	Melaphis asafitchi	37.294	-80.495
Melaphis	asafitchi	Melaphis asafitchi	37.294	-80.495
Melaphis	asafitchi	Melaphis asafitchi	37.294	-80.495
Melaphis	asafitchi	Melaphis asafitchi	37.294	-80.495
Melaphis	asafitchi	Melaphis asafitchi	37.294	-80.495
Melaphis	asafitchi	Melaphis asafitchi	48.405	-122.643
Melaphis	asafitchi	Melaphis asafitchi	46.222	-120.976
Melaphis	asafitchi	Melaphis asafitchi	46.993	-120.884
Melaphis	asafitchi	Melaphis asafitchi	47.472	-121.755
Melaphis	asafitchi	Melaphis asafitchi	47.032	-121.03
Melaphis	asafitchi	Melaphis asafitchi	47.04	-121.03
Melaphis	asafitchi	Melaphis asafitchi	47.184	-122.28
Melaphis	asafitchi	Melaphis asafitchi	47.184	-122.28
Melaphis	asafitchi	Melaphis asafitchi	47.184	-122.28
Melaphis	asafitchi	Melaphis asafitchi	47.184	-122.28
Melaphis	asafitchi	Melaphis asafitchi	47.184	-122.28
Melaphis	asafitchi	Melaphis asafitchi	47.635	-122.296
Melaphis	asafitchi	Melaphis asafitchi	47.305	-122.53
Melaphis	asafitchi	Melaphis asafitchi	48.894	-119.163
Melaphis	asafitchi	Melaphis asafitchi	38.993	-79.124
Melaphis	asafitchi	Melaphis asafitchi	38.993	-79.124
Melaphis	asafitchi	Melaphis asafitchi	38.993	-79.124
Melaphis	asafitchi	Melaphis asafitchi	38.993	-79.124
Melaphis	asafitchi	Melaphis asafitchi	38.993	-79.124
Melaphis	asafitchi	Melaphis asafitchi	38.993	-79.124
Melaphis	asafitchi	Melaphis asafitchi	38.993	-79.124
Melaphis	asafitchi	Melaphis asafitchi	38.993	-79.124
Melaphis	asafitchi	Melaphis asafitchi	38.993	-79.124
Melaphis	asafitchi	Melaphis asafitchi	38.993	-79.124
Melaphis	asafitchi	Melaphis asafitchi	38.993	-79.124
Melaphis	asafitchi	Melaphis asafitchi	38.993	-79.124
Melaphis	asafitchi	Melaphis asafitchi	38.993	-79.124
Melaphis	asafitchi	Melaphis asafitchi	38.993	-79.124
Melaphis	asafitchi	Melaphis asafitchi	38.993	-79.124
Melaphis	asafitchi	Melaphis asafitchi	38.993	-79.124
Melaphis	asafitchi	Melaphis asafitchi	43.067	-89.4
Melaphis	asafitchi	Melaphis asafitchi	41.31	-105.59
Melaphis	asafitchi	Melaphis asafitchi	41.31	-105.59
Melaphis	asafitchi	Melaphis asafitchi	41.31	-105.59
Melaphis	asafitchi	Melaphis asafitchi	41.31	-105.59
Melaphis	asafitchi	Melaphis asafitchi	40.029	-82.402
Melaphis	asafitchi	Melaphis asafitchi	53.492	-113.542
Melaphis	asafitchi	Melaphis asafitchi	53.412	-116.668
Melaphis	asafitchi	Melaphis asafitchi	54.834	-114.078
Melaphis	asafitchi	Melaphis asafitchi	49.795	-119.097
Melaphis	asafitchi	Melaphis asafitchi	49.117	-119.667
Melaphis	asafitchi	Melaphis asafitchi	50.79	-119.41
Melaphis	asafitchi	Melaphis asafitchi	50.238	-119.277
Melaphis	asafitchi	Melaphis asafitchi	50.238	-119.277
Melaphis	asafitchi	Melaphis asafitchi	50.238	-119.277
Melaphis	asafitchi	Melaphis asafitchi	50.238	-119.277
Melaphis	asafitchi	Melaphis asafitchi	50.238	-119.277
Melaphis	asafitchi	Melaphis asafitchi	58.63	-93.798
Melaphis	asafitchi	Melaphis asafitchi	58.761	-94.087
Melaphis	asafitchi	Melaphis asafitchi	58.619	-93.811
Melaphis	asafitchi	Melaphis asafitchi	58.733	-94.113
Myzus	ascalonicus	Myzus ascalonicus	58.705	-94.052
Myzus	ascalonicus	Myzus ascalonicus	46.912	-62.215
Myzus	ascalonicus	Myzus ascalonicus	48.837	-55.637
Myzus	ascalonicus	Myzus ascalonicus	48.4	-89.317
Myzus	ascalonicus	Myzus ascalonicus	49.714	-94.777
Myzus	ascalonicus	Myzus ascalonicus	53.617	-104.733
Myzus	ascalonicus	Myzus ascalonicus	44.883	-68.673
Myzus	ascalonicus	Myzus ascalonicus	44.883	-68.673
Myzus	ascalonicus	Myzus ascalonicus	44.883	-68.673
Myzus	ascalonicus	Myzus ascalonicus	44.896	-68.666
Myzus	ascalonicus	Myzus ascalonicus	46.681	-68.016
Myzus	ascalonicus	Myzus ascalonicus	46.681	-68.016
Myzus	ascalonicus	Myzus ascalonicus	46.681	-68.016
Myzus	ascalonicus	Myzus ascalonicus	47.635	-122.296
Myzus	ascalonicus	Myzus ascalonicus	47.833	-83.4
Myzus	ascalonicus	Myzus ascalonicus	42.9	-80.4
Myzus	ascalonicus	Myzus ascalonicus	45.025	-75.65
Myzus	ascalonicus	Myzus ascalonicus	43.192	-79.396
Myzus	ascalonicus	Myzus ascalonicus	45.393	-75.717
Myzus	ascalonicus	Myzus ascalonicus	45.393	-75.717
Myzus	ascalonicus	Myzus ascalonicus	45.391	-75.704
Myzus	ascalonicus	Myzus ascalonicus	43.52	-80.15
Myzus	ascalonicus	Myzus ascalonicus	48.1	-80.113
Myzus	ascalonicus	Myzus ascalonicus	44.65	-79.93
Myzus	ascalonicus	Myzus ascalonicus	45.56	-73.55
Myzus	ascalonicus	Myzus ascalonicus	45.555	-73.555
Myzus	ascalonicus	Myzus ascalonicus	45.555	-73.555
Myzus	ascalonicus	Myzus ascalonicus	45.043	-74.466
Myzus	ascalonicus	Myzus ascalonicus	41.444	-72.95
Myzus	ascalonicus	Myzus ascalonicus	41.444	-72.95
Myzus	ascalonicus	Myzus ascalonicus	41.444	-72.95
Myzus	ascalonicus	Myzus ascalonicus	41.444	-72.95
Myzus	ascalonicus	Myzus ascalonicus	41.383	-72.917
Myzus	ascalonicus	Myzus ascalonicus	41.383	-72.917
Myzus	ascalonicus	Myzus ascalonicus	43.88	-69.656
Myzus	ascalonicus	Myzus ascalonicus	44.883	-68.673
Myzus	ascalonicus	Myzus ascalonicus	44.883	-68.673
Myzus	ascalonicus	Myzus ascalonicus	44.883	-68.673
Myzus	ascalonicus	Myzus ascalonicus	44.883	-68.673
Myzus	ascalonicus	Myzus ascalonicus	44.883	-68.673
Myzus	ascalonicus	Myzus ascalonicus	44.883	-68.673
Myzus	ascalonicus	Myzus ascalonicus	44.883	-68.673
Myzus	ascalonicus	Myzus ascalonicus	44.458	-69.679
Myzus	ascalonicus	Myzus ascalonicus	42.296	-71.126
Myzus	ascalonicus	Myzus ascalonicus	42.296	-71.126
Myzus	ascalonicus	Myzus ascalonicus	42.296	-71.126
Myzus	ascalonicus	Myzus ascalonicus	42.296	-71.126
Myzus	ascalonicus	Myzus ascalonicus	42.296	-71.126
Myzus	ascalonicus	Myzus ascalonicus	42.735	-84.562
Myzus	ascalonicus	Myzus ascalonicus	42.71	-84.52
Myzus	ascalonicus	Myzus ascalonicus	37.228	-80.42
Myzus	ascalonicus	Myzus ascalonicus	43.135	-79.054
Myzus	ascalonicus	Myzus ascalonicus	45.417	-75.7
Myzus	ascalonicus	Myzus ascalonicus	42.242	-70.804
Myzus	ascalonicus	Myzus ascalonicus	49.06	-90.673
Myzus	ascalonicus	Myzus ascalonicus	49.836	-119.406
Myzus	ascalonicus	Myzus ascalonicus	48.724	-124.135
Myzus	ascalonicus	Myzus ascalonicus	49.418	-119.877
Myzus	ascalonicus	Myzus ascalonicus	49.773	-118.996
Myzus	ascalonicus	Myzus ascalonicus	49.837	-119.908
Myzus	ascalonicus	Myzus ascalonicus	49.837	-119.908
Myzus	ascalonicus	Myzus ascalonicus	49.864	-119.719
Myzus	ascalonicus	Myzus ascalonicus	49.61	-121.056
Myzus	ascalonicus	Myzus ascalonicus	49.114	-117.823
Myzus	ascalonicus	Myzus ascalonicus	49.094	-117.804
Myzus	ascalonicus	Myzus ascalonicus	49.094	-117.804
Myzus	ascalonicus	Myzus ascalonicus	49.094	-117.804
Myzus	ascalonicus	Myzus ascalonicus	49.094	-117.804
Myzus	ascalonicus	Myzus ascalonicus	49.783	-113.383
Myzus	ascalonicus	Myzus ascalonicus	48.977	-123.806
Myzus	ascalonicus	Myzus ascalonicus	49.158	-117.84
Myzus	ascalonicus	Myzus ascalonicus	49.106	-119.317
Myzus	ascalonicus	Myzus ascalonicus	49.108	-117.826
Myzus	ascalonicus	Myzus ascalonicus	49.108	-117.826
Myzus	ascalonicus	Myzus ascalonicus	49.171	-123.094
Myzus	ascalonicus	Myzus ascalonicus	49.104	-119.667
Myzus	ascalonicus	Myzus ascalonicus	49.079	-117.797
Myzus	ascalonicus	Myzus ascalonicus	49.084	-117.804
Myzus	ascalonicus	Myzus ascalonicus	49.068	-117.786
Myzus	ascalonicus	Myzus ascalonicus	49.068	-117.786
Myzus	ascalonicus	Myzus ascalonicus	48.461	-123.397
Myzus	ascalonicus	Myzus ascalonicus	48.469	-123.365
Myzus	ascalonicus	Myzus ascalonicus	50.768	-119.397
[truncated: 40,936 more rows]
