# Supplementary material for: Geographic isolation drives speciation in Nearctic aphids
Source: Commun Biol. 2022 Aug 8;5:796. doi: 10.1038/s42003-022-03771-5 (PMC9360434; doi:10.1038/s42003-022-03771-5)
Supplement: Supplementary file 11 — Supplementary Data 10 [file 42003_2022_3771_MOESM11_ESM.csv]

Lat	Lon	Bug	Genus	species	Freq
48.6	-86.28	Cinara_pergandei	Cinara	pergandei	85
43.99	-84.39	Anoecia_corni	Anoecia	corni	186
43.65	-84.39	Aphis_asclepiadis	Aphis	asclepiadis	520
43.99	-84.85	Aphis_cornifoliae	Aphis	cornifoliae	83
42.93	-83.91	Aphis_forbesi	Aphis	forbesi	108
42.04	-86.37	Aphis_forbesi	Aphis	forbesi	108
43.62	-84.25	Aphis_forbesi	Aphis	forbesi	108
48.6	-86.28	Capitophorus_elaeagni	Capitophorus	elaeagni	406
48.6	-86.28	Chaitophorus_stevensis	Chaitophorus	stevensis	92
44.4	-65.24	Chaitophorus_stevensis	Chaitophorus	stevensis	92
44.4	-65.24	Cinara_strobi	Cinara	strobi	112
46.65	-72.96	Drepanaphis_acerifoliae	Drepanaphis	acerifoliae	193
44.85	-79.87	Eriosoma_americanum	Eriosoma	americanum	247
46.65	-72.96	Eriosoma_americanum	Eriosoma	americanum	247
46.41	-63.08	Eriosoma_americanum	Eriosoma	americanum	247
43.82	-79.18	Eriosoma_americanum	Eriosoma	americanum	247
51.01	-118.2	Eriosoma_americanum	Eriosoma	americanum	247
46.65	-72.96	Eriosoma_lanigerum	Eriosoma	lanigerum	158
43.82	-79.18	Hamamelistes_spinosus	Hamamelistes	spinosus	125
43.8	-79.14	Lipaphis_pseudobrassicae	Lipaphis	pseudobrassicae	262
46.83	-60.43	Melaphis_rhois	Melaphis	rhois	374
44.85	-79.87	Myzocallis_walshii	Myzocallis	walshii	106
43.85	-79.2	Nearctaphis_crataegifoliae	Nearctaphis	crataegifoliae	128
48.85	-64.37	Pterocallis_alnifoliae	Pterocallis	alnifoliae	64
48.6	-86.28	Pterocallis_alnifoliae	Pterocallis	alnifoliae	64
49.19	-107.56	Rhopalosiphum_cerasifoliae	Rhopalosiphum	cerasifoliae	134
50.67	-115.93	Macrosiphum_euphorbiae	Macrosiphum	euphorbiae	1159
60.71	-137.43	Pachypappa_sacculi	Pachypappa	sacculi	65
48.75	-123.23	Illinoia_rubicola	Illinoia	rubicola	123
44.45	-75.86	Eriosoma_americanum	Eriosoma	americanum	247
41.96	-82.52	Lipaphis_pseudobrassicae	Lipaphis	pseudobrassicae	262
44.45	-75.86	Rhopalosiphum_nymphaeae	Rhopalosiphum	nymphaeae	285
48.79	-123.31	Metopolophium_dirhodum	Metopolophium	dirhodum	161
44.45	-75.86	Aphis_impatientis	Aphis	impatientis	54
43.81	-79.16	Uroleucon_luteolum	Uroleucon	luteolum	124
44.45	-75.86	Pterocallis_alnifoliae	Pterocallis	alnifoliae	64
32.31	-106.78	Capitophorus_hippophaes	Capitophorus	hippophaes	139
53.12	-117.77	Illinoia_rubicola	Illinoia	rubicola	123
37.45	-88.87	Rhopalosiphum_maidis	Rhopalosiphum	maidis	565
37.45	-88.87	Uroleucon_gravicorne	Uroleucon	gravicorne	139
43.34	-89.38	Nearctaphis_crataegifoliae	Nearctaphis	crataegifoliae	128
40.08	-88.22	Capitophorus_elaeagni	Capitophorus	elaeagni	406
44.7	-93.1	Aphis_asclepiadis	Aphis	asclepiadis	520
36.81	-119.38	Chaitophorus_nigrae	Chaitophorus	nigrae	168
40.12	-88.24	Rhopalosiphum_cerasifoliae	Rhopalosiphum	cerasifoliae	134
41.73	-89.19	Aphis_spiraephila	Aphis	spiraephila	103
35.46	-83.55	Carolinaia_rhois	Carolinaia	rhois	116
42.28	-89.7	Rhopalosiphum_maidis	Rhopalosiphum	maidis	565
43.25	-90.92	Uroleucon_eupatoricolens	Uroleucon	eupatoricolens	29
39.81	-90.82	Rhopalosiphum_maidis	Rhopalosiphum	maidis	565
43.3	-89.35	Aphis_spiraecola	Aphis	spiraecola	801
42.44	-87.8	Rhopalosiphum_cerasifoliae	Rhopalosiphum	cerasifoliae	134
40.14	-88.16	Macrosiphum_euphorbiae	Macrosiphum	euphorbiae	1159
42.44	-87.8	Aphis_asclepiadis	Aphis	asclepiadis	520
42.49	-96.41	Uroleucon_ambrosiae	Uroleucon	ambrosiae	212
37.45	-88.87	Aphis_rumicis	Aphis	rumicis	210
38.65	-88.93	Uroleucon_sonchellum	Uroleucon	sonchellum	61
37.45	-88.87	Macrosiphum_euphorbiae	Macrosiphum	euphorbiae	1159
43.82	-91.26	Macrosiphum_euphorbiae	Macrosiphum	euphorbiae	1159
40.08	-88.22	Capitophorus_hippophaes	Capitophorus	hippophaes	139
37.52	-89.42	Melaphis_rhois	Melaphis	rhois	374
40.11	-88.21	Acyrthosiphon_pisum	Acyrthosiphon	pisum	788
43.47	-110.76	Aphis_varians	Aphis	varians	202
38.95	-88.96	Macrosiphum_euphorbiae	Macrosiphum	euphorbiae	1159
35.61	-83.93	Aphis_rumicis	Aphis	rumicis	210
41.8	-88.07	Aphis_cornifoliae	Aphis	cornifoliae	83
42.53	-88.68	Aphis_asclepiadis	Aphis	asclepiadis	520
39.16	-86.53	Rhopalosiphum_nymphaeae	Rhopalosiphum	nymphaeae	285
42.94	-95.57	Aphis_spiraecola	Aphis	spiraecola	801
35.61	-83.78	Carolinaia_rhois	Carolinaia	rhois	116
42.41	-85.37	Aphis_cephalanthi	Aphis	cephalanthi	56
38.95	-77.08	Prociphilus_tessellatus	Prociphilus	tessellatus	358
43.17	-73.33	Aphis_pomi	Aphis	pomi	296
38.93	-77.11	Prociphilus_tessellatus	Prociphilus	tessellatus	358
43.17	-73.33	Liosomaphis_berberidis	Liosomaphis	berberidis	75
43.17	-73.33	Aphis_gossypii	Aphis	gossypii	679
39.83	-98.58	Pemphigus_populitransversus	Pemphigus	populitransversus	124
42.25	-122.79	Ericaphis_gentneri	Ericaphis	gentneri	59
40.82	-96.7	Myzus_persicae	Myzus	persicae	1057
38.8	-107.72	Protaphis_middletonii	Protaphis	middletonii	355
49.88	-97.17	Prociphilus_tessellatus	Prociphilus	tessellatus	358
37.69	-88.13	Eriosoma_crataegi	Eriosoma	crataegi	58
38.97	-77.15	Prociphilus_tessellatus	Prociphilus	tessellatus	358
49.77	-94.47	Prociphilus_tessellatus	Prociphilus	tessellatus	358
34.77	-86.56	Prociphilus_tessellatus	Prociphilus	tessellatus	358
41.04	-96.37	Nasonovia_purpurascens	Nasonovia	purpurascens	50
44.31	-96.8	Macrosiphoniella_sanborni	Macrosiphoniella	sanborni	99
38.97	-77.09	Prociphilus_tessellatus	Prociphilus	tessellatus	358
43.17	-73.33	Aphis_cornifoliae	Aphis	cornifoliae	83
32.22	-110.93	Aphis_sedi	Aphis	sedi	35
37.81	-112.89	Wahlgreniella_nervata	Wahlgreniella	nervata	85
34.4	-118.92	Chaitophorus_nigrae	Chaitophorus	nigrae	168
39.68	-75.75	Myzus_persicae	Myzus	persicae	1057
40.59	-105.08	Ceruraphis_viburnicola	Ceruraphis	viburnicola	179
42.91	-103.75	Pemphigus_betae	Pemphigus	betae	132
44.91	-68.69	Essigella_pini	Essigella	pini	36
38.9	-77.02	Prociphilus_tessellatus	Prociphilus	tessellatus	358
35.7	-83.35	Uroleucon_sonchellum	Uroleucon	sonchellum	61
42.94	-95.57	Aphis_sambuci	Aphis	sambuci	142
42.36	-87.84	Eriosoma_lanigerum	Eriosoma	lanigerum	158
40.82	-73.07	Aphis_rumicis	Aphis	rumicis	210
46.56	-120.48	Eriosoma_crataegi	Eriosoma	crataegi	58
33.36	-116.84	Macrosiphum_albifrons	Macrosiphum	albifrons	182
41.1	-72.36	Aphis_coreopsidis	Aphis	coreopsidis	175
33.74	-117.11	Prociphilus_fraxinifolii	Prociphilus	fraxinifolii	142
46.68	-68.02	Chaitophorus_populicola	Chaitophorus	populicola	737
37.17	-104.5	Tinocallis_ulmifolii	Tinocallis	ulmifolii	157
29.86	-82.15	Macrosiphoniella_sanborni	Macrosiphoniella	sanborni	99
39.89	-75.04	Uroleucon_ambrosiae	Uroleucon	ambrosiae	212
42.51	-72.7	Uroleucon_gravicorne	Uroleucon	gravicorne	139
38.58	-90.13	Uroleucon_luteolum	Uroleucon	luteolum	124
41.86	-120.15	Mindarus_abietinus	Mindarus	abietinus	80
34.15	-118.14	Cinara_curvipes	Cinara	curvipes	89
42.44	-76.5	Aphis_pomi	Aphis	pomi	296
40.4	-105.07	Macrosiphoniella_sanborni	Macrosiphoniella	sanborni	99
40.82	-73.07	Aphis_pomi	Aphis	pomi	296
42.81	-73.94	Prociphilus_tessellatus	Prociphilus	tessellatus	358
40.82	-73.07	Uroleucon_ambrosiae	Uroleucon	ambrosiae	212
37.77	-122.47	Eucallipterus_tiliae	Eucallipterus	tiliae	229
39.96	-83	Macrosiphum_euphorbiae	Macrosiphum	euphorbiae	1159
40.67	-105.23	Chaitophorus_populicola	Chaitophorus	populicola	737
44.8	-95.55	Pemphigus_betae	Pemphigus	betae	132
40.07	-87.93	Uroleucon_gravicorne	Uroleucon	gravicorne	139
45.59	-95.87	Aphis_spiraecola	Aphis	spiraecola	801
40.11	-88.21	Uroleucon_gravicorne	Uroleucon	gravicorne	139
35.75	-83.17	Aphis_coreopsidis	Aphis	coreopsidis	175
29.25	-81.89	Cinara_pergandei	Cinara	pergandei	85
35.61	-83.83	Cinara_strobi	Cinara	strobi	112
44.14	-95.19	Rhopalosiphum_maidis	Rhopalosiphum	maidis	565
43.84	-89.26	Aphis_spiraephila	Aphis	spiraephila	103
37.45	-88.87	Prociphilus_fraxinifolii	Prociphilus	fraxinifolii	142
40.08	-88.22	Macrosiphum_euphorbiae	Macrosiphum	euphorbiae	1159
48.41	-114.34	Cinara_occidentalis	Cinara	occidentalis	48
40.19	-88.4	Chaitophorus_populicola	Chaitophorus	populicola	737
45.88	-110.88	Macrosiphum_euphorbiae	Macrosiphum	euphorbiae	1159
40.08	-88.22	Aphis_rumicis	Aphis	rumicis	210
35.56	-83.5	Uroleucon_gravicorne	Uroleucon	gravicorne	139
35.63	-83.11	Rhopalosiphum_maidis	Rhopalosiphum	maidis	565
38.13	-84.51	Aphis_spiraecola	Aphis	spiraecola	801
40.93	-90.72	Nearctaphis_crataegifoliae	Nearctaphis	crataegifoliae	128
44.24	-118.78	Rhopalosiphum_cerasifoliae	Rhopalosiphum	cerasifoliae	134
40.25	-85.15	Colopha_ulmicola	Colopha	ulmicola	95
40.08	-88.22	Drepanaphis_acerifoliae	Drepanaphis	acerifoliae	193
43.47	-110.76	Chaitophorus_populicola	Chaitophorus	populicola	737
41.18	-120.7	Cinara_occidentalis	Cinara	occidentalis	48
38.97	-88.59	Aphis_vernoniae	Aphis	vernoniae	43
39.58	-120.47	Cinara_curvipes	Cinara	curvipes	89
40.08	-87.78	Aphis_coreopsidis	Aphis	coreopsidis	175
35.45	-83.48	Capitophorus_elaeagni	Capitophorus	elaeagni	406
44.58	-123.91	Macrosiphum_albifrons	Macrosiphum	albifrons	182
42.85	-88.61	Aphis_sedi	Aphis	sedi	35
42.44	-87.81	Aphis_rumicis	Aphis	rumicis	210
43.87	-95.12	Aphis_asclepiadis	Aphis	asclepiadis	520
40.08	-88.22	Rhopalosiphum_maidis	Rhopalosiphum	maidis	565
43.84	-86.37	Aphis_spiraecola	Aphis	spiraecola	801
42.28	-89.7	Hamamelistes_spinosus	Hamamelistes	spinosus	125
42.73	-84.49	Aphis_cephalanthi	Aphis	cephalanthi	56
37.44	-88.67	Nearctaphis_bakeri	Nearctaphis	bakeri	329
39.81	-90.82	Rhopalosiphum_nymphaeae	Rhopalosiphum	nymphaeae	285
37.45	-88.87	Uroleucon_ambrosiae	Uroleucon	ambrosiae	212
40.31	-88.16	Aphis_coreopsidis	Aphis	coreopsidis	175
40.14	-88.16	Capitophorus_elaeagni	Capitophorus	elaeagni	406
40.24	-88.64	Aphis_sedi	Aphis	sedi	35
42.02	-89.33	Aphis_cornifoliae	Aphis	cornifoliae	83
40.13	-88.15	Rhopalosiphum_maidis	Rhopalosiphum	maidis	565
41.73	-89.19	Rhopalosiphum_nymphaeae	Rhopalosiphum	nymphaeae	285
39.2	-96.58	Aphis_forbesi	Aphis	forbesi	108
40.25	-85.15	Rhopalosiphum_maidis	Rhopalosiphum	maidis	565
40.14	-88.16	Macrosiphum_coryli	Macrosiphum	coryli	21
35.61	-83.93	Uroleucon_eupatoricolens	Uroleucon	eupatoricolens	29
37.1	-87.86	Aphis_cephalanthi	Aphis	cephalanthi	56
40.11	-88.21	Aphis_sedi	Aphis	sedi	35
35.31	-118.43	Cinara_curtihirsuta	Cinara	curtihirsuta	12
46.55	-120.65	Rhopalosiphum_cerasifoliae	Rhopalosiphum	cerasifoliae	134
38.7	-88.78	Aphis_coreopsidis	Aphis	coreopsidis	175
42.42	-90.43	Aphis_asclepiadis	Aphis	asclepiadis	520
42.71	-103.02	Chaitophorus_nigrae	Chaitophorus	nigrae	168
42.44	-87.8	Chaitophorus_populicola	Chaitophorus	populicola	737
53.58	-116.42	Euceraphis_betulae	Euceraphis	betulae	75
39.81	-90.82	Pemphigus_betae	Pemphigus	betae	132
36.43	-89.71	Aphis_coreopsidis	Aphis	coreopsidis	175
40.07	-87.91	Macrosiphum_euphorbiae	Macrosiphum	euphorbiae	1159
40.41	-89.06	Capitophorus_elaeagni	Capitophorus	elaeagni	406
33.42	-90.9	Rhopalosiphum_maidis	Rhopalosiphum	maidis	565
41.74	-93.36	Aphis_asclepiadis	Aphis	asclepiadis	520
37.44	-88.67	Macrosiphum_euphorbiae	Macrosiphum	euphorbiae	1159
43.38	-84.11	Aphis_spiraecola	Aphis	spiraecola	801
38.65	-88.93	Drepanaphis_acerifoliae	Drepanaphis	acerifoliae	193
37.44	-88.67	Aphis_sambuci	Aphis	sambuci	142
42.28	-89.7	Euceraphis_betulae	Euceraphis	betulae	75
42.87	-90.7	Brachycaudus_cardui	Brachycaudus	cardui	315
40.08	-88.22	Calaphis_betulaecolens	Calaphis	betulaecolens	171
40.11	-88.21	Uroleucon_luteolum	Uroleucon	luteolum	124
43.84	-89.26	Aphis_sambuci	Aphis	sambuci	142
40.11	-88.21	Aphis_sambuci	Aphis	sambuci	142
40.45	-87.05	Aphis_coreopsidis	Aphis	coreopsidis	175
40.07	-87.89	Colopha_ulmicola	Colopha	ulmicola	95
40.14	-88.16	Chaitophorus_populicola	Chaitophorus	populicola	737
44.14	-95.19	Capitophorus_elaeagni	Capitophorus	elaeagni	406
45.03	-95.58	Pemphigus_betae	Pemphigus	betae	132
35.45	-83.53	Uroleucon_eupatoricolens	Uroleucon	eupatoricolens	29
37.56	-89.47	Uroleucon_luteolum	Uroleucon	luteolum	124
41.87	-103.67	Pemphigus_betae	Pemphigus	betae	132
40.68	-89.6	Aphis_cornifoliae	Aphis	cornifoliae	83
37.55	-89.43	Uroleucon_impatiensicolens	Uroleucon	impatiensicolens	15
35.46	-83.54	Drepanaphis_acerifoliae	Drepanaphis	acerifoliae	193
32.01	-97.13	Aphis_asclepiadis	Aphis	asclepiadis	520
35.45	-83.55	Aphis_coreopsidis	Aphis	coreopsidis	175
43.57	-84.36	Calaphis_betulaecolens	Calaphis	betulaecolens	171
40.08	-88.22	Nearctaphis_bakeri	Nearctaphis	bakeri	329
40.71	-89.47	Chaitophorus_populicola	Chaitophorus	populicola	737
43.38	-84.11	Aphis_sambuci	Aphis	sambuci	142
40.58	-88.25	Chaitophorus_nigrae	Chaitophorus	nigrae	168
42.37	-85.36	Aphis_impatientis	Aphis	impatientis	54
40.3	-90.06	Aphis_coreopsidis	Aphis	coreopsidis	175
35.63	-83.47	Nasonovia_purpurascens	Nasonovia	purpurascens	50
37.58	-88.44	Aphis_coreopsidis	Aphis	coreopsidis	175
39.81	-90.82	Chaitophorus_populicola	Chaitophorus	populicola	737
40.07	-87.91	Uroleucon_luteolum	Uroleucon	luteolum	124
35.75	-83.2	Myzocallis_walshii	Myzocallis	walshii	106
37.45	-88.87	Anoecia_corni	Anoecia	corni	186
40.07	-107.54	Aphis_asclepiadis	Aphis	asclepiadis	520
35.75	-83.11	Aphis_cornifoliae	Aphis	cornifoliae	83
38.13	-84.51	Aphis_coreopsidis	Aphis	coreopsidis	175
40.07	-87.91	Carolinaia_rhois	Carolinaia	rhois	116
42.83	-90.78	Nearctaphis_crataegifoliae	Nearctaphis	crataegifoliae	128
39.8	-105.78	Aphis_asclepiadis	Aphis	asclepiadis	520
42.53	-88.68	Aphis_spiraecola	Aphis	spiraecola	801
40.12	-88.24	Colopha_ulmicola	Colopha	ulmicola	95
39.02	-89.03	Aphis_rumicis	Aphis	rumicis	210
40.1	-88.23	Aphis_sambuci	Aphis	sambuci	142
41.44	-86.93	Rhopalosiphum_nymphaeae	Rhopalosiphum	nymphaeae	285
40	-89.25	Tinocallis_ulmifolii	Tinocallis	ulmifolii	157
38.61	-120.45	Cinara_occidentalis	Cinara	occidentalis	48
44.23	-122.17	Pterocomma_bicolor	Pterocomma	bicolor	146
42.35	-87.93	Aphis_asclepiadis	Aphis	asclepiadis	520
40.13	-88.15	Uroleucon_gravicorne	Uroleucon	gravicorne	139
43	-90.15	Uroleucon_gravicorne	Uroleucon	gravicorne	139
39.03	-88.57	Pemphigus_populivenae	Pemphigus	populivenae	61
37.1	-87.86	Aphis_sambuci	Aphis	sambuci	142
40.52	-88.07	Chaitophorus_nigrae	Chaitophorus	nigrae	168
37.73	-89.22	Mindarus_abietinus	Mindarus	abietinus	80
41.87	-103.67	Prociphilus_fraxinifolii	Prociphilus	fraxinifolii	142
40.31	-88.16	Anoecia_corni	Anoecia	corni	186
43.7	-93.23	Nearctaphis_crataegifoliae	Nearctaphis	crataegifoliae	128
41.25	-81.55	Carolinaia_rhois	Carolinaia	rhois	116
48.45	-123.4	Cinara_occidentalis	Cinara	occidentalis	48
40.07	-87.93	Tinocallis_ulmifolii	Tinocallis	ulmifolii	157
44.3	-96.67	Rhopalosiphum_maidis	Rhopalosiphum	maidis	565
40.41	-89.87	Cinara_pergandei	Cinara	pergandei	85
41.64	-87.53	Prociphilus_fraxinifolii	Prociphilus	fraxinifolii	142
36.41	-81.26	Drepanaphis_acerifoliae	Drepanaphis	acerifoliae	193
44.78	-93.34	Drepanaphis_acerifoliae	Drepanaphis	acerifoliae	193
38.77	-120.3	Pterocomma_populifoliae	Pterocomma	populifoliae	105
37.92	-122.3	Pterocomma_populifoliae	Pterocomma	populifoliae	105
37.87	-122.28	Pterocomma_smithiae	Pterocomma	smithiae	146
42.44	-76.5	Pterocomma_smithiae	Pterocomma	smithiae	146
42.55	-77.1	Pterocomma_smithiae	Pterocomma	smithiae	146
38.87	-121.13	Pterocomma_smithiae	Pterocomma	smithiae	146
38.57	-119.51	Pterocomma_smithiae	Pterocomma	smithiae	146
39.68	-120.24	Pterocomma_smithiae	Pterocomma	smithiae	146
41.85	-87.65	Pterocomma_smithiae	Pterocomma	smithiae	146
37.39	-122.08	Pterocomma_smithiae	Pterocomma	smithiae	146
46.56	-120.48	Pterocomma_smithiae	Pterocomma	smithiae	146
43.62	-84.25	Pterocomma_smithiae	Pterocomma	smithiae	146
37.87	-122.28	Rhodobium_porosum	Rhodobium	porosum	115
34.2	-79.76	Rhodobium_porosum	Rhodobium	porosum	115
39.15	-123.21	Rhodobium_porosum	Rhodobium	porosum	115
38.81	-89.95	Rhodobium_porosum	Rhodobium	porosum	115
37.3	-120.48	Rhodobium_porosum	Rhodobium	porosum	115
42.36	-87.84	Rhopalosiphum_cerasifoliae	Rhopalosiphum	cerasifoliae	134
40.28	-123.64	Rhopalosiphum_cerasifoliae	Rhopalosiphum	cerasifoliae	134
42.23	-123.32	Rhopalosiphum_cerasifoliae	Rhopalosiphum	cerasifoliae	134
41.06	-74.14	Rhopalosiphum_cerasifoliae	Rhopalosiphum	cerasifoliae	134
34.35	-119.06	Rhopalosiphum_maidis	Rhopalosiphum	maidis	565
32.79	-115.56	Rhopalosiphum_maidis	Rhopalosiphum	maidis	565
42.44	-76.5	Rhopalosiphum_maidis	Rhopalosiphum	maidis	565
45.5	-73.67	Rhopalosiphum_maidis	Rhopalosiphum	maidis	565
45.38	-72.73	Rhopalosiphum_maidis	Rhopalosiphum	maidis	565
41.09	-73.42	Rhopalosiphum_maidis	Rhopalosiphum	maidis	565
33.13	-115.51	Rhopalosiphum_maidis	Rhopalosiphum	maidis	565
38.87	-95.23	Rhopalosiphum_maidis	Rhopalosiphum	maidis	565
35.5	-119.27	Rhopalosiphum_maidis	Rhopalosiphum	maidis	565
39.79	-121.76	Rhopalosiphum_maidis	Rhopalosiphum	maidis	565
39.75	-122.2	Rhopalosiphum_maidis	Rhopalosiphum	maidis	565
40.09	-112.43	Rhopalosiphum_maidis	Rhopalosiphum	maidis	565
37.05	-112.53	Rhopalosiphum_maidis	Rhopalosiphum	maidis	565
33.95	-117.4	Rhopalosiphum_maidis	Rhopalosiphum	maidis	565
33.96	-117.33	Rhopalosiphum_maidis	Rhopalosiphum	maidis	565
41.26	-121.82	Rhopalosiphum_maidis	Rhopalosiphum	maidis	565
34.06	-117.75	Rhopalosiphum_maidis	Rhopalosiphum	maidis	565
38.45	-122.42	Rhopalosiphum_nymphaeae	Rhopalosiphum	nymphaeae	285
37.89	-122.12	Rhopalosiphum_nymphaeae	Rhopalosiphum	nymphaeae	285
37.87	-122.28	Rhopalosiphum_nymphaeae	Rhopalosiphum	nymphaeae	285
34.35	-119.06	Rhopalosiphum_nymphaeae	Rhopalosiphum	nymphaeae	285
37.43	-122.17	Rhopalosiphum_nymphaeae	Rhopalosiphum	nymphaeae	285
37.36	-122.2	Rhopalosiphum_nymphaeae	Rhopalosiphum	nymphaeae	285
37.95	-119.83	Rhopalosiphum_nymphaeae	Rhopalosiphum	nymphaeae	285
38.69	-119.99	Rhopalosiphum_nymphaeae	Rhopalosiphum	nymphaeae	285
42.44	-76.5	Rhopalosiphum_nymphaeae	Rhopalosiphum	nymphaeae	285
38.29	-122.46	Rhopalosiphum_nymphaeae	Rhopalosiphum	nymphaeae	285
39.51	-121.56	Rhopalosiphum_nymphaeae	Rhopalosiphum	nymphaeae	285
46.56	-120.48	Rhopalosiphum_nymphaeae	Rhopalosiphum	nymphaeae	285
37.91	-122.28	Rhopalosiphum_nymphaeae	Rhopalosiphum	nymphaeae	285
55.76	-121.13	Symydobius_americanus	Symydobius	americanus	86
35.61	-82.97	Essigella_pini	Essigella	pini	36
35.99	-78.91	Essigella_pini	Essigella	pini	36
40.52	-105.89	Essigella_pini	Essigella	pini	36
41.84	-88.86	Aphis_coreopsidis	Aphis	coreopsidis	175
45.7	-89.5	Chaitophorus_stevensis	Chaitophorus	stevensis	92
44.14	-95.19	Nearctaphis_bakeri	Nearctaphis	bakeri	329
40.93	-90.72	Capitophorus_elaeagni	Capitophorus	elaeagni	406
35.47	-83.87	Aphis_coreopsidis	Aphis	coreopsidis	175
43.47	-110.76	Rhopalosiphum_cerasifoliae	Rhopalosiphum	cerasifoliae	134
43.72	-110.8	Rhopalosiphum_cerasifoliae	Rhopalosiphum	cerasifoliae	134
40.13	-88.14	Macrosiphum_euphorbiae	Macrosiphum	euphorbiae	1159
38.65	-88.93	Capitophorus_elaeagni	Capitophorus	elaeagni	406
42.44	-93.8	Aphis_asclepiadis	Aphis	asclepiadis	520
41.84	-88.86	Aphis_sambuci	Aphis	sambuci	142
42.28	-89.7	Macrosiphum_euphorbiae	Macrosiphum	euphorbiae	1159
41.72	-89.19	Rhopalosiphum_nymphaeae	Rhopalosiphum	nymphaeae	285
38.95	-88.96	Nearctaphis_bakeri	Nearctaphis	bakeri	329
40.11	-88.21	Uroleucon_ambrosiae	Uroleucon	ambrosiae	212
38.13	-84.51	Aphis_sambuci	Aphis	sambuci	142
42.1	-93.57	Aphis_impatientis	Aphis	impatientis	54
35.61	-83.83	Cinara_pergandei	Cinara	pergandei	85
40.14	-88.16	Carolinaia_rhois	Carolinaia	rhois	116
35.6	-83.86	Uroleucon_chrysanthemi	Uroleucon	chrysanthemi	35
38.95	-88.96	Kaltenbachiella_ulmifusa	Kaltenbachiella	ulmifusa	30
46.87	-122.97	Cinara_occidentalis	Cinara	occidentalis	48
44.5	-114.25	Cinara_curtihirsuta	Cinara	curtihirsuta	12
41.66	-87.55	Chaitophorus_populicola	Chaitophorus	populicola	737
42.57	-88.86	Aphis_asclepiadis	Aphis	asclepiadis	520
44.73	-86.02	Aphis_asclepiadis	Aphis	asclepiadis	520
41.76	-88.32	Macrosiphum_euphorbiae	Macrosiphum	euphorbiae	1159
39.8	-89.64	Brevicoryne_brassicae	Brevicoryne	brassicae	382
40.42	-86.88	Macrosiphum_coryli	Macrosiphum	coryli	21
40.98	-93.42	Aphis_coreopsidis	Aphis	coreopsidis	175
41.84	-88.86	Uroleucon_taraxaci	Uroleucon	taraxaci	75
39.65	-121.8	Rhopalosiphum_nymphaeae	Rhopalosiphum	nymphaeae	285
41.84	-88.86	Rhopalosiphum_maidis	Rhopalosiphum	maidis	565
42.28	-89.7	Aphis_sambuci	Aphis	sambuci	142
40.97	-87.5	Uroleucon_luteolum	Uroleucon	luteolum	124
35.61	-83.78	Uroleucon_eupatoricolens	Uroleucon	eupatoricolens	29
39.81	-90.82	Nearctaphis_bakeri	Nearctaphis	bakeri	329
39.3	-77.85	Aphis_pomi	Aphis	pomi	296
40.08	-88.22	Aphis_spiraecola	Aphis	spiraecola	801
44.48	-120.34	Cinara_occidentalis	Cinara	occidentalis	48
40.69	-89.59	Periphyllus_negundinis	Periphyllus	negundinis	138
42.44	-87.8	Hormaphis_hamamelidis	Hormaphis	hamamelidis	177
43.7	-93.23	Aphis_coreopsidis	Aphis	coreopsidis	175
40.12	-88.24	Macrosiphum_euphorbiae	Macrosiphum	euphorbiae	1159
44.7	-93.1	Rhopalosiphum_maidis	Rhopalosiphum	maidis	565
40.19	-121.12	Cinara_occidentalis	Cinara	occidentalis	48
45.64	-89.41	Calaphis_betulaecolens	Calaphis	betulaecolens	171
40.93	-90.72	Macrosiphum_euphorbiae	Macrosiphum	euphorbiae	1159
47.04	-116.87	Cinara_occidentalis	Cinara	occidentalis	48
35.75	-83.11	Nasonovia_purpurascens	Nasonovia	purpurascens	50
44.14	-95.19	Aphis_sambuci	Aphis	sambuci	142
35.76	-83.2	Drepanaphis_acerifoliae	Drepanaphis	acerifoliae	193
35.99	-78.9	Pterocomma_smithiae	Pterocomma	smithiae	146
36.21	-81.68	Mindarus_abietinus	Mindarus	abietinus	80
39.89	-75.04	Macrosiphum_euphorbiae	Macrosiphum	euphorbiae	1159
36.68	-121.65	Dysaphis_foeniculus	Dysaphis	foeniculus	18
39.88	-121.18	Pterocomma_bicolor	Pterocomma	bicolor	146
47.61	-122.33	Eucallipterus_tiliae	Eucallipterus	tiliae	229
34.35	-119.06	Pemphigus_populicaulis	Pemphigus	populicaulis	59
42.55	-76.54	Macrosiphum_euphorbiae	Macrosiphum	euphorbiae	1159
40.92	-73.96	Eriosoma_lanigerum	Eriosoma	lanigerum	158
36.22	-81.67	Uroleucon_ambrosiae	Uroleucon	ambrosiae	212
42.23	-121.78	Periphyllus_negundinis	Periphyllus	negundinis	138
43.55	-80.25	Symydobius_americanus	Symydobius	americanus	86
44.32	-71.76	Calaphis_betulaecolens	Calaphis	betulaecolens	171
34.03	-118.37	Calaphis_betulaecolens	Calaphis	betulaecolens	171
41.06	-74.14	Calaphis_betulaecolens	Calaphis	betulaecolens	171
37.87	-122.28	Capitophorus_elaeagni	Capitophorus	elaeagni	406
37.87	-122.26	Capitophorus_elaeagni	Capitophorus	elaeagni	406
37.47	-122.44	Capitophorus_elaeagni	Capitophorus	elaeagni	406
37.31	-121.87	Capitophorus_elaeagni	Capitophorus	elaeagni	406
44.07	-111.45	Capitophorus_elaeagni	Capitophorus	elaeagni	406
46.56	-120.49	Capitophorus_elaeagni	Capitophorus	elaeagni	406
37.9	-122.04	Capitophorus_elaeagni	Capitophorus	elaeagni	406
44.94	-123.02	Capitophorus_elaeagni	Capitophorus	elaeagni	406
37.87	-122.26	Aphis_cornifoliae	Aphis	cornifoliae	83
39.51	-122.2	Capitophorus_hippophaes	Capitophorus	hippophaes	139
46.56	-120.49	Capitophorus_hippophaes	Capitophorus	hippophaes	139
30.86	-89.14	Capitophorus_hippophaes	Capitophorus	hippophaes	139
34.18	-116.95	Capitophorus_hippophaes	Capitophorus	hippophaes	139
40.98	-74.11	Capitophorus_hippophaes	Capitophorus	hippophaes	139
40.56	-105.07	Capitophorus_hippophaes	Capitophorus	hippophaes	139
46.69	-67.99	Capitophorus_hippophaes	Capitophorus	hippophaes	139
39.75	-79.08	Mastopoda_pteridis	Mastopoda	pteridis	16
37.88	-122.3	Aphis_forbesi	Aphis	forbesi	108
36.74	-118.96	Macrosiphum_californicum	Macrosiphum	californicum	97
42.73	-84.49	Nearctaphis_crataegifoliae	Nearctaphis	crataegifoliae	128
40.07	-87.89	Chaitophorus_populicola	Chaitophorus	populicola	737
41.73	-89.19	Capitophorus_hippophaes	Capitophorus	hippophaes	139
46.21	-119.77	Phorodon_humuli	Phorodon	humuli	148
40.63	-105.52	Chaitophorus_populicola	Chaitophorus	populicola	737
47.77	-96.61	Aphis_spiraecola	Aphis	spiraecola	801
41.44	-86.93	Aphis_coreopsidis	Aphis	coreopsidis	175
40.93	-90.72	Rhopalosiphum_nymphaeae	Rhopalosiphum	nymphaeae	285
43.42	-82.62	Capitophorus_elaeagni	Capitophorus	elaeagni	406
43.37	-83.58	Pemphigus_betae	Pemphigus	betae	132
37.44	-88.67	Aphis_coreopsidis	Aphis	coreopsidis	175
41.1	-85.4	Rhopalosiphum_maidis	Rhopalosiphum	maidis	565
38.95	-88.96	Nearctaphis_crataegifoliae	Nearctaphis	crataegifoliae	128
42.44	-87.8	Rhopalosiphum_nymphaeae	Rhopalosiphum	nymphaeae	285
42.44	-87.8	Capitophorus_elaeagni	Capitophorus	elaeagni	406
40.14	-88.16	Aphis_rumicis	Aphis	rumicis	210
42.03	-93.48	Aphis_vernoniae	Aphis	vernoniae	43
40.08	-88.22	Rhopalosiphum_nymphaeae	Rhopalosiphum	nymphaeae	285
45.7	-89.5	Chaitophorus_populicola	Chaitophorus	populicola	737
46.55	-120.38	Aphis_asclepiadis	Aphis	asclepiadis	520
40.15	-89.84	Uroleucon_gravicorne	Uroleucon	gravicorne	139
35.6	-83.86	Uroleucon_gravicorne	Uroleucon	gravicorne	139
41.44	-86.93	Aphis_sambuci	Aphis	sambuci	142
40.71	-89.47	Nearctaphis_crataegifoliae	Nearctaphis	crataegifoliae	128
43.93	-89.77	Brachycaudus_cardui	Brachycaudus	cardui	315
37.45	-88.87	Drepanaphis_acerifoliae	Drepanaphis	acerifoliae	193
37.36	-88.92	Aphis_coreopsidis	Aphis	coreopsidis	175
40.14	-88.16	Eriosoma_lanigerum	Eriosoma	lanigerum	158
44.04	-120.37	Macrosiphum_albifrons	Macrosiphum	albifrons	182
42.44	-87.8	Capitophorus_hippophaes	Capitophorus	hippophaes	139
42.02	-93.78	Nearctaphis_bakeri	Nearctaphis	bakeri	329
39.02	-89.03	Aphis_spiraecola	Aphis	spiraecola	801
37.5	-88.59	Capitophorus_elaeagni	Capitophorus	elaeagni	406
46.21	-119.77	Macrosiphum_gaurae	Macrosiphum	gaurae	107
37.73	-119.17	Pterocomma_populifoliae	Pterocomma	populifoliae	105
37.45	-88.87	Chaitophorus_populicola	Chaitophorus	populicola	737
39.05	-88.58	Aphis_rumicis	Aphis	rumicis	210
43.51	-110.84	Chaitophorus_populicola	Chaitophorus	populicola	737
39.81	-90.82	Aphis_rumicis	Aphis	rumicis	210
40	-89.25	Aphis_cephalanthi	Aphis	cephalanthi	56
48.84	-122.27	Cinara_occidentalis	Cinara	occidentalis	48
44.95	-93.08	Capitophorus_elaeagni	Capitophorus	elaeagni	406
37.44	-88.67	Aphis_vernoniae	Aphis	vernoniae	43
40.58	-88.25	Capitophorus_elaeagni	Capitophorus	elaeagni	406
38.65	-88.93	Capitophorus_hippophaes	Capitophorus	hippophaes	139
42.26	-87.84	Melanocallis_caryaefoliae	Melanocallis	caryaefoliae	54
41.84	-88.86	Euceraphis_betulae	Euceraphis	betulae	75
37.58	-88.44	Aphis_cephalanthi	Aphis	cephalanthi	56
41.78	-93.66	Aphis_vernoniae	Aphis	vernoniae	43
37.44	-88.67	Capitophorus_hippophaes	Capitophorus	hippophaes	139
35.59	-83.75	Rhopalosiphum_cerasifoliae	Rhopalosiphum	cerasifoliae	134
39.65	-121.8	Rhopalosiphum_maidis	Rhopalosiphum	maidis	565
41.34	-88.38	Aphis_coreopsidis	Aphis	coreopsidis	175
41.48	-93.44	Aphis_impatientis	Aphis	impatientis	54
37.38	-88.66	Nearctaphis_bakeri	Nearctaphis	bakeri	329
37.44	-88.67	Pemphigus_populitransversus	Pemphigus	populitransversus	124
38.95	-88.96	Rhopalosiphum_maidis	Rhopalosiphum	maidis	565
40.06	-87.7	Aphis_coreopsidis	Aphis	coreopsidis	175
39.81	-90.82	Macrosiphum_euphorbiae	Macrosiphum	euphorbiae	1159
42.15	-93.59	Aphis_vernoniae	Aphis	vernoniae	43
42.41	-85.37	Aphis_sambuci	Aphis	sambuci	142
45.59	-95.87	Capitophorus_elaeagni	Capitophorus	elaeagni	406
43.84	-89.26	Aphis_asclepiadis	Aphis	asclepiadis	520
43.3	-89.35	Aphis_sambuci	Aphis	sambuci	142
45.78	-108.5	Rhopalosiphum_cerasifoliae	Rhopalosiphum	cerasifoliae	134
35.78	-83.2	Uroleucon_eupatoricolens	Uroleucon	eupatoricolens	29
42.45	-90.05	Uroleucon_gravicorne	Uroleucon	gravicorne	139
45.25	-89	Aphis_sambuci	Aphis	sambuci	142
39.02	-89.03	Aphis_vernoniae	Aphis	vernoniae	43
35.46	-83.55	Aphis_coreopsidis	Aphis	coreopsidis	175
40	-89.25	Macrosiphum_euphorbiae	Macrosiphum	euphorbiae	1159
44.5	-114.25	Cinara_curvipes	Cinara	curvipes	89
40.12	-88.24	Longistigma_caryae	Longistigma	caryae	125
40.13	-88.15	Nearctaphis_bakeri	Nearctaphis	bakeri	329
41.44	-86.93	Aphis_spiraecola	Aphis	spiraecola	801
40.02	-87.55	Rhopalosiphum_maidis	Rhopalosiphum	maidis	565
43.83	-110.7	Rhopalosiphum_cerasifoliae	Rhopalosiphum	cerasifoliae	134
37.54	-88.98	Cinara_juniperi	Cinara	juniperi	38
40.08	-88.22	Aphis_coreopsidis	Aphis	coreopsidis	175
40.08	-88.22	Euceraphis_betulae	Euceraphis	betulae	75
43.8	-118.99	Rhopalosiphum_cerasifoliae	Rhopalosiphum	cerasifoliae	134
40	-89.25	Chaitophorus_populicola	Chaitophorus	populicola	737
45.68	-114.95	Macrosiphum_euphorbiae	Macrosiphum	euphorbiae	1159
48.1	-119.78	Aphis_pomi	Aphis	pomi	296
41.74	-111.83	Aphis_spiraecola	Aphis	spiraecola	801
44.2	-123.17	Pterocomma_populifoliae	Pterocomma	populifoliae	105
40.11	-88.21	Aphis_coreopsidis	Aphis	coreopsidis	175
37.27	-88.5	Aphis_coreopsidis	Aphis	coreopsidis	175
40.71	-89.47	Aphis_sambuci	Aphis	sambuci	142
42.14	-90.16	Aphis_cornifoliae	Aphis	cornifoliae	83
39.02	-89.03	Uroleucon_luteolum	Uroleucon	luteolum	124
43.14	-89.77	Uroleucon_luteolum	Uroleucon	luteolum	124
40.12	-88.24	Pemphigus_populicaulis	Pemphigus	populicaulis	59
42.94	-95.57	Aphis_asclepiadis	Aphis	asclepiadis	520
43.72	-110.8	Aphis_varians	Aphis	varians	202
40.14	-88.16	Colopha_ulmicola	Colopha	ulmicola	95
40.93	-90.72	Nearctaphis_bakeri	Nearctaphis	bakeri	329
38.95	-88.96	Pemphigus_betae	Pemphigus	betae	132
36.08	-94.16	Prociphilus_tessellatus	Prociphilus	tessellatus	358
41.84	-111.83	Macrosiphoniella_ludovicianae	Macrosiphoniella	ludovicianae	62
43.17	-73.33	Rhopalosiphum_oxyacanthae	Rhopalosiphum	oxyacanthae	180
48.59	-86.29	Macrosiphum_californicum	Macrosiphum	californicum	97
51.44	-116.54	Aphthargelia_symphoricarpi	Aphthargelia	symphoricarpi	129
52.91	-118.1	Aphis_forbesi	Aphis	forbesi	108
53.68	-112.86	Chaitophorus_stevensis	Chaitophorus	stevensis	92
53.68	-112.86	Chaitophorus_populicola	Chaitophorus	populicola	737
53.68	-112.86	Macrosiphum_californicum	Macrosiphum	californicum	97
49.14	-107.53	Lipaphis_pseudobrassicae	Lipaphis	pseudobrassicae	262
53.85	-106.07	Illinoia_rubicola	Illinoia	rubicola	123
53.85	-106.07	Chaitophorus_stevensis	Chaitophorus	stevensis	92
50.67	-99.89	Eriosoma_americanum	Eriosoma	americanum	247
50.67	-99.89	Rhopalosiphum_nymphaeae	Rhopalosiphum	nymphaeae	285
44.47	-75.86	Eriosoma_americanum	Eriosoma	americanum	247
44.47	-75.86	Drepanaphis_acerifoliae	Drepanaphis	acerifoliae	193
49.08	-113.87	Pterocomma_smithiae	Pterocomma	smithiae	146
51.4	-116.15	Symydobius_americanus	Symydobius	americanus	86
51.28	-115.94	Chaitophorus_populicola	Chaitophorus	populicola	737
53.56	-112.84	Eriosoma_americanum	Eriosoma	americanum	247
53.56	-112.84	Chaitophorus_stevensis	Chaitophorus	stevensis	92
53.56	-112.84	Macrosiphum_pseudocoryli	Macrosiphum	pseudocoryli	28
53.56	-112.84	Illinoia_rubicola	Illinoia	rubicola	123
53.56	-112.85	Chaitophorus_populicola	Chaitophorus	populicola	737
53.56	-112.85	Chaitophorus_stevensis	Chaitophorus	stevensis	92
53.66	-112.82	Illinoia_rubicola	Illinoia	rubicola	123
53.66	-112.82	Macrosiphum_pseudocoryli	Macrosiphum	pseudocoryli	28
53.19	-117.91	Chaitophorus_stevensis	Chaitophorus	stevensis	92
53.19	-117.91	Illinoia_rubicola	Illinoia	rubicola	123
53.19	-117.91	Macrosiphum_californicum	Macrosiphum	californicum	97
53.9	-106.02	Chaitophorus_nigrae	Chaitophorus	nigrae	168
53.98	-106.28	Illinoia_rubicola	Illinoia	rubicola	123
53.71	-106.04	Illinoia_rubicola	Illinoia	rubicola	123
53.71	-106.04	Macrosiphum_pseudocoryli	Macrosiphum	pseudocoryli	28
49.08	-113.87	Aphthargelia_symphoricarpi	Aphthargelia	symphoricarpi	129
49.06	-113.77	Aphthargelia_symphoricarpi	Aphthargelia	symphoricarpi	129
49.06	-113.77	Macrosiphum_californicum	Macrosiphum	californicum	97
38.35	-76.57	Prociphilus_tessellatus	Prociphilus	tessellatus	358
40.8	-96.67	Aphis_gossypii	Aphis	gossypii	679
43.17	-73.33	Aphis_asclepiadis	Aphis	asclepiadis	520
37.14	-88.73	Eriosoma_lanigerum	Eriosoma	lanigerum	158
40.62	-111.8	Macrosiphum_euphorbiae	Macrosiphum	euphorbiae	1159
40.59	-105.08	Nearctaphis_bakeri	Nearctaphis	bakeri	329
43.17	-73.33	Pterocomma_populifoliae	Pterocomma	populifoliae	105
42.87	-103.76	Chaitophorus_populicola	Chaitophorus	populicola	737
37.78	-83.69	Prociphilus_tessellatus	Prociphilus	tessellatus	358
35.77	-83.13	Uroleucon_eupatoricolens	Uroleucon	eupatoricolens	29
37.58	-88.44	Prociphilus_tessellatus	Prociphilus	tessellatus	358
40.92	-98.34	Drepanaphis_acerifoliae	Drepanaphis	acerifoliae	193
46.6	-120.5	Drepanaphis_acerifoliae	Drepanaphis	acerifoliae	193
35.77	-78.64	Drepanaphis_acerifoliae	Drepanaphis	acerifoliae	193
36.18	-81.14	Drepanaphis_acerifoliae	Drepanaphis	acerifoliae	193
38.81	-89.95	Pterocomma_populifoliae	Pterocomma	populifoliae	105
45.58	-122.38	Pterocomma_smithiae	Pterocomma	smithiae	146
44.3	-121.72	Pterocomma_smithiae	Pterocomma	smithiae	146
47.64	-122.31	Pterocomma_smithiae	Pterocomma	smithiae	146
37.9	-122.26	Pterocomma_smithiae	Pterocomma	smithiae	146
42.19	-122.71	Pterocomma_smithiae	Pterocomma	smithiae	146
37.34	-121.89	Rhodobium_porosum	Rhodobium	porosum	115
48.29	-116.55	Rhodobium_porosum	Rhodobium	porosum	115
41.69	-87.67	Rhopalosiphum_cerasifoliae	Rhopalosiphum	cerasifoliae	134
44.27	-121.26	Rhopalosiphum_cerasifoliae	Rhopalosiphum	cerasifoliae	134
43.15	-79.4	Rhopalosiphum_maidis	Rhopalosiphum	maidis	565
40.26	-122.21	Rhopalosiphum_maidis	Rhopalosiphum	maidis	565
29.72	-82.42	Rhopalosiphum_maidis	Rhopalosiphum	maidis	565
37.34	-121.89	Rhopalosiphum_maidis	Rhopalosiphum	maidis	565
37.87	-122.25	Rhopalosiphum_maidis	Rhopalosiphum	maidis	565
39.14	-121.62	Rhopalosiphum_maidis	Rhopalosiphum	maidis	565
47.37	-70.03	Rhopalosiphum_maidis	Rhopalosiphum	maidis	565
33.24	-115.52	Rhopalosiphum_maidis	Rhopalosiphum	maidis	565
37.87	-122.28	Rhopalosiphum_maidis	Rhopalosiphum	maidis	565
32.68	-115.64	Rhopalosiphum_maidis	Rhopalosiphum	maidis	565
38.9	-121.08	Rhopalosiphum_maidis	Rhopalosiphum	maidis	565
41.41	-112.04	Rhopalosiphum_maidis	Rhopalosiphum	maidis	565
40.46	-109.53	Rhopalosiphum_maidis	Rhopalosiphum	maidis	565
39.71	-111.84	Rhopalosiphum_maidis	Rhopalosiphum	maidis	565
37.87	-121.64	Rhopalosiphum_maidis	Rhopalosiphum	maidis	565
37.87	-122.25	Rhopalosiphum_nymphaeae	Rhopalosiphum	nymphaeae	285
40.18	-122.23	Rhopalosiphum_nymphaeae	Rhopalosiphum	nymphaeae	285
43.04	-87.91	Rhopalosiphum_nymphaeae	Rhopalosiphum	nymphaeae	285
40.28	-123.64	Rhopalosiphum_nymphaeae	Rhopalosiphum	nymphaeae	285
44.16	-70.28	Rhopalosiphum_nymphaeae	Rhopalosiphum	nymphaeae	285
37.77	-122.48	Rhopalosiphum_nymphaeae	Rhopalosiphum	nymphaeae	285
38.38	-120.14	Rhopalosiphum_nymphaeae	Rhopalosiphum	nymphaeae	285
34.64	-120.46	Rhopalosiphum_nymphaeae	Rhopalosiphum	nymphaeae	285
38.63	-90.2	Rhopalosiphum_nymphaeae	Rhopalosiphum	nymphaeae	285
38.55	-121.74	Rhopalosiphum_nymphaeae	Rhopalosiphum	nymphaeae	285
38.68	-121.77	Rhopalosiphum_nymphaeae	Rhopalosiphum	nymphaeae	285
42.25	-122.79	Rhopalosiphum_nymphaeae	Rhopalosiphum	nymphaeae	285
37.74	-121.42	Rhopalosiphum_nymphaeae	Rhopalosiphum	nymphaeae	285
39.41	-83.81	Rhopalosiphum_nymphaeae	Rhopalosiphum	nymphaeae	285
35.25	-83.83	Essigella_pini	Essigella	pini	36
35.77	-78.64	Eucallipterus_tiliae	Eucallipterus	tiliae	229
45.43	-75.73	Eulachnus_agilis	Eulachnus	agilis	29
41.73	-111.82	Eriosoma_americanum	Eriosoma	americanum	247
35.43	-82.5	Eriosoma_americanum	Eriosoma	americanum	247
36.1	-81.18	Eriosoma_americanum	Eriosoma	americanum	247
41.63	-111.85	Eriosoma_americanum	Eriosoma	americanum	247
35.77	-78.64	Eriosoma_americanum	Eriosoma	americanum	247
39.95	-112.07	Eriosoma_americanum	Eriosoma	americanum	247
38.96	-112.34	Eriosoma_americanum	Eriosoma	americanum	247
45.83	-78.5	Eriosoma_americanum	Eriosoma	americanum	247
40.82	-73.07	Eriosoma_crataegi	Eriosoma	crataegi	58
35.83	-78.73	Eriosoma_crataegi	Eriosoma	crataegi	58
40.69	-80.27	Eriosoma_crataegi	Eriosoma	crataegi	58
35.77	-78.64	Cinara_juniperi	Cinara	juniperi	38
40.38	-111.8	Eriosoma_americanum	Eriosoma	americanum	247
44.56	-123.26	Eriosoma_americanum	Eriosoma	americanum	247
36.1	-81.83	Eriosoma_crataegi	Eriosoma	crataegi	58
49.1	-116.52	Eriosoma_americanum	Eriosoma	americanum	247
36.39	-81.19	Eriosoma_americanum	Eriosoma	americanum	247
36.09	-79.83	Eriosoma_americanum	Eriosoma	americanum	247
38.97	-77.18	Eriosoma_americanum	Eriosoma	americanum	247
36.07	-81.87	Eriosoma_crataegi	Eriosoma	crataegi	58
40.62	-74.11	Eriosoma_crataegi	Eriosoma	crataegi	58
36.1	-81.18	Eriosoma_lanigerum	Eriosoma	lanigerum	158
41.15	-72.27	Eriosoma_lanigerum	Eriosoma	lanigerum	158
35.84	-78.61	Eriosoma_lanigerum	Eriosoma	lanigerum	158
35.73	-78.85	Cinara_cupressi	Cinara	cupressi	31
42.23	-121.78	Cinara_cupressi	Cinara	cupressi	31
42.76	-122.49	Cinara_curvipes	Cinara	curvipes	89
44.56	-123.26	Cinara_curvipes	Cinara	curvipes	89
35.43	-82.5	Eriosoma_lanigerum	Eriosoma	lanigerum	158
36.41	-81.26	Eriosoma_lanigerum	Eriosoma	lanigerum	158
35.32	-82.46	Eriosoma_lanigerum	Eriosoma	lanigerum	158
36.34	-81.22	Colopha_ulmicola	Colopha	ulmicola	95
43.38	-95.19	Colopha_ulmicola	Colopha	ulmicola	95
35.72	-77.92	Colopha_ulmicola	Colopha	ulmicola	95
39.74	-84.64	Colopha_ulmicola	Colopha	ulmicola	95
40.79	-77.86	Colopha_ulmicola	Colopha	ulmicola	95
35.77	-78.64	Colopha_ulmicola	Colopha	ulmicola	95
35.68	-78.52	Colopha_ulmicola	Colopha	ulmicola	95
35.79	-78.67	Colopha_ulmicola	Colopha	ulmicola	95
42.06	-93.63	Colopha_ulmicola	Colopha	ulmicola	95
36.1	-80.24	Drepanaphis_acerifoliae	Drepanaphis	acerifoliae	193
35.2	-83.79	Drepanaphis_acerifoliae	Drepanaphis	acerifoliae	193
41.16	-112.02	Drepanaphis_acerifoliae	Drepanaphis	acerifoliae	193
35.32	-83.81	Drepanaphis_acerifoliae	Drepanaphis	acerifoliae	193
37.97	-91.35	Drepanaphis_acerifoliae	Drepanaphis	acerifoliae	193
44.94	-93.09	Drepanaphis_acerifoliae	Drepanaphis	acerifoliae	193
45.95	-66.63	Drepanaphis_acerifoliae	Drepanaphis	acerifoliae	193
44.57	-123.28	Anoecia_corni	Anoecia	corni	186
44.63	-123.3	Anoecia_corni	Anoecia	corni	186
44.54	-123.37	Anoecia_corni	Anoecia	corni	186
46.02	-122.88	Aphis_rumicis	Aphis	rumicis	210
45.52	-122.67	Aphis_rumicis	Aphis	rumicis	210
44.57	-123.28	Aphis_rumicis	Aphis	rumicis	210
42.33	-122.88	Aphis_rumicis	Aphis	rumicis	210
46.18	-123.82	Acyrthosiphon_pisum	Acyrthosiphon	pisum	788
44.57	-123.28	Acyrthosiphon_pisum	Acyrthosiphon	pisum	788
44.57	-123.28	Aphis_cornifoliae	Aphis	cornifoliae	83
45.52	-122.67	Aphis_pomi	Aphis	pomi	296
44.31	-123.3	Aphis_pomi	Aphis	pomi	296
45.91	-118.37	Aphis_pomi	Aphis	pomi	296
45.23	-122.75	Aphis_sambuci	Aphis	sambuci	142
45.81	-119.29	Aphis_spiraecola	Aphis	spiraecola	801
42.33	-122.88	Aphis_spiraecola	Aphis	spiraecola	801
45.84	-118.3	Aphthargelia_symphoricarpi	Aphthargelia	symphoricarpi	129
45.17	-119.68	Aphthargelia_symphoricarpi	Aphthargelia	symphoricarpi	129
45.54	-118.47	Aphthargelia_symphoricarpi	Aphthargelia	symphoricarpi	129
45.45	-122.76	Neomyzus_circumflexus	Neomyzus	circumflexus	146
45.52	-122.67	Neomyzus_circumflexus	Neomyzus	circumflexus	146
44.64	-124.06	Neomyzus_circumflexus	Neomyzus	circumflexus	146
45.75	-122.88	Brachycaudus_cardui	Brachycaudus	cardui	315
45.93	-118.39	Brachycaudus_cardui	Brachycaudus	cardui	315
42.44	-123.33	Brachycaudus_cardui	Brachycaudus	cardui	315
46.19	-118.07	Brachycaudus_cardui	Brachycaudus	cardui	315
44.57	-123.28	Brachycaudus_cardui	Brachycaudus	cardui	315
44.31	-120.64	Brachycaudus_cardui	Brachycaudus	cardui	315
45.35	-119.55	Brachycaudus_cardui	Brachycaudus	cardui	315
44.21	-122.26	Brachycaudus_cardui	Brachycaudus	cardui	315
45.23	-122.75	Brachycaudus_rumexicolens	Brachycaudus	rumexicolens	20
44.57	-123.28	Brevicoryne_brassicae	Brevicoryne	brassicae	382
42.23	-121.8	Brevicoryne_brassicae	Brevicoryne	brassicae	382
44.78	-123.23	Brevicoryne_brassicae	Brevicoryne	brassicae	382
45.5	-122.43	Brevicoryne_brassicae	Brevicoryne	brassicae	382
45.81	-119.29	Brevicoryne_brassicae	Brevicoryne	brassicae	382
45.84	-119.32	Brevicoryne_brassicae	Brevicoryne	brassicae	382
44.21	-122.26	Capitophorus_elaeagni	Capitophorus	elaeagni	406
45.23	-122.75	Capitophorus_elaeagni	Capitophorus	elaeagni	406
44.57	-123.28	Capitophorus_elaeagni	Capitophorus	elaeagni	406
45.81	-119.29	Capitophorus_hippophaes	Capitophorus	hippophaes	139
47	-120.55	Chaitophorus_populicola	Chaitophorus	populicola	737
45.86	-119.15	Chaitophorus_populicola	Chaitophorus	populicola	737
44.51	-123.23	Chaitophorus_viminalis	Chaitophorus	viminalis	96
44.94	-123.03	Cinara_curvipes	Cinara	curvipes	89
42.08	-122.74	Cinara_curvipes	Cinara	curvipes	89
44.13	-118.97	Cinara_curvipes	Cinara	curvipes	89
45.52	-122.67	Drepanaphis_acerifoliae	Drepanaphis	acerifoliae	193
44.57	-123.28	Drepanaphis_acerifoliae	Drepanaphis	acerifoliae	193
44.56	-123.26	Dysaphis_plantaginea	Dysaphis	plantaginea	162
44.57	-123.28	Dysaphis_plantaginea	Dysaphis	plantaginea	162
44.57	-123.28	Eriosoma_americanum	Eriosoma	americanum	247
44.57	-123.28	Eriosoma_lanigerum	Eriosoma	lanigerum	158
40.92	-72.66	Brevicoryne_brassicae	Brevicoryne	brassicae	382
43.07	-89.4	Calaphis_betulaecolens	Calaphis	betulaecolens	171
37.45	-122.16	Calaphis_betulaecolens	Calaphis	betulaecolens	171
43.65	-84.39	Calaphis_betulaecolens	Calaphis	betulaecolens	171
37.89	-122.25	Calaphis_betulaecolens	Calaphis	betulaecolens	171
40.79	-77.85	Cepegillettea_myricae	Cepegillettea	myricae	63
46.39	-116.99	Capitophorus_elaeagni	Capitophorus	elaeagni	406
40.56	-105.6	Capitophorus_elaeagni	Capitophorus	elaeagni	406
43.65	-84.39	Capitophorus_elaeagni	Capitophorus	elaeagni	406
42.2	-121.77	Capitophorus_hippophaes	Capitophorus	hippophaes	139
40.78	-111.91	Capitophorus_hippophaes	Capitophorus	hippophaes	139
47.63	-122.3	Capitophorus_hippophaes	Capitophorus	hippophaes	139
30.8	-86.68	Prociphilus_tessellatus	Prociphilus	tessellatus	358
40.59	-105.08	Aphis_rumicis	Aphis	rumicis	210
37.85	-106.93	Rhopalosiphum_cerasifoliae	Rhopalosiphum	cerasifoliae	134
42.94	-95.57	Aphis_rumicis	Aphis	rumicis	210
37.1	-87.86	Colopha_ulmicola	Colopha	ulmicola	95
42.73	-84.49	Aphis_spiraecola	Aphis	spiraecola	801
41.82	-88.06	Aphis_rumicis	Aphis	rumicis	210
42.83	-90.78	Rhopalosiphum_cerasifoliae	Rhopalosiphum	cerasifoliae	134
40.58	-88.25	Strenaphis_elongata	Strenaphis	elongata	20
39.21	-96.59	Chaitophorus_populicola	Chaitophorus	populicola	737
37.45	-88.87	Uroleucon_chrysanthemi	Uroleucon	chrysanthemi	35
35.62	-83.92	Uroleucon_eupatoricolens	Uroleucon	eupatoricolens	29
29.17	-81.79	Cinara_pergandei	Cinara	pergandei	85
37.44	-88.67	Aphis_spiraecola	Aphis	spiraecola	801
37.34	-121.89	Drepanaphis_acerifoliae	Drepanaphis	acerifoliae	193
39.12	-96.54	Aphis_vernoniae	Aphis	vernoniae	43
53.68	-112.86	Periphyllus_negundinis	Periphyllus	negundinis	138
48.67	-123.42	Uroleucon_taraxaci	Uroleucon	taraxaci	75
41.93	-82.51	Lipaphis_pseudobrassicae	Lipaphis	pseudobrassicae	262
44.47	-75.86	Myzocallis_walshii	Myzocallis	walshii	106
59.81	-111.98	Aphis_varians	Aphis	varians	202
59.81	-111.98	Chaitophorus_populicola	Chaitophorus	populicola	737
49.08	-113.87	Eriosoma_americanum	Eriosoma	americanum	247
49.08	-113.87	Chaitophorus_stevensis	Chaitophorus	stevensis	92
53.56	-112.84	Aphis_forbesi	Aphis	forbesi	108
53.56	-112.84	Metopolophium_dirhodum	Metopolophium	dirhodum	161
53.56	-112.85	Aphis_forbesi	Aphis	forbesi	108
53.56	-112.85	Macrosiphum_pseudocoryli	Macrosiphum	pseudocoryli	28
53.56	-112.85	Eriosoma_americanum	Eriosoma	americanum	247
53.19	-117.95	Symydobius_americanus	Symydobius	americanus	86
53.12	-117.77	Chaitophorus_stevensis	Chaitophorus	stevensis	92
53.71	-106.04	Chaitophorus_stevensis	Chaitophorus	stevensis	92
40.59	-105.08	Macrosiphoniella_sanborni	Macrosiphoniella	sanborni	99
41.26	-95.94	Macrosiphoniella_sanborni	Macrosiphoniella	sanborni	99
39.16	-90.62	Eriosoma_lanigerum	Eriosoma	lanigerum	158
40.49	-105.21	Uroleucon_sonchellum	Uroleucon	sonchellum	61
30.45	-91.15	Uroleucon_luteolum	Uroleucon	luteolum	124
40.11	-88.2	Eriosoma_crataegi	Eriosoma	crataegi	58
44.98	-93.26	Symydobius_americanus	Symydobius	americanus	86
39.75	-104.99	Rhopalosiphum_maidis	Rhopalosiphum	maidis	565
30.45	-91.15	Rhopalosiphum_maidis	Rhopalosiphum	maidis	565
35	-78.1	Aphis_coreopsidis	Aphis	coreopsidis	175
40.59	-105.08	Tinocallis_ulmifolii	Tinocallis	ulmifolii	157
36.37	-81.19	Prociphilus_tessellatus	Prociphilus	tessellatus	358
43.17	-78.69	Capitophorus_elaeagni	Capitophorus	elaeagni	406
35.34	-96.93	Sitobion_avenae	Sitobion	avenae	725
43.62	-84.25	Chaitophorus_populicola	Chaitophorus	populicola	737
37.87	-122.28	Eucallipterus_tiliae	Eucallipterus	tiliae	229
41.1	-72.36	Macrosiphum_californicum	Macrosiphum	californicum	97
46.56	-120.48	Drepanaphis_acerifoliae	Drepanaphis	acerifoliae	193
36.2	-119.1	Macrosiphoniella_sanborni	Macrosiphoniella	sanborni	99
37.03	-121.7	Prociphilus_fraxinifolii	Prociphilus	fraxinifolii	142
40.62	-74.12	Macrosiphum_euphorbiae	Macrosiphum	euphorbiae	1159
35.77	-78.64	Macrosiphum_euphorbiae	Macrosiphum	euphorbiae	1159
35.58	-83.5	Longistigma_caryae	Longistigma	caryae	125
37.87	-122.28	Eriosoma_lanigerum	Eriosoma	lanigerum	158
45.95	-66.63	Aphis_pomi	Aphis	pomi	296
41.14	-72.3	Aphis_coreopsidis	Aphis	coreopsidis	175
43.17	-78.69	Macrosiphum_euphorbiae	Macrosiphum	euphorbiae	1159
37.1	-113.58	Melanocallis_caryaefoliae	Melanocallis	caryaefoliae	54
39.96	-83	Aphis_coreopsidis	Aphis	coreopsidis	175
42.38	-72.52	Macrosiphum_euphorbiae	Macrosiphum	euphorbiae	1159
38.84	-120.07	Macrosiphum_albifrons	Macrosiphum	albifrons	182
35.32	-83.81	Aphis_spiraecola	Aphis	spiraecola	801
40.63	-105.15	Chaitophorus_populicola	Chaitophorus	populicola	737
43.62	-84.25	Macrosiphum_euphorbiae	Macrosiphum	euphorbiae	1159
42.46	-76.71	Aphis_cornifoliae	Aphis	cornifoliae	83
40.39	-111.64	Chaitophorus_populicola	Chaitophorus	populicola	737
37.97	-122.56	Aphis_spiraecola	Aphis	spiraecola	801
42.44	-76.5	Brevicoryne_brassicae	Brevicoryne	brassicae	382
43.17	-78.69	Periphyllus_lyropictus	Periphyllus	lyropictus	120
42.07	-72.62	Aphis_pomi	Aphis	pomi	296
45.95	-66.63	Capitophorus_elaeagni	Capitophorus	elaeagni	406
33.78	-118.26	Macrosiphum_californicum	Macrosiphum	californicum	97
33.86	-117.82	Pemphigus_populitransversus	Pemphigus	populitransversus	124
41.15	-72.27	Macrosiphum_euphorbiae	Macrosiphum	euphorbiae	1159
37.43	-122.17	Nearctaphis_crataegifoliae	Nearctaphis	crataegifoliae	128
35.77	-78.64	Uroleucon_sonchellum	Uroleucon	sonchellum	61
39.89	-75.04	Myzocallis_walshii	Myzocallis	walshii	106
36.83	-120.77	Macrosiphum_euphorbiae	Macrosiphum	euphorbiae	1159
43.33	-78.39	Chaitophorus_stevensis	Chaitophorus	stevensis	92
32.98	-115.53	Pemphigus_bursarius	Pemphigus	bursarius	67
34.05	-118.45	Aphis_rumicis	Aphis	rumicis	210
37.87	-122.27	Eriosoma_crataegi	Eriosoma	crataegi	58
38.62	-121.33	Aphis_spiraecola	Aphis	spiraecola	801
36.2	-119.1	Aphis_spiraecola	Aphis	spiraecola	801
45.41	-79.66	Chaitophorus_populicola	Chaitophorus	populicola	737
40.59	-105.08	Calaphis_betulaecolens	Calaphis	betulaecolens	171
34.14	-118.03	Macrosiphum_euphorbiae	Macrosiphum	euphorbiae	1159
38.02	-121.43	Macrosiphum_euphorbiae	Macrosiphum	euphorbiae	1159
37.89	-122.52	Aphis_pomi	Aphis	pomi	296
41.1	-73.97	Periphyllus_lyropictus	Periphyllus	lyropictus	120
41.2	-73.73	Uroleucon_ambrosiae	Uroleucon	ambrosiae	212
38.62	-121.33	Prociphilus_fraxinifolii	Prociphilus	fraxinifolii	142
39.53	-119.81	Prociphilus_fraxinifolii	Prociphilus	fraxinifolii	142
35.26	-77.58	Pemphigus_populicaulis	Pemphigus	populicaulis	59
46.42	-117.02	Macrosiphoniella_ludovicianae	Macrosiphoniella	ludovicianae	62
35.76	-82.27	Chaitophorus_nigrae	Chaitophorus	nigrae	168
38.05	-119.84	Uroleucon_luteolum	Uroleucon	luteolum	124
42.44	-76.5	Anoecia_corni	Anoecia	corni	186
37.94	-122.35	Chaitophorus_nigrae	Chaitophorus	nigrae	168
36.93	-90.99	Longistigma_caryae	Longistigma	caryae	125
38.84	-105.04	Eriosoma_lanigerum	Eriosoma	lanigerum	158
40.81	-73.57	Eucallipterus_tiliae	Eucallipterus	tiliae	229
38.78	-119.82	Macrosiphum_albifrons	Macrosiphum	albifrons	182
37.98	-122.03	Cinara_cupressi	Cinara	cupressi	31
38.81	-89.95	Chaitophorus_populicola	Chaitophorus	populicola	737
36.22	-81.67	Mindarus_abietinus	Mindarus	abietinus	80
33.27	-116.41	Uroleucon_ambrosiae	Uroleucon	ambrosiae	212
40.11	-88.23	Pachypappa_pseudobyrsa	Pachypappa	pseudobyrsa	56
35.77	-78.64	Prociphilus_fraxinifolii	Prociphilus	fraxinifolii	142
38.49	-122.85	Nearctaphis_crataegifoliae	Nearctaphis	crataegifoliae	128
35.26	-81.19	Pterocomma_smithiae	Pterocomma	smithiae	146
35.83	-78.73	Carolinaia_rhois	Carolinaia	rhois	116
37.87	-122.25	Liosomaphis_berberidis	Liosomaphis	berberidis	75
46.68	-68.02	Chaitophorus_viminalis	Chaitophorus	viminalis	96
39.89	-75.04	Brevicoryne_brassicae	Brevicoryne	brassicae	382
42.44	-76.5	Chaitophorus_populicola	Chaitophorus	populicola	737
36.22	-81.67	Uroleucon_luteolum	Uroleucon	luteolum	124
40.82	-73.07	Capitophorus_hippophaes	Capitophorus	hippophaes	139
40.59	-105.08	Chaitophorus_populicola	Chaitophorus	populicola	737
35.83	-78.73	Myzocallis_walshii	Myzocallis	walshii	106
41.14	-72.3	Capitophorus_elaeagni	Capitophorus	elaeagni	406
37.87	-122.25	Macrosiphum_albifrons	Macrosiphum	albifrons	182
37.87	-122.28	Pemphigus_betae	Pemphigus	betae	132
37.87	-122.28	Macrosiphum_euphorbiae	Macrosiphum	euphorbiae	1159
36.39	-81.19	Utamphorophora_crataegi	Utamphorophora	crataegi	34
41.13	-72.34	Uroleucon_ambrosiae	Uroleucon	ambrosiae	212
42.44	-76.5	Uroleucon_ambrosiae	Uroleucon	ambrosiae	212
41.18	-120.95	Mindarus_abietinus	Mindarus	abietinus	80
40.87	-73.63	Cinara_strobi	Cinara	strobi	112
40.82	-73.07	Uroleucon_gravicorne	Uroleucon	gravicorne	139
40.59	-105.08	Pterocomma_smithiae	Pterocomma	smithiae	146
37.87	-122.25	Macrosiphum_euphorbiae	Macrosiphum	euphorbiae	1159
37.87	-122.25	Myzocallis_walshii	Myzocallis	walshii	106
36.75	-119.77	Melanocallis_caryaefoliae	Melanocallis	caryaefoliae	54
41.73	-111.82	Anoecia_corni	Anoecia	corni	186
34.35	-119.06	Myzaphis_rosarum	Myzaphis	rosarum	46
38.68	-121.22	Drepanaphis_acerifoliae	Drepanaphis	acerifoliae	193
53.18	-122.41	Macrosiphum_euphorbiae	Macrosiphum	euphorbiae	1159
42.44	-87.82	Aphis_spiraephila	Aphis	spiraephila	103
37.58	-121.98	Cinara_curvipes	Cinara	curvipes	89
41.85	-87.65	Chaitophorus_viminalis	Chaitophorus	viminalis	96
40.98	-74.12	Myzocallis_walshii	Myzocallis	walshii	106
42.44	-76.5	Euceraphis_betulae	Euceraphis	betulae	75
33.92	-118.01	Rhopalosiphum_nymphaeae	Rhopalosiphum	nymphaeae	285
35.77	-78.64	Aphis_spiraecola	Aphis	spiraecola	801
37.78	-79.99	Drepanaphis_acerifoliae	Drepanaphis	acerifoliae	193
36.53	-80.87	Nearctaphis_bakeri	Nearctaphis	bakeri	329
39.89	-75.04	Macrosiphoniella_sanborni	Macrosiphoniella	sanborni	99
45.55	-67.53	Chaitophorus_populicola	Chaitophorus	populicola	737
34.79	-76.66	Aphis_coreopsidis	Aphis	coreopsidis	175
42.38	-72.52	Calaphis_betulaecolens	Calaphis	betulaecolens	171
39.65	-106.8	Nearctaphis_crataegifoliae	Nearctaphis	crataegifoliae	128
37.43	-122.25	Eucallipterus_tiliae	Eucallipterus	tiliae	229
40.39	-106.61	Pterocomma_populifoliae	Pterocomma	populifoliae	105
38.58	-121.49	Pachypappa_pseudobyrsa	Pachypappa	pseudobyrsa	56
39.86	-74.8	Chaitophorus_populicola	Chaitophorus	populicola	737
37.44	-122.14	Eucallipterus_tiliae	Eucallipterus	tiliae	229
39.9	-74.82	Macrosiphum_euphorbiae	Macrosiphum	euphorbiae	1159
37.89	-122.3	Myzocallis_walshii	Myzocallis	walshii	106
41.15	-72.27	Rhopalosiphum_maidis	Rhopalosiphum	maidis	565
41.1	-72.36	Uroleucon_chrysanthemi	Uroleucon	chrysanthemi	35
45.95	-66.63	Aphis_spiraecola	Aphis	spiraecola	801
39.97	-74.94	Macrosiphum_euphorbiae	Macrosiphum	euphorbiae	1159
39.75	-75.55	Macrosiphoniella_sanborni	Macrosiphoniella	sanborni	99
36.33	-96.75	Sitobion_avenae	Sitobion	avenae	725
35.35	-80.09	Aphis_cornifoliae	Aphis	cornifoliae	83
44.15	-71.18	Chaitophorus_nigrae	Chaitophorus	nigrae	168
42.95	-112.82	Pterocomma_bicolor	Pterocomma	bicolor	146
38.91	-77.05	Macrosiphoniella_sanborni	Macrosiphoniella	sanborni	99
38.95	-92.33	Aphis_spiraecola	Aphis	spiraecola	801
38.89	-77.03	Myzocallis_walshii	Myzocallis	walshii	106
37.64	-120.9	Pemphigus_betae	Pemphigus	betae	132
42.44	-76.5	Macrosiphoniella_ludovicianae	Macrosiphoniella	ludovicianae	62
38.83	-104.82	Aphis_asclepiadis	Aphis	asclepiadis	520
34.23	-77.94	Carolinaia_rhois	Carolinaia	rhois	116
42.34	-82.97	Eucallipterus_tiliae	Eucallipterus	tiliae	229
40.69	-80.27	Melaphis_rhois	Melaphis	rhois	374
28.4	-97.75	Uroleucon_ambrosiae	Uroleucon	ambrosiae	212
40.01	-75.02	Uroleucon_ambrosiae	Uroleucon	ambrosiae	212
34.97	-120.57	Chaitophorus_nigrae	Chaitophorus	nigrae	168
48.43	-123.35	Macrosiphum_euphorbiae	Macrosiphum	euphorbiae	1159
40.59	-105.08	Periphyllus_negundinis	Periphyllus	negundinis	138
41.05	-72.46	Aphis_rumicis	Aphis	rumicis	210
43.08	-76.41	Periphyllus_negundinis	Periphyllus	negundinis	138
41.02	-74.09	Aphis_spiraecola	Aphis	spiraecola	801
36.1	-81.18	Prociphilus_tessellatus	Prociphilus	tessellatus	358
41.82	-88.06	Anoecia_corni	Anoecia	corni	186
44.07	-76.21	Melaphis_rhois	Melaphis	rhois	374
34.41	-118.54	Brevicoryne_brassicae	Brevicoryne	brassicae	382
33.45	-88.79	Longistigma_caryae	Longistigma	caryae	125
41.06	-72.43	Uroleucon_luteolum	Uroleucon	luteolum	124
39.97	-74.94	Uroleucon_sonchellum	Uroleucon	sonchellum	61
38.92	-77.04	Melanocallis_caryaefoliae	Melanocallis	caryaefoliae	54
35.28	-82.42	Aphis_pomi	Aphis	pomi	296
42.92	-124.45	Macrosiphum_euphorbiae	Macrosiphum	euphorbiae	1159
41.1	-72.36	Uroleucon_ambrosiae	Uroleucon	ambrosiae	212
46.73	-120.7	Chaitophorus_populicola	Chaitophorus	populicola	737
29.65	-82.33	Myzocallis_discolor	Myzocallis	discolor	61
47.61	-122.33	Liosomaphis_berberidis	Liosomaphis	berberidis	75
41.29	-72.68	Chaitophorus_populicola	Chaitophorus	populicola	737
38.86	-90.1	Longistigma_caryae	Longistigma	caryae	125
42.38	-72.52	Uroleucon_ambrosiae	Uroleucon	ambrosiae	212
38.2	-120.01	Cinara_occidentalis	Cinara	occidentalis	48
42.44	-76.5	Rhodobium_porosum	Rhodobium	porosum	115
33.53	-117.67	Chaitophorus_nigrae	Chaitophorus	nigrae	168
35	-78.09	Rhopalosiphum_maidis	Rhopalosiphum	maidis	565
38.92	-77.04	Utamphorophora_crataegi	Utamphorophora	crataegi	34
40.53	-106.03	Pachypappa_sacculi	Pachypappa	sacculi	65
33.76	-116.66	Macrosiphum_albifrons	Macrosiphum	albifrons	182
35.65	-78.46	Rhopalosiphum_maidis	Rhopalosiphum	maidis	565
41.73	-111.82	Liosomaphis_berberidis	Liosomaphis	berberidis	75
43.16	-78.44	Myzocallis_walshii	Myzocallis	walshii	106
36.34	-81.22	Uroleucon_ambrosiae	Uroleucon	ambrosiae	212
42.44	-76.5	Nearctaphis_crataegifoliae	Nearctaphis	crataegifoliae	128
42.91	-76.8	Pterocomma_smithiae	Pterocomma	smithiae	146
41.04	-73.75	Calaphis_betulaecolens	Calaphis	betulaecolens	171
35.99	-78.91	Pemphigus_populicaulis	Pemphigus	populicaulis	59
35.83	-78.73	Capitophorus_elaeagni	Capitophorus	elaeagni	406
40.98	-74.12	Capitophorus_hippophaes	Capitophorus	hippophaes	139
38.81	-89.95	Chaitophorus_viminalis	Chaitophorus	viminalis	96
38.89	-77.03	Eucallipterus_tiliae	Eucallipterus	tiliae	229
46.56	-120.48	Mindarus_abietinus	Mindarus	abietinus	80
43.15	-77.62	Uroleucon_gravicorne	Uroleucon	gravicorne	139
40.59	-105.08	Hayhurstia_atriplicis	Hayhurstia	atriplicis	276
40.59	-105.08	Capitophorus_elaeagni	Capitophorus	elaeagni	406
42.87	-103.76	Nasonovia_purpurascens	Nasonovia	purpurascens	50
37.43	-122.17	Pterocomma_populifoliae	Pterocomma	populifoliae	105
38.58	-121.49	Pterocomma_smithiae	Pterocomma	smithiae	146
39.94	-121.06	Pterocomma_smithiae	Pterocomma	smithiae	146
41.09	-73.42	Pterocomma_smithiae	Pterocomma	smithiae	146
41.46	-122.89	Pterocomma_smithiae	Pterocomma	smithiae	146
42.57	-90.23	Pterocomma_smithiae	Pterocomma	smithiae	146
46.68	-68.02	Pterocomma_smithiae	Pterocomma	smithiae	146
42.94	-114.41	Pterocomma_smithiae	Pterocomma	smithiae	146
47.94	-110.5	Pterocomma_smithiae	Pterocomma	smithiae	146
33.91	-98.49	Rhodobium_porosum	Rhodobium	porosum	115
39.5	-88.57	Rhodobium_porosum	Rhodobium	porosum	115
33.96	-117.33	Rhodobium_porosum	Rhodobium	porosum	115
37.43	-122.17	Rhodobium_porosum	Rhodobium	porosum	115
37.85	-119.56	Rhopalosiphum_cerasifoliae	Rhopalosiphum	cerasifoliae	134
45.56	-73.18	Rhopalosiphum_cerasifoliae	Rhopalosiphum	cerasifoliae	134
39.75	-122.25	Rhopalosiphum_maidis	Rhopalosiphum	maidis	565
37.1	-113.58	Rhopalosiphum_maidis	Rhopalosiphum	maidis	565
40.39	-112.07	Rhopalosiphum_maidis	Rhopalosiphum	maidis	565
41.92	-111.94	Rhopalosiphum_maidis	Rhopalosiphum	maidis	565
46.42	-117.02	Rhopalosiphum_maidis	Rhopalosiphum	maidis	565
29	-82	Rhopalosiphum_nymphaeae	Rhopalosiphum	nymphaeae	285
38.14	-90.56	Rhopalosiphum_nymphaeae	Rhopalosiphum	nymphaeae	285
40.59	-105.08	Rhopalosiphum_nymphaeae	Rhopalosiphum	nymphaeae	285
43.62	-84.25	Rhopalosiphum_nymphaeae	Rhopalosiphum	nymphaeae	285
44.34	-85.22	Rhopalosiphum_nymphaeae	Rhopalosiphum	nymphaeae	285
47.63	-122.29	Rhopalosiphum_nymphaeae	Rhopalosiphum	nymphaeae	285
45.52	-122.67	Rhopalosiphum_nymphaeae	Rhopalosiphum	nymphaeae	285
38.9	-121.08	Rhopalosiphum_nymphaeae	Rhopalosiphum	nymphaeae	285
37.66	-118.83	Rhopalosiphum_nymphaeae	Rhopalosiphum	nymphaeae	285
46.6	-120.5	Rhopalosiphum_nymphaeae	Rhopalosiphum	nymphaeae	285
47.61	-122.33	Rhopalosiphum_nymphaeae	Rhopalosiphum	nymphaeae	285
42.92	-87.85	Symydobius_americanus	Symydobius	americanus	86
35.86	-78.75	Essigella_pini	Essigella	pini	36
35.68	-78.52	Essigella_pini	Essigella	pini	36
35.72	-82.28	Essigella_pini	Essigella	pini	36
48.61	-118.48	Chaitophorus_nigrae	Chaitophorus	nigrae	168
43.38	-84.11	Chaitophorus_populicola	Chaitophorus	populicola	737
37.45	-88.87	Nearctaphis_bakeri	Nearctaphis	bakeri	329
41.56	-120.29	Macrosiphum_euphorbiae	Macrosiphum	euphorbiae	1159
46.59	-112.27	Aphis_varians	Aphis	varians	202
40.14	-88.16	Chaitophorus_viminalis	Chaitophorus	viminalis	96
46.59	-112.27	Macrosiphum_euphorbiae	Macrosiphum	euphorbiae	1159
40.13	-88.15	Colopha_ulmicola	Colopha	ulmicola	95
40.47	-88.09	Aphis_pomi	Aphis	pomi	296
42.94	-112.84	Rhopalosiphum_cerasifoliae	Rhopalosiphum	cerasifoliae	134
40.08	-88.22	Colopha_ulmicola	Colopha	ulmicola	95
38.89	-120.65	Cinara_occidentalis	Cinara	occidentalis	48
44.28	-122.14	Macrosiphum_albifrons	Macrosiphum	albifrons	182
36.69	-105.34	Cinara_occidentalis	Cinara	occidentalis	48
35.52	-83.97	Aphis_coreopsidis	Aphis	coreopsidis	175
34.81	-82.69	Cinara_pergandei	Cinara	pergandei	85
40.25	-89.88	Uroleucon_luteolum	Uroleucon	luteolum	124
42.45	-90.05	Aphis_cornifoliae	Aphis	cornifoliae	83
41.12	-87.86	Aphis_asclepiadis	Aphis	asclepiadis	520
38.45	-121.82	Aphis_pomi	Aphis	pomi	296
42.12	-89.53	Chaitophorus_populicola	Chaitophorus	populicola	737
35.56	-83.73	Eriosoma_americanum	Eriosoma	americanum	247
40.13	-88.15	Pachypappa_pseudobyrsa	Pachypappa	pseudobyrsa	56
40.11	-88.21	Rhopalosiphum_maidis	Rhopalosiphum	maidis	565
40.13	-88.15	Uroleucon_chrysanthemi	Uroleucon	chrysanthemi	35
33.02	-117.17	Cinara_juniperi	Cinara	juniperi	38
40.56	-105.6	Pachypappa_sacculi	Pachypappa	sacculi	65
39.17	-120.14	Cinara_curvipes	Cinara	curvipes	89
40.74	-74.36	Metopolophium_dirhodum	Metopolophium	dirhodum	161
44.38	-73.73	Macrosiphum_gaurae	Macrosiphum	gaurae	107
40.04	-120.99	Rhopalosiphum_cerasifoliae	Rhopalosiphum	cerasifoliae	134
40.86	-73.93	Liosomaphis_berberidis	Liosomaphis	berberidis	75
47.51	-96.29	Chaitophorus_stevensis	Chaitophorus	stevensis	92
42.55	-77.1	Aphis_cephalanthi	Aphis	cephalanthi	56
40.52	-105.89	Pachypappa_sacculi	Pachypappa	sacculi	65
43.2	-78.58	Rhopalosiphum_maidis	Rhopalosiphum	maidis	565
42.56	-114.46	Pterocomma_smithiae	Pterocomma	smithiae	146
34.79	-76.66	Capitophorus_elaeagni	Capitophorus	elaeagni	406
33.59	-79.01	Uroleucon_sonchellum	Uroleucon	sonchellum	61
42.38	-72.52	Anoecia_corni	Anoecia	corni	186
35.26	-77.58	Pemphigus_populitransversus	Pemphigus	populitransversus	124
36.75	-119.77	Aphis_spiraecola	Aphis	spiraecola	801
35.34	-83.89	Uroleucon_ambrosiae	Uroleucon	ambrosiae	212
40.41	-89.87	Rhodobium_porosum	Rhodobium	porosum	115
42.44	-87.8	Ceruraphis_viburnicola	Ceruraphis	viburnicola	179
44.05	-120.39	Brachycaudus_cardui	Brachycaudus	cardui	315
43.57	-84.36	Euceraphis_betulae	Euceraphis	betulae	75
42.12	-89.53	Rhopalosiphum_maidis	Rhopalosiphum	maidis	565
44.05	-123.09	Macrosiphum_euphorbiae	Macrosiphum	euphorbiae	1159
40.47	-86.99	Aphis_coreopsidis	Aphis	coreopsidis	175
35.62	-83.12	Carolinaia_rhois	Carolinaia	rhois	116
37.51	-88.54	Aphis_rumicis	Aphis	rumicis	210
40.14	-88.16	Melaphis_rhois	Melaphis	rhois	374
37.44	-94.62	Longistigma_caryae	Longistigma	caryae	125
42.53	-88.68	Nearctaphis_crataegifoliae	Nearctaphis	crataegifoliae	128
41.73	-89.19	Uroleucon_ambrosiae	Uroleucon	ambrosiae	212
42.45	-89.07	Uroleucon_sonchellum	Uroleucon	sonchellum	61
42.28	-89.7	Chaitophorus_populicola	Chaitophorus	populicola	737
45.54	-112.33	Brachycaudus_cardui	Brachycaudus	cardui	315
40.71	-89.47	Macrosiphum_euphorbiae	Macrosiphum	euphorbiae	1159
40.46	-88.09	Uroleucon_ambrosiae	Uroleucon	ambrosiae	212
42.41	-85.37	Aphis_spiraecola	Aphis	spiraecola	801
38.61	-90.26	Aphis_viburniphila	Aphis	viburniphila	97
47.18	-113.48	Chaitophorus_nigrae	Chaitophorus	nigrae	168
41.73	-89.19	Capitophorus_elaeagni	Capitophorus	elaeagni	406
41.71	-87.93	Uroleucon_gravicorne	Uroleucon	gravicorne	139
40.11	-88.43	Aphis_asclepiadis	Aphis	asclepiadis	520
37.44	-88.67	Aphis_asclepiadis	Aphis	asclepiadis	520
40.13	-88.15	Myzocallis_asclepiadis	Myzocallis	asclepiadis	69
42.03	-93.48	Aphis_asclepiadis	Aphis	asclepiadis	520
37.62	-89.21	Colopha_ulmicola	Colopha	ulmicola	95
45.7	-89.5	Euceraphis_betulae	Euceraphis	betulae	75
37.45	-88.87	Uroleucon_eupatoricolens	Uroleucon	eupatoricolens	29
44.73	-93.13	Eriosoma_americanum	Eriosoma	americanum	247
42.44	-87.81	Aphis_cornifoliae	Aphis	cornifoliae	83
40.13	-88.14	Rhopalosiphum_maidis	Rhopalosiphum	maidis	565
42.12	-89.53	Aphis_asclepiadis	Aphis	asclepiadis	520
44.3	-96.67	Aphis_asclepiadis	Aphis	asclepiadis	520
35.75	-83.11	Aphis_coreopsidis	Aphis	coreopsidis	175
35.52	-83.98	Uroleucon_eupatoricolens	Uroleucon	eupatoricolens	29
32.74	-97.11	Eriosoma_americanum	Eriosoma	americanum	247
42.83	-90.78	Aphis_spiraecola	Aphis	spiraecola	801
40.07	-87.89	Eriosoma_lanigerum	Eriosoma	lanigerum	158
41.78	-93.66	Aphis_rumicis	Aphis	rumicis	210
41.82	-88.06	Capitophorus_elaeagni	Capitophorus	elaeagni	406
30.57	-85.34	Cinara_pergandei	Cinara	pergandei	85
35.61	-83.78	Cinara_cupressi	Cinara	cupressi	31
40.25	-85.15	Rhopalosiphum_nymphaeae	Rhopalosiphum	nymphaeae	285
41.94	-103.81	Pemphigus_betae	Pemphigus	betae	132
40.57	-89.64	Aphis_cornifoliae	Aphis	cornifoliae	83
38.97	-120.47	Cinara_curvipes	Cinara	curvipes	89
40.98	-93.42	Aphis_vernoniae	Aphis	vernoniae	43
40.71	-89.47	Colopha_ulmicola	Colopha	ulmicola	95
39.84	-88.95	Aphis_coreopsidis	Aphis	coreopsidis	175
41.71	-89.19	Uroleucon_ambrosiae	Uroleucon	ambrosiae	212
35.64	-83.44	Uroleucon_eupatoricolens	Uroleucon	eupatoricolens	29
37.87	-122.27	Prociphilus_fraxinifolii	Prociphilus	fraxinifolii	142
40.19	-121.12	Cinara_curvipes	Cinara	curvipes	89
39.06	-96.62	Aphis_vernoniae	Aphis	vernoniae	43
38.91	-92.28	Aphis_sedi	Aphis	sedi	35
40	-89.25	Colopha_ulmicola	Colopha	ulmicola	95
39.2	-96.58	Aphis_sedi	Aphis	sedi	35
40.25	-85.15	Aphis_coreopsidis	Aphis	coreopsidis	175
38.95	-88.96	Aphis_coreopsidis	Aphis	coreopsidis	175
45.52	-122.68	Eriosoma_lanigerum	Eriosoma	lanigerum	158
37.38	-88.66	Colopha_ulmicola	Colopha	ulmicola	95
41.44	-86.93	Rhopalosiphum_cerasifoliae	Rhopalosiphum	cerasifoliae	134
37.45	-88.87	Nearctaphis_crataegifoliae	Nearctaphis	crataegifoliae	128
40.02	-87.55	Rhopalosiphum_nymphaeae	Rhopalosiphum	nymphaeae	285
35.62	-83.93	Uroleucon_eupatoricolens	Uroleucon	eupatoricolens	29
37.52	-89.42	Uroleucon_gravicorne	Uroleucon	gravicorne	139
38.65	-88.93	Rhopalosiphum_cerasifoliae	Rhopalosiphum	cerasifoliae	134
36.43	-89.71	Aphis_rumicis	Aphis	rumicis	210
35.75	-82.22	Cinara_strobi	Cinara	strobi	112
38.89	-120.65	Cinara_curtihirsuta	Cinara	curtihirsuta	12
39.77	-86.17	Aphis_coreopsidis	Aphis	coreopsidis	175
41.73	-89.19	Uroleucon_luteolum	Uroleucon	luteolum	124
41.95	-88.43	Aphis_sambuci	Aphis	sambuci	142
39.58	-87.59	Nearctaphis_crataegifoliae	Nearctaphis	crataegifoliae	128
40.12	-88.24	Aphis_pomi	Aphis	pomi	296
40.07	-87.89	Capitophorus_hippophaes	Capitophorus	hippophaes	139
46.27	-119.48	Metopolophium_dirhodum	Metopolophium	dirhodum	161
42.49	-90.64	Aphis_coreopsidis	Aphis	coreopsidis	175
37.45	-88.87	Capitophorus_hippophaes	Capitophorus	hippophaes	139
33.42	-90.92	Rhopalosiphum_maidis	Rhopalosiphum	maidis	565
37.45	-88.87	Carolinaia_rhois	Carolinaia	rhois	116
43.42	-82.62	Rhopalosiphum_nymphaeae	Rhopalosiphum	nymphaeae	285
43.99	-90.51	Aphis_cornifoliae	Aphis	cornifoliae	83
39.81	-90.82	Drepanaphis_acerifoliae	Drepanaphis	acerifoliae	193
40.71	-89.47	Capitophorus_hippophaes	Capitophorus	hippophaes	139
43.27	-89.72	Prociphilus_fraxinifolii	Prociphilus	fraxinifolii	142
38.91	-92.28	Aphis_spiraecola	Aphis	spiraecola	801
40	-86.25	Aphis_coreopsidis	Aphis	coreopsidis	175
44.14	-95.19	Nearctaphis_crataegifoliae	Nearctaphis	crataegifoliae	128
35.59	-83.85	Capitophorus_elaeagni	Capitophorus	elaeagni	406
46.85	-119.54	Aphis_asclepiadis	Aphis	asclepiadis	520
44.05	-123.09	Neomyzus_circumflexus	Neomyzus	circumflexus	146
39.81	-90.82	Aphis_coreopsidis	Aphis	coreopsidis	175
42.92	-95.54	Aphis_coreopsidis	Aphis	coreopsidis	175
35.62	-83.92	Uroleucon_gravicorne	Uroleucon	gravicorne	139
37.45	-88.87	Aphis_coreopsidis	Aphis	coreopsidis	175
44.7	-93.1	Aphis_sambuci	Aphis	sambuci	142
37.44	-88.67	Eriosoma_americanum	Eriosoma	americanum	247
42.28	-89.7	Aphis_rumicis	Aphis	rumicis	210
40.07	-87.89	Aphis_coreopsidis	Aphis	coreopsidis	175
41.99	-73.88	Rhopalosiphum_nymphaeae	Rhopalosiphum	nymphaeae	285
39.02	-89.03	Capitophorus_elaeagni	Capitophorus	elaeagni	406
38.65	-88.93	Uroleucon_luteolum	Uroleucon	luteolum	124
40.08	-88.22	Uroleucon_taraxaci	Uroleucon	taraxaci	75
38.95	-88.96	Aphis_sambuci	Aphis	sambuci	142
42.73	-84.49	Colopha_ulmicola	Colopha	ulmicola	95
40.47	-86.99	Aphis_rumicis	Aphis	rumicis	210
37.68	-89.48	Aphis_asclepiadis	Aphis	asclepiadis	520
40.07	-87.89	Melaphis_rhois	Melaphis	rhois	374
39.8	-89.64	Nearctaphis_crataegifoliae	Nearctaphis	crataegifoliae	128
35.62	-83.92	Myzocallis_discolor	Myzocallis	discolor	61
41.85	-87.65	Macrosiphum_euphorbiae	Macrosiphum	euphorbiae	1159
43.3	-89.35	Uroleucon_taraxaci	Uroleucon	taraxaci	75
42.25	-87.82	Aphis_impatientis	Aphis	impatientis	54
42.83	-90.78	Uroleucon_taraxaci	Uroleucon	taraxaci	75
40.93	-90.72	Rhopalosiphum_maidis	Rhopalosiphum	maidis	565
45.63	-118.18	Macrosiphum_euphorbiae	Macrosiphum	euphorbiae	1159
37.01	-89.18	Aphis_cephalanthi	Aphis	cephalanthi	56
37.1	-87.86	Aphis_coreopsidis	Aphis	coreopsidis	175
44.26	-121.81	Cinara_pergandei	Cinara	pergandei	85
44.54	-122.91	Brachycaudus_cardui	Brachycaudus	cardui	315
38.79	-120.51	Cinara_occidentalis	Cinara	occidentalis	48
45.92	-88.25	Aphis_asclepiadis	Aphis	asclepiadis	520
39.81	-90.82	Aphis_spiraecola	Aphis	spiraecola	801
40.49	-89.01	Aphis_asclepiadis	Aphis	asclepiadis	520
40.42	-86.92	Colopha_ulmicola	Colopha	ulmicola	95
42.28	-89.7	Nearctaphis_crataegifoliae	Nearctaphis	crataegifoliae	128
39.04	-85.53	Chaitophorus_populicola	Chaitophorus	populicola	737
40.11	-88.21	Aphis_spiraecola	Aphis	spiraecola	801
42.08	-122.71	Cinara_curvipes	Cinara	curvipes	89
40	-89.25	Eriosoma_americanum	Eriosoma	americanum	247
40.08	-88.22	Eriosoma_americanum	Eriosoma	americanum	247
42.94	-95.57	Macrosiphum_euphorbiae	Macrosiphum	euphorbiae	1159
40	-89.25	Nearctaphis_crataegifoliae	Nearctaphis	crataegifoliae	128
39.81	-90.82	Eriosoma_crataegi	Eriosoma	crataegi	58
35.62	-83.11	Nearctaphis_bakeri	Nearctaphis	bakeri	329
42.92	-95.54	Aphis_asclepiadis	Aphis	asclepiadis	520
35.61	-83.81	Cinara_pergandei	Cinara	pergandei	85
37.73	-89.22	Chaitophorus_populicola	Chaitophorus	populicola	737
40.93	-90.72	Uroleucon_taraxaci	Uroleucon	taraxaci	75
40.98	-93.42	Rhopalosiphum_maidis	Rhopalosiphum	maidis	565
40.07	-87.91	Uroleucon_sonchellum	Uroleucon	sonchellum	61
42.83	-90.78	Colopha_ulmicola	Colopha	ulmicola	95
41.84	-88.86	Macrosiphum_euphorbiae	Macrosiphum	euphorbiae	1159
45.16	-109.37	Aphis_asclepiadis	Aphis	asclepiadis	520
37.63	-119.52	Cinara_curtihirsuta	Cinara	curtihirsuta	12
42.05	-93.81	Aphis_asclepiadis	Aphis	asclepiadis	520
35.59	-83.06	Calaphis_betulaecolens	Calaphis	betulaecolens	171
43.27	-89.72	Aphis_asclepiadis	Aphis	asclepiadis	520
35.45	-83.53	Neomyzus_circumflexus	Neomyzus	circumflexus	146
40.07	-87.91	Rhopalosiphum_maidis	Rhopalosiphum	maidis	565
40.12	-88.24	Rhopalosiphum_nymphaeae	Rhopalosiphum	nymphaeae	285
42.92	-95.54	Aphis_sambuci	Aphis	sambuci	142
41.44	-86.93	Nearctaphis_bakeri	Nearctaphis	bakeri	329
40.24	-90.11	Uroleucon_luteolum	Uroleucon	luteolum	124
40.71	-89.47	Nearctaphis_bakeri	Nearctaphis	bakeri	329
37.73	-89.22	Pemphigus_populitransversus	Pemphigus	populitransversus	124
40.07	-87.93	Neomyzus_circumflexus	Neomyzus	circumflexus	146
42.53	-88.68	Aphis_sambuci	Aphis	sambuci	142
42.45	-89.07	Aphis_asclepiadis	Aphis	asclepiadis	520
41.1	-85.4	Aphis_spiraecola	Aphis	spiraecola	801
35.62	-83.93	Uroleucon_sonchellum	Uroleucon	sonchellum	61
35.77	-83.13	Uroleucon_sonchellum	Uroleucon	sonchellum	61
40.07	-87.93	Myzocallis_discolor	Myzocallis	discolor	61
41.9	-86.6	Uroleucon_luteolum	Uroleucon	luteolum	124
35.45	-83.53	Uroleucon_chrysanthemi	Uroleucon	chrysanthemi	35
37.38	-88.66	Aphis_sambuci	Aphis	sambuci	142
35.78	-83.21	Anoecia_corni	Anoecia	corni	186
46.73	-117	Eucallipterus_tiliae	Eucallipterus	tiliae	229
37.45	-88.87	Rhodobium_porosum	Rhodobium	porosum	115
40.98	-93.42	Anoecia_corni	Anoecia	corni	186
40.08	-88.22	Nearctaphis_crataegifoliae	Nearctaphis	crataegifoliae	128
40.08	-88.22	Anoecia_corni	Anoecia	corni	186
42.49	-96.41	Macrosiphum_euphorbiae	Macrosiphum	euphorbiae	1159
40.31	-88.32	Rhopalosiphum_cerasifoliae	Rhopalosiphum	cerasifoliae	134
29.32	-81.87	Cinara_pergandei	Cinara	pergandei	85
48.61	-118.48	Chaitophorus_populicola	Chaitophorus	populicola	737
43.83	-123.04	Cinara_occidentalis	Cinara	occidentalis	48
48.78	-121.81	Cinara_curvipes	Cinara	curvipes	89
35.47	-83.86	Aphis_coreopsidis	Aphis	coreopsidis	175
48.4	-123.71	Cinara_occidentalis	Cinara	occidentalis	48
40.03	-87.96	Aphis_cephalanthi	Aphis	cephalanthi	56
46.21	-119.77	Eriosoma_americanum	Eriosoma	americanum	247
40.51	-88.99	Pemphigus_populicaulis	Pemphigus	populicaulis	59
41.75	-89.28	Uroleucon_ambrosiae	Uroleucon	ambrosiae	212
37.89	-122.24	Pterocomma_bicolor	Pterocomma	bicolor	146
40.47	-86.99	Aphis_spiraecola	Aphis	spiraecola	801
44.28	-122.14	Cinara_curvipes	Cinara	curvipes	89
46.14	-115.75	Cinara_curtihirsuta	Cinara	curtihirsuta	12
42.92	-95.54	Aphis_spiraecola	Aphis	spiraecola	801
38.95	-88.96	Colopha_ulmicola	Colopha	ulmicola	95
40.41	-89.87	Cinara_strobi	Cinara	strobi	112
40.13	-88.15	Brachycaudus_cardui	Brachycaudus	cardui	315
37.46	-89.25	Colopha_ulmicola	Colopha	ulmicola	95
35.61	-83.93	Nearctaphis_bakeri	Nearctaphis	bakeri	329
41.34	-88.38	Aphis_spiraecola	Aphis	spiraecola	801
39.8	-89.64	Longistigma_caryae	Longistigma	caryae	125
42.1	-89.98	Aphis_coreopsidis	Aphis	coreopsidis	175
42.83	-103	Pemphigus_betae	Pemphigus	betae	132
35.76	-83.2	Eucallipterus_tiliae	Eucallipterus	tiliae	229
40	-89.25	Rhopalosiphum_maidis	Rhopalosiphum	maidis	565
32.73	-117.2	Aphis_spiraecola	Aphis	spiraecola	801
41.37	-89.46	Anoecia_corni	Anoecia	corni	186
35.62	-83.12	Rhodobium_porosum	Rhodobium	porosum	115
37.74	-89.54	Macrosiphum_euphorbiae	Macrosiphum	euphorbiae	1159
45.52	-122.68	Anoecia_corni	Anoecia	corni	186
38.96	-112.34	Liosomaphis_berberidis	Liosomaphis	berberidis	75
40.59	-105.08	Myzocallis_discolor	Myzocallis	discolor	61
42.55	-77.06	Nearctaphis_bakeri	Nearctaphis	bakeri	329
44.56	-123.26	Periphyllus_lyropictus	Periphyllus	lyropictus	120
41.1	-72.36	Aphis_cephalanthi	Aphis	cephalanthi	56
40.62	-74.12	Macrosiphum_gaurae	Macrosiphum	gaurae	107
35.67	-78.51	Aphis_spiraecola	Aphis	spiraecola	801
40.88	-73.57	Uroleucon_gravicorne	Uroleucon	gravicorne	139
41.89	-111.39	Thecabius_populimonilis	Thecabius	populimonilis	101
34.35	-119.06	Pterocomma_populifoliae	Pterocomma	populifoliae	105
40.8	-73.34	Chaitophorus_populicola	Chaitophorus	populicola	737
44.84	-68.71	Thecabius_gravicornis	Thecabius	gravicornis	38
36.1	-81.83	Brachycaudus_cardui	Brachycaudus	cardui	315
34.68	-82.84	Myzocallis_walshii	Myzocallis	walshii	106
40.03	-111.5	Pterocomma_bicolor	Pterocomma	bicolor	146
38.58	-121.49	Aphis_spiraecola	Aphis	spiraecola	801
40.25	-121.16	Mindarus_abietinus	Mindarus	abietinus	80
37.55	-121.97	Aphthargelia_symphoricarpi	Aphthargelia	symphoricarpi	129
40.87	-124.08	Aphis_rumicis	Aphis	rumicis	210
40.69	-73.33	Uroleucon_gravicorne	Uroleucon	gravicorne	139
35.76	-82.27	Uroleucon_ambrosiae	Uroleucon	ambrosiae	212
36.8	-92.08	Uroleucon_luteolum	Uroleucon	luteolum	124
38.61	-121.37	Pterocallis_alnifoliae	Pterocallis	alnifoliae	64
41.29	-72.68	Aphis_rumicis	Aphis	rumicis	210
40.98	-74.12	Aphis_rumicis	Aphis	rumicis	210
41.04	-72.42	Eriosoma_crataegi	Eriosoma	crataegi	58
46.56	-120.48	Ceruraphis_viburnicola	Ceruraphis	viburnicola	179
42.44	-76.5	Periphyllus_lyropictus	Periphyllus	lyropictus	120
37.87	-122.27	Calaphis_betulaecolens	Calaphis	betulaecolens	171
40.92	-73.96	Hamamelistes_spinosus	Hamamelistes	spinosus	125
39.97	-74.94	Aphis_coreopsidis	Aphis	coreopsidis	175
46.56	-120.48	Chaitophorus_viminalis	Chaitophorus	viminalis	96
40.17	-105.11	Drepanaphis_acerifoliae	Drepanaphis	acerifoliae	193
43.17	-78.69	Macrosiphum_pseudocoryli	Macrosiphum	pseudocoryli	28
36.75	-119.77	Drepanaphis_acerifoliae	Drepanaphis	acerifoliae	193
37.67	-122.08	Nearctaphis_bakeri	Nearctaphis	bakeri	329
36.39	-81.19	Myzocallis_discolor	Myzocallis	discolor	61
37.7	-119.66	Macrosiphum_euphorbiae	Macrosiphum	euphorbiae	1159
38.89	-77.03	Tinocallis_ulmifolii	Tinocallis	ulmifolii	157
44.64	-76.81	Mastopoda_pteridis	Mastopoda	pteridis	16
42.55	-76.29	Uroleucon_ambrosiae	Uroleucon	ambrosiae	212
43.82	-84.77	Pterocomma_populifoliae	Pterocomma	populifoliae	105
44.24	-70.04	Thecabius_gravicornis	Thecabius	gravicornis	38
43.17	-78.69	Uroleucon_ambrosiae	Uroleucon	ambrosiae	212
35.86	-121.42	Macrosiphum_californicum	Macrosiphum	californicum	97
39.97	-74.94	Periphyllus_negundinis	Periphyllus	negundinis	138
37.58	-121.97	Cinara_curvipes	Cinara	curvipes	89
38.92	-77.04	Myzocallis_walshii	Myzocallis	walshii	106
37.76	-119.59	Uroleucon_ambrosiae	Uroleucon	ambrosiae	212
40.82	-73.07	Macrosiphoniella_sanborni	Macrosiphoniella	sanborni	99
33.75	-117.87	Myzocallis_walshii	Myzocallis	walshii	106
34.05	-118.24	Cinara_cupressi	Cinara	cupressi	31
42.55	-76.54	Chaitophorus_viminalis	Chaitophorus	viminalis	96
39.83	-75.28	Macrosiphum_euphorbiae	Macrosiphum	euphorbiae	1159
37.97	-119.84	Macrosiphum_californicum	Macrosiphum	californicum	97
38.89	-77.08	Ceruraphis_viburnicola	Ceruraphis	viburnicola	179
42.44	-76.5	Macrosiphum_gaurae	Macrosiphum	gaurae	107
41.73	-111.82	Eucallipterus_tiliae	Eucallipterus	tiliae	229
41.73	-122.53	Nearctaphis_bakeri	Nearctaphis	bakeri	329
32.79	-116.95	Prociphilus_fraxinifolii	Prociphilus	fraxinifolii	142
53.23	-122.36	Macrosiphum_euphorbiae	Macrosiphum	euphorbiae	1159
39.89	-75.04	Uroleucon_luteolum	Uroleucon	luteolum	124
44.56	-123.26	Macrosiphum_euphorbiae	Macrosiphum	euphorbiae	1159
38.68	-121.77	Aphis_spiraecola	Aphis	spiraecola	801
39.75	-122.2	Nearctaphis_bakeri	Nearctaphis	bakeri	329
36.71	-119.56	Aphis_spiraecola	Aphis	spiraecola	801
42.77	-78.61	Aphis_asclepiadis	Aphis	asclepiadis	520
40.59	-105.08	Drepanaphis_acerifoliae	Drepanaphis	acerifoliae	193
41.67	-111.18	Pemphigus_populivenae	Pemphigus	populivenae	61
38.58	-121.49	Eriosoma_lanigerum	Eriosoma	lanigerum	158
42.44	-76.5	Nearctaphis_bakeri	Nearctaphis	bakeri	329
36.41	-81.26	Uroleucon_luteolum	Uroleucon	luteolum	124
40.58	-74.15	Macrosiphum_euphorbiae	Macrosiphum	euphorbiae	1159
44.51	-92.9	Tinocallis_ulmifolii	Tinocallis	ulmifolii	157
46.56	-120.48	Metopolophium_dirhodum	Metopolophium	dirhodum	161
32.72	-117.16	Aphis_rumicis	Aphis	rumicis	210
43.21	-78.83	Macrosiphum_euphorbiae	Macrosiphum	euphorbiae	1159
35.83	-78.73	Aphis_rumicis	Aphis	rumicis	210
37.34	-121.89	Chaitophorus_populicola	Chaitophorus	populicola	737
36.1	-81.18	Liosomaphis_berberidis	Liosomaphis	berberidis	75
39.15	-121.59	Aphis_cornifoliae	Aphis	cornifoliae	83
37.43	-122.17	Mindarus_abietinus	Mindarus	abietinus	80
43.62	-84.25	Periphyllus_negundinis	Periphyllus	negundinis	138
32.79	-114.56	Rhopalosiphum_maidis	Rhopalosiphum	maidis	565
35.05	-83.2	Calaphis_betulaecolens	Calaphis	betulaecolens	171
40.22	-123.64	Chaitophorus_populicola	Chaitophorus	populicola	737
41.89	-111.39	Pemphigus_populiglobuli	Pemphigus	populiglobuli	40
39.01	-114.22	Chaitophorus_populicola	Chaitophorus	populicola	737
33.96	-117.33	Macrosiphum_euphorbiae	Macrosiphum	euphorbiae	1159
35.05	-83.2	Uroleucon_ambrosiae	Uroleucon	ambrosiae	212
41.1	-72.36	Anoecia_corni	Anoecia	corni	186
35.87	-78.76	Uroleucon_gravicorne	Uroleucon	gravicorne	139
45.38	-72.73	Chaitophorus_populicola	Chaitophorus	populicola	737
40.61	-74.12	Macrosiphum_euphorbiae	Macrosiphum	euphorbiae	1159
34.01	-118.23	Macrosiphum_euphorbiae	Macrosiphum	euphorbiae	1159
44.3	-121.72	Pterocomma_populifoliae	Pterocomma	populifoliae	105
35.83	-78.73	Chaitophorus_populicola	Chaitophorus	populicola	737
35.86	-78.75	Capitophorus_elaeagni	Capitophorus	elaeagni	406
39.18	-108.1	Rhopalosiphum_cerasifoliae	Rhopalosiphum	cerasifoliae	134
33.67	-117.82	Aphis_spiraecola	Aphis	spiraecola	801
37.87	-122.25	Periphyllus_negundinis	Periphyllus	negundinis	138
35.87	-78.76	Melaphis_rhois	Melaphis	rhois	374
47.37	-70.03	Ceruraphis_viburnicola	Ceruraphis	viburnicola	179
36.42	-121.33	Pemphigus_betae	Pemphigus	betae	132
40.18	-86.02	Periphyllus_negundinis	Periphyllus	negundinis	138
38.89	-77.03	Aphis_coreopsidis	Aphis	coreopsidis	175
38.58	-121.49	Phorodon_humuli	Phorodon	humuli	148
41.89	-111.39	Pemphigus_populivenae	Pemphigus	populivenae	61
37.96	-121.29	Cinara_juniperi	Cinara	juniperi	38
42.56	-72.88	Symydobius_americanus	Symydobius	americanus	86
35.83	-78.73	Capitophorus_hippophaes	Capitophorus	hippophaes	139
42.44	-76.5	Myzocallis_asclepiadis	Myzocallis	asclepiadis	69
40.89	-73.97	Eriosoma_americanum	Eriosoma	americanum	247
37.36	-118.39	Chaitophorus_populicola	Chaitophorus	populicola	737
34.35	-119.06	Chaitophorus_populicola	Chaitophorus	populicola	737
40.77	-84.11	Hamamelistes_spinosus	Hamamelistes	spinosus	125
36.41	-81.26	Sitobion_avenae	Sitobion	avenae	725
41.1	-72.36	Uroleucon_luteolum	Uroleucon	luteolum	124
36.92	-121.76	Prociphilus_fraxinifolii	Prociphilus	fraxinifolii	142
40.92	-72.66	Aphis_pomi	Aphis	pomi	296
27.95	-82.46	Pterocomma_smithiae	Pterocomma	smithiae	146
40.14	-87.61	Capitophorus_elaeagni	Capitophorus	elaeagni	406
39.71	-111.84	Macrosiphum_euphorbiae	Macrosiphum	euphorbiae	1159
35.77	-78.64	Aphis_pomi	Aphis	pomi	296
35.77	-78.64	Pemphigus_populitransversus	Pemphigus	populitransversus	124
37.55	-122.08	Rhopalosiphum_nymphaeae	Rhopalosiphum	nymphaeae	285
43.05	-75.38	Euceraphis_betulae	Euceraphis	betulae	75
35.5	-82.6	Prociphilus_fraxinifolii	Prociphilus	fraxinifolii	142
40.82	-73.07	Brachycaudus_cardui	Brachycaudus	cardui	315
37.98	-120.38	Calaphis_betulaecolens	Calaphis	betulaecolens	171
42.55	-76.54	Uroleucon_eupatoricolens	Uroleucon	eupatoricolens	29
37.87	-122.27	Macrosiphum_euphorbiae	Macrosiphum	euphorbiae	1159
43.15	-77.62	Macrosiphum_euphorbiae	Macrosiphum	euphorbiae	1159
35.81	-80.27	Prociphilus_fraxinifolii	Prociphilus	fraxinifolii	142
41.1	-72.36	Nasonovia_purpurascens	Nasonovia	purpurascens	50
44.84	-87.39	Calaphis_betulaecolens	Calaphis	betulaecolens	171
41.26	-111.77	Thecabius_populimonilis	Thecabius	populimonilis	101
35.48	-79.18	Pemphigus_populicaulis	Pemphigus	populicaulis	59
42.44	-76.5	Macrosiphum_euphorbiae	Macrosiphum	euphorbiae	1159
45.79	-122.88	Nearctaphis_bakeri	Nearctaphis	bakeri	329
38.62	-121.33	Pemphigus_populitransversus	Pemphigus	populitransversus	124
34.42	-119.7	Pemphigus_bursarius	Pemphigus	bursarius	67
35.74	-78.76	Macrosiphum_euphorbiae	Macrosiphum	euphorbiae	1159
45.38	-79.78	Symydobius_americanus	Symydobius	americanus	86
33.86	-117.82	Chaitophorus_populicola	Chaitophorus	populicola	737
43.08	-78.47	Aphis_pomi	Aphis	pomi	296
41.15	-72.27	Aphis_rumicis	Aphis	rumicis	210
41.15	-72.27	Aphis_pomi	Aphis	pomi	296
36.18	-81.14	Uroleucon_gravicorne	Uroleucon	gravicorne	139
42.25	-78.88	Nasonovia_purpurascens	Nasonovia	purpurascens	50
35.5	-119.27	Macrosiphum_euphorbiae	Macrosiphum	euphorbiae	1159
51.08	-114.08	Metopolophium_dirhodum	Metopolophium	dirhodum	161
42.69	-75.57	Myzocallis_asclepiadis	Myzocallis	asclepiadis	69
42.05	-71.88	Euceraphis_betulae	Euceraphis	betulae	75
34.99	-78.18	Rhopalosiphum_maidis	Rhopalosiphum	maidis	565
40.22	-105.27	Macrosiphoniella_ludovicianae	Macrosiphoniella	ludovicianae	62
33.75	-117.87	Aphis_sambuci	Aphis	sambuci	142
44.38	-73.73	Chaitophorus_populicola	Chaitophorus	populicola	737
42.44	-76.5	Aphis_coreopsidis	Aphis	coreopsidis	175
39.03	-76.91	Prociphilus_fraxinifolii	Prociphilus	fraxinifolii	142
43.33	-78.39	Anoecia_corni	Anoecia	corni	186
34.23	-77.94	Macrosiphum_euphorbiae	Macrosiphum	euphorbiae	1159
36.41	-81.26	Aphis_spiraecola	Aphis	spiraecola	801
43.07	-89.4	Periphyllus_negundinis	Periphyllus	negundinis	138
43.41	-76.36	Aphis_spiraecola	Aphis	spiraecola	801
39.89	-75.04	Rhopalosiphum_nymphaeae	Rhopalosiphum	nymphaeae	285
54.91	-122.95	Macrosiphum_euphorbiae	Macrosiphum	euphorbiae	1159
42.82	-77.1	Rhopalosiphum_maidis	Rhopalosiphum	maidis	565
42.44	-76.5	Hamamelistes_spinosus	Hamamelistes	spinosus	125
38.58	-121.49	Drepanaphis_acerifoliae	Drepanaphis	acerifoliae	193
44.31	-71.77	Eriosoma_americanum	Eriosoma	americanum	247
39.83	-123.63	Pemphigus_bursarius	Pemphigus	bursarius	67
38.98	-76.94	Drepanaphis_acerifoliae	Drepanaphis	acerifoliae	193
35	-78.09	Aphis_coreopsidis	Aphis	coreopsidis	175
42.88	-76.99	Aphis_pomi	Aphis	pomi	296
40.99	-72.53	Aphis_coreopsidis	Aphis	coreopsidis	175
37.87	-122.24	Aphis_spiraecola	Aphis	spiraecola	801
41.2	-78.51	Chaitophorus_nigrae	Chaitophorus	nigrae	168
38.02	-122.73	Myzocallis_coryli	Myzocallis	coryli	117
42.72	-114.52	Cinara_curvipes	Cinara	curvipes	89
47.37	-70.03	Macrosiphum_euphorbiae	Macrosiphum	euphorbiae	1159
30.52	-96.62	Uroleucon_ambrosiae	Uroleucon	ambrosiae	212
46.68	-68.02	Nearctaphis_crataegifoliae	Nearctaphis	crataegifoliae	128
42.44	-76.5	Aphis_spiraecola	Aphis	spiraecola	801
37.87	-122.25	Myzocallis_coryli	Myzocallis	coryli	117
35.28	-120.66	Aphis_forbesi	Aphis	forbesi	108
38.55	-121.74	Chaitophorus_populicola	Chaitophorus	populicola	737
39.35	-75.68	Cinara_strobi	Cinara	strobi	112
40.39	-111.85	Brachycaudus_cardui	Brachycaudus	cardui	315
38.95	-92.33	Drepanaphis_acerifoliae	Drepanaphis	acerifoliae	193
42.44	-76.5	Neomyzus_circumflexus	Neomyzus	circumflexus	146
45.38	-72.73	Ceruraphis_viburnicola	Ceruraphis	viburnicola	179
38.58	-121.49	Rhopalosiphum_nymphaeae	Rhopalosiphum	nymphaeae	285
40.61	-74.12	Eriosoma_crataegi	Eriosoma	crataegi	58
45.58	-122.38	Macrosiphum_albifrons	Macrosiphum	albifrons	182
38.87	-95.23	Macrosiphum_euphorbiae	Macrosiphum	euphorbiae	1159
40.82	-73.07	Brevicoryne_brassicae	Brevicoryne	brassicae	382
39.73	-121.84	Eucallipterus_tiliae	Eucallipterus	tiliae	229
37.64	-121	Pemphigus_populicaulis	Pemphigus	populicaulis	59
35.77	-78.64	Prociphilus_tessellatus	Prociphilus	tessellatus	358
34.91	-77.23	Aphis_rumicis	Aphis	rumicis	210
40.59	-105.08	Pterocomma_populifoliae	Pterocomma	populifoliae	105
41.43	-87.97	Aphis_coreopsidis	Aphis	coreopsidis	175
35.61	-83.83	Carolinaia_rhois	Carolinaia	rhois	116
39.02	-89.03	Rhopalosiphum_maidis	Rhopalosiphum	maidis	565
40.11	-88.21	Myzocallis_walshii	Myzocallis	walshii	106
40.02	-87.55	Nearctaphis_bakeri	Nearctaphis	bakeri	329
40.07	-87.89	Capitophorus_elaeagni	Capitophorus	elaeagni	406
35.52	-83.87	Carolinaia_rhois	Carolinaia	rhois	116
37.44	-88.67	Melanocallis_caryaefoliae	Melanocallis	caryaefoliae	54
35.61	-83.94	Thecabius_gravicornis	Thecabius	gravicornis	38
40.13	-88.15	Pemphigus_populicaulis	Pemphigus	populicaulis	59
43.7	-93.23	Rhopalosiphum_maidis	Rhopalosiphum	maidis	565
39.12	-96.56	Aphis_vernoniae	Aphis	vernoniae	43
41.5	-88.1	Aphis_sambuci	Aphis	sambuci	142
44.95	-93.08	Pemphigus_betae	Pemphigus	betae	132
35.59	-83.06	Carolinaia_rhois	Carolinaia	rhois	116
42.12	-89.53	Aphis_impatientis	Aphis	impatientis	54
47.66	-117.42	Aphthargelia_symphoricarpi	Aphthargelia	symphoricarpi	129
43.47	-89.74	Aphis_asclepiadis	Aphis	asclepiadis	520
42.12	-89.53	Nearctaphis_crataegifoliae	Nearctaphis	crataegifoliae	128
35.51	-82.61	Aphis_rumicis	Aphis	rumicis	210
37.74	-121.12	Macrosiphum_californicum	Macrosiphum	californicum	97
41.04	-111.94	Nearctaphis_bakeri	Nearctaphis	bakeri	329
44.88	-68.67	Cinara_strobi	Cinara	strobi	112
37.47	-88.17	Eriosoma_lanigerum	Eriosoma	lanigerum	158
41.69	-111.08	Rhopalosiphum_cerasifoliae	Rhopalosiphum	cerasifoliae	134
37.46	-89.26	Aphis_impatientis	Aphis	impatientis	54
46.3	-122.78	Macrosiphum_euphorbiae	Macrosiphum	euphorbiae	1159
34.07	-118.03	Aphis_spiraecola	Aphis	spiraecola	801
35.77	-78.64	Rhodobium_porosum	Rhodobium	porosum	115
40.13	-88.15	Carolinaia_rhois	Carolinaia	rhois	116
41.73	-89.19	Aphis_asclepiadis	Aphis	asclepiadis	520
44.24	-118.78	Pterocomma_populifoliae	Pterocomma	populifoliae	105
35.61	-83.79	Thecabius_gravicornis	Thecabius	gravicornis	38
40.84	-109.65	Aphis_sedi	Aphis	sedi	35
44.48	-120.34	Brachycaudus_cardui	Brachycaudus	cardui	315
35.75	-83.11	Rhopalosiphum_maidis	Rhopalosiphum	maidis	565
40.07	-87.93	Macrosiphum_euphorbiae	Macrosiphum	euphorbiae	1159
42.94	-95.57	Aphis_coreopsidis	Aphis	coreopsidis	175
39.81	-90.82	Eriosoma_americanum	Eriosoma	americanum	247
42.02	-93.78	Aphis_spiraecola	Aphis	spiraecola	801
39.81	-90.82	Colopha_ulmicola	Colopha	ulmicola	95
44.7	-93.1	Capitophorus_elaeagni	Capitophorus	elaeagni	406
40.42	-86.92	Chaitophorus_populicola	Chaitophorus	populicola	737
42.28	-89.7	Aphis_spiraecola	Aphis	spiraecola	801
42.5	-94.2	Aphthargelia_symphoricarpi	Aphthargelia	symphoricarpi	129
37.45	-88.87	Aphis_vernoniae	Aphis	vernoniae	43
44.52	-88.31	Rhopalosiphum_nymphaeae	Rhopalosiphum	nymphaeae	285
41.1	-85.4	Nearctaphis_bakeri	Nearctaphis	bakeri	329
40.19	-88.4	Aphis_coreopsidis	Aphis	coreopsidis	175
35.61	-83.08	Uroleucon_impatiensicolens	Uroleucon	impatiensicolens	15
42.28	-89.7	Nearctaphis_bakeri	Nearctaphis	bakeri	329
41.51	-90.58	Aphis_asclepiadis	Aphis	asclepiadis	520
41.84	-88.86	Chaitophorus_nigrae	Chaitophorus	nigrae	168
35.78	-83.2	Uroleucon_sonchellum	Uroleucon	sonchellum	61
40.93	-90.72	Chaitophorus_populicola	Chaitophorus	populicola	737
37.46	-89.25	Nearctaphis_bakeri	Nearctaphis	bakeri	329
41.84	-88.86	Eriosoma_americanum	Eriosoma	americanum	247
37.44	-88.67	Euceraphis_betulae	Euceraphis	betulae	75
41.84	-88.86	Rhopalosiphum_nymphaeae	Rhopalosiphum	nymphaeae	285
35.52	-83.87	Uroleucon_gravicorne	Uroleucon	gravicorne	139
35.61	-83.78	Cinara_pergandei	Cinara	pergandei	85
43.84	-89.26	Aphis_coreopsidis	Aphis	coreopsidis	175
40.08	-88.22	Carolinaia_rhois	Carolinaia	rhois	116
40.08	-88.22	Myzocallis_walshii	Myzocallis	walshii	106
42.95	-76.43	Brevicoryne_brassicae	Brevicoryne	brassicae	382
44.2	-123.17	Chaitophorus_populicola	Chaitophorus	populicola	737
40.11	-88.21	Melanocallis_caryaefoliae	Melanocallis	caryaefoliae	54
40.14	-88.16	Chaitophorus_nigrae	Chaitophorus	nigrae	168
43.67	-92.97	Aphis_asclepiadis	Aphis	asclepiadis	520
39.81	-90.82	Uroleucon_taraxaci	Uroleucon	taraxaci	75
40.11	-88.2	Aphis_spiraecola	Aphis	spiraecola	801
41.7	-92.86	Aphis_cornifoliae	Aphis	cornifoliae	83
40.07	-87.91	Colopha_ulmicola	Colopha	ulmicola	95
40.34	-90.04	Macrosiphum_euphorbiae	Macrosiphum	euphorbiae	1159
42.83	-90.78	Anoecia_corni	Anoecia	corni	186
37.08	-88.6	Macrosiphum_euphorbiae	Macrosiphum	euphorbiae	1159
43.66	-116.69	Macrosiphum_euphorbiae	Macrosiphum	euphorbiae	1159
42.01	-93.79	Aphis_vernoniae	Aphis	vernoniae	43
40.1	-88.23	Kaltenbachiella_ulmifusa	Kaltenbachiella	ulmifusa	30
40.12	-88.24	Eriosoma_crataegi	Eriosoma	crataegi	58
41.1	-85.4	Aphis_coreopsidis	Aphis	coreopsidis	175
38.67	-120.35	Cinara_occidentalis	Cinara	occidentalis	48
38.95	-88.96	Aphis_spiraecola	Aphis	spiraecola	801
37.45	-88.87	Melanocallis_caryaefoliae	Melanocallis	caryaefoliae	54
37.25	-119.75	Cinara_occidentalis	Cinara	occidentalis	48
40.31	-88.16	Uroleucon_ambrosiae	Uroleucon	ambrosiae	212
42.41	-85.37	Chaitophorus_populicola	Chaitophorus	populicola	737
42.02	-89.33	Aphis_coreopsidis	Aphis	coreopsidis	175
47.18	-113.48	Acyrthosiphon_macrosiphum	Acyrthosiphon	macrosiphum	73
35.54	-83.49	Cinara_strobi	Cinara	strobi	112
43.3	-89.35	Hamamelistes_spinosus	Hamamelistes	spinosus	125
42.07	-72.22	Prociphilus_tessellatus	Prociphilus	tessellatus	358
37.34	-121.89	Periphyllus_lyropictus	Periphyllus	lyropictus	120
35.62	-83.11	Anoecia_corni	Anoecia	corni	186
41.95	-88.43	Aphis_spiraecola	Aphis	spiraecola	801
44.52	-88.31	Anoecia_corni	Anoecia	corni	186
43.42	-116.13	Brevicoryne_brassicae	Brevicoryne	brassicae	382
40.07	-87.89	Brachycaudus_cardui	Brachycaudus	cardui	315
35.62	-83.92	Uroleucon_chrysanthemi	Uroleucon	chrysanthemi	35
40.42	-86.88	Chaitophorus_populicola	Chaitophorus	populicola	737
40.98	-93.42	Aphis_rumicis	Aphis	rumicis	210
38.95	-88.96	Eriosoma_americanum	Eriosoma	americanum	247
40.3	-90.06	Nearctaphis_bakeri	Nearctaphis	bakeri	329
41.31	-88.97	Aphis_cephalanthi	Aphis	cephalanthi	56
42.35	-88.96	Uroleucon_luteolum	Uroleucon	luteolum	124
40.47	-86.99	Aphis_sambuci	Aphis	sambuci	142
40.11	-88.21	Macrosiphum_euphorbiae	Macrosiphum	euphorbiae	1159
45.59	-95.87	Rhopalosiphum_maidis	Rhopalosiphum	maidis	565
44.41	-122.67	Nearctaphis_bakeri	Nearctaphis	bakeri	329
39.11	-90.34	Aphis_asclepiadis	Aphis	asclepiadis	520
37.34	-121.89	Euceraphis_betulae	Euceraphis	betulae	75
44.73	-93.13	Pemphigus_betae	Pemphigus	betae	132
38.63	-90.2	Prociphilus_tessellatus	Prociphilus	tessellatus	358
37.77	-122.48	Liosomaphis_berberidis	Liosomaphis	berberidis	75
37.5	-88.59	Uroleucon_sonchellum	Uroleucon	sonchellum	61
35.59	-83.07	Uroleucon_gravicorne	Uroleucon	gravicorne	139
40.13	-88.14	Capitophorus_elaeagni	Capitophorus	elaeagni	406
43.34	-89.38	Anoecia_corni	Anoecia	corni	186
37.73	-89.22	Aphis_vernoniae	Aphis	vernoniae	43
44.5	-114.25	Brachycaudus_cardui	Brachycaudus	cardui	315
36.34	-81.22	Essigella_pini	Essigella	pini	36
40.76	-111.89	Eucallipterus_tiliae	Eucallipterus	tiliae	229
35.83	-78.73	Eriosoma_americanum	Eriosoma	americanum	247
35.84	-78.61	Eriosoma_americanum	Eriosoma	americanum	247
41.74	-111.83	Eriosoma_americanum	Eriosoma	americanum	247
44.88	-68.67	Eriosoma_americanum	Eriosoma	americanum	247
40.32	-111.52	Eriosoma_americanum	Eriosoma	americanum	247
47.34	-116.89	Eriosoma_americanum	Eriosoma	americanum	247
35.34	-82.33	Eriosoma_americanum	Eriosoma	americanum	247
40.15	-74.59	Eriosoma_crataegi	Eriosoma	crataegi	58
38.9	-108.74	Cinara_juniperi	Cinara	juniperi	38
40.82	-73.07	Eriosoma_americanum	Eriosoma	americanum	247
36.44	-81.05	Eriosoma_crataegi	Eriosoma	crataegi	58
33.94	-83.37	Eriosoma_crataegi	Eriosoma	crataegi	58
41.84	-111.83	Cinara_curvipes	Cinara	curvipes	89
35.77	-78.64	Eriosoma_lanigerum	Eriosoma	lanigerum	158
45.47	-122.71	Cinara_cupressi	Cinara	cupressi	31
45.5	-75.82	Eriosoma_lanigerum	Eriosoma	lanigerum	158
35.91	-79.66	Eriosoma_lanigerum	Eriosoma	lanigerum	158
39.95	-112.07	Eriosoma_lanigerum	Eriosoma	lanigerum	158
35.85	-79.57	Colopha_ulmicola	Colopha	ulmicola	95
35.82	-79.66	Colopha_ulmicola	Colopha	ulmicola	95
35.86	-78.75	Colopha_ulmicola	Colopha	ulmicola	95
39.96	-83	Drepanaphis_acerifoliae	Drepanaphis	acerifoliae	193
33.95	-117.4	Drepanaphis_acerifoliae	Drepanaphis	acerifoliae	193
39.95	-112.07	Drepanaphis_acerifoliae	Drepanaphis	acerifoliae	193
38.81	-82.2	Drepanaphis_acerifoliae	Drepanaphis	acerifoliae	193
45.81	-119.29	Anoecia_corni	Anoecia	corni	186
45.42	-122.31	Aphis_forbesi	Aphis	forbesi	108
44.51	-123.55	Aphis_rumicis	Aphis	rumicis	210
42.23	-121.8	Aphis_rumicis	Aphis	rumicis	210
42.48	-122.09	Acyrthosiphon_macrosiphum	Acyrthosiphon	macrosiphum	73
44.41	-123.32	Acyrthosiphon_macrosiphum	Acyrthosiphon	macrosiphum	73
36.9	-76.26	Acyrthosiphon_pisum	Acyrthosiphon	pisum	788
45.52	-122.67	Acyrthosiphon_pisum	Acyrthosiphon	pisum	788
45.05	-122.96	Acyrthosiphon_pisum	Acyrthosiphon	pisum	788
43.87	-124.13	Acyrthosiphon_pisum	Acyrthosiphon	pisum	788
44.41	-123.9	Aphis_pomi	Aphis	pomi	296
45.5	-122.43	Aphis_pomi	Aphis	pomi	296
44.57	-123.28	Aphis_pomi	Aphis	pomi	296
42.25	-122.79	Aphis_rumicis	Aphis	rumicis	210
44.36	-123.81	Aphis_sambuci	Aphis	sambuci	142
44.4	-122.13	Aphis_varians	Aphis	varians	202
45.53	-122.29	Aphthargelia_symphoricarpi	Aphthargelia	symphoricarpi	129
44.57	-123.28	Neomyzus_circumflexus	Neomyzus	circumflexus	146
43.22	-123.34	Brachycaudus_cardui	Brachycaudus	cardui	315
44.35	-120.25	Brachycaudus_cardui	Brachycaudus	cardui	315
42.25	-122.79	Brachycaudus_cardui	Brachycaudus	cardui	315
45.28	-117.69	Brachycaudus_rumexicolens	Brachycaudus	rumexicolens	20
45.81	-119.29	Capitophorus_elaeagni	Capitophorus	elaeagni	406
44.63	-123.3	Capitophorus_elaeagni	Capitophorus	elaeagni	406
42.23	-121.78	Capitophorus_hippophaes	Capitophorus	hippophaes	139
42.23	-121.8	Capitophorus_hippophaes	Capitophorus	hippophaes	139
44.57	-123.28	Ceruraphis_viburnicola	Ceruraphis	viburnicola	179
42.7	-122	Chaitophorus_populicola	Chaitophorus	populicola	737
45.59	-118.78	Chaitophorus_populicola	Chaitophorus	populicola	737
45.87	-119.21	Chaitophorus_populicola	Chaitophorus	populicola	737
44.31	-123.3	Eriosoma_lanigerum	Eriosoma	lanigerum	158
44.64	-123.11	Eriosoma_lanigerum	Eriosoma	lanigerum	158
44.57	-123.28	Eucallipterus_tiliae	Eucallipterus	tiliae	229
49.55	-121.87	Euceraphis_betulae	Euceraphis	betulae	75
50.03	-96.89	Thecabius_gravicornis	Thecabius	gravicornis	38
34.35	-119.06	Macrosiphum_californicum	Macrosiphum	californicum	97
37.1	-113.58	Rhodobium_porosum	Rhodobium	porosum	115
43.17	-73.33	Nearctaphis_crataegifoliae	Nearctaphis	crataegifoliae	128
44.88	-68.67	Chaitophorus_stevensis	Chaitophorus	stevensis	92
43.17	-73.33	Calaphis_betulaecolens	Calaphis	betulaecolens	171
39.64	-76.2	Prociphilus_tessellatus	Prociphilus	tessellatus	358
37.42	-122.17	Capitophorus_elaeagni	Capitophorus	elaeagni	406
37.97	-122	Capitophorus_elaeagni	Capitophorus	elaeagni	406
38.8	-89.97	Capitophorus_elaeagni	Capitophorus	elaeagni	406
47.61	-122.33	Capitophorus_elaeagni	Capitophorus	elaeagni	406
37.87	-122.26	Aphis_sambuci	Aphis	sambuci	142
38.58	-122.58	Capitophorus_hippophaes	Capitophorus	hippophaes	139
43.78	-116.94	Capitophorus_hippophaes	Capitophorus	hippophaes	139
43.65	-84.39	Aphis_forbesi	Aphis	forbesi	108
37.9	-122.26	Aphis_forbesi	Aphis	forbesi	108
37.87	-122.26	Aphis_forbesi	Aphis	forbesi	108
42.44	-76.51	Aphis_forbesi	Aphis	forbesi	108
33.98	-118.18	Aphis_cornifoliae	Aphis	cornifoliae	83
33.74	-118.3	Aphis_cornifoliae	Aphis	cornifoliae	83
43.65	-84.39	Aphis_cornifoliae	Aphis	cornifoliae	83
47.38	-70.03	Aphis_cornifoliae	Aphis	cornifoliae	83
46.83	-71.37	Aphis_cornifoliae	Aphis	cornifoliae	83
44.32	-71.76	Aphis_cornifoliae	Aphis	cornifoliae	83
46.56	-120.49	Aphis_coreopsidis	Aphis	coreopsidis	175
40.98	-74.11	Aphis_coreopsidis	Aphis	coreopsidis	175
31.32	-89.32	Aphis_coreopsidis	Aphis	coreopsidis	175
37.73	-89.21	Aphis_coreopsidis	Aphis	coreopsidis	175
39.73	-75.53	Aphis_spiraecola	Aphis	spiraecola	801
37.89	-122.25	Aphis_spiraecola	Aphis	spiraecola	801
42.34	-122.85	Aphis_spiraecola	Aphis	spiraecola	801
43.65	-84.39	Aphis_spiraecola	Aphis	spiraecola	801
40.56	-105.07	Aphis_spiraecola	Aphis	spiraecola	801
37.79	-122.22	Aphis_spiraecola	Aphis	spiraecola	801
41.1	-73.42	Aphis_spiraecola	Aphis	spiraecola	801
45.38	-72.71	Aphis_spiraecola	Aphis	spiraecola	801
42.44	-76.51	Aphis_spiraecola	Aphis	spiraecola	801
40.98	-74.11	Aphis_spiraecola	Aphis	spiraecola	801
41.06	-74.14	Aphis_spiraecola	Aphis	spiraecola	801
37.77	-122.48	Aphis_spiraecola	Aphis	spiraecola	801
37.75	-122.43	Aphis_spiraecola	Aphis	spiraecola	801
47.64	-122.31	Aphis_spiraecola	Aphis	spiraecola	801
37.9	-122.29	Aphis_spiraecola	Aphis	spiraecola	801
37.42	-122.17	Aphis_spiraecola	Aphis	spiraecola	801
40.68	-89.01	Anoecia_corni	Anoecia	corni	186
38.66	-90.23	Anoecia_corni	Anoecia	corni	186
41.74	-111.84	Anoecia_corni	Anoecia	corni	186
47.64	-122.31	Anoecia_corni	Anoecia	corni	186
42.55	-76.57	Anoecia_corni	Anoecia	corni	186
42.55	-76.29	Anoecia_corni	Anoecia	corni	186
38.97	-95.27	Anoecia_corni	Anoecia	corni	186
47.33	-117.88	Acyrthosiphon_macrosiphum	Acyrthosiphon	macrosiphum	73
38.56	-121.47	Aphis_pomi	Aphis	pomi	296
38.8	-89.97	Aphis_pomi	Aphis	pomi	296
46.83	-71.37	Aphis_pomi	Aphis	pomi	296
45.86	-73.59	Aphis_pomi	Aphis	pomi	296
37.87	-122.28	Aphis_pomi	Aphis	pomi	296
39.16	-121.58	Aphis_pomi	Aphis	pomi	296
47.63	-122.3	Aphis_pomi	Aphis	pomi	296
37.42	-122.17	Aphis_pomi	Aphis	pomi	296
47.64	-122.31	Aphis_pomi	Aphis	pomi	296
47.61	-122.33	Aphis_pomi	Aphis	pomi	296
38.73	-120.8	Aphis_pomi	Aphis	pomi	296
32.91	-118.5	Aphis_rumicis	Aphis	rumicis	210
37.42	-122.17	Aphis_rumicis	Aphis	rumicis	210
37.87	-122.26	Aphis_rumicis	Aphis	rumicis	210
34.64	-120.49	Aphis_rumicis	Aphis	rumicis	210
42.79	-124.49	Aphis_rumicis	Aphis	rumicis	210
38.57	-109.55	Aphis_rumicis	Aphis	rumicis	210
40.56	-105.07	Aphis_rumicis	Aphis	rumicis	210
40.98	-111.9	Aphis_sambuci	Aphis	sambuci	142
40.45	-123.99	Aphis_sambuci	Aphis	sambuci	142
37.87	-122.28	Aphis_sambuci	Aphis	sambuci	142
38.8	-89.97	Aphis_sambuci	Aphis	sambuci	142
41.06	-74.14	Aphis_sambuci	Aphis	sambuci	142
37.89	-122.25	Aphis_sambuci	Aphis	sambuci	142
37.87	-122.26	Aphis_sedi	Aphis	sedi	35
41.1	-73.42	Aphis_sedi	Aphis	sedi	35
47.64	-122.31	Aphis_sedi	Aphis	sedi	35
42.02	-111.8	Aphis_spiraecola	Aphis	spiraecola	801
40.28	-109.87	Aphis_spiraecola	Aphis	spiraecola	801
47.38	-70.03	Aphis_spiraephila	Aphis	spiraephila	103
55.82	-121.76	Aphis_varians	Aphis	varians	202
55.09	-117.58	Aphis_varians	Aphis	varians	202
37.76	-109.62	Aphis_varians	Aphis	varians	202
48.43	-123.36	Aphthargelia_symphoricarpi	Aphthargelia	symphoricarpi	129
41.66	-111.19	Aphthargelia_symphoricarpi	Aphthargelia	symphoricarpi	129
39.8	-120.88	Aphthargelia_symphoricarpi	Aphthargelia	symphoricarpi	129
37.87	-122.26	Aphthargelia_symphoricarpi	Aphthargelia	symphoricarpi	129
37.28	-122.24	Aphthargelia_symphoricarpi	Aphthargelia	symphoricarpi	129
34.06	-117.77	Neomyzus_circumflexus	Neomyzus	circumflexus	146
37.87	-122.28	Neomyzus_circumflexus	Neomyzus	circumflexus	146
42.06	-124.3	Neomyzus_circumflexus	Neomyzus	circumflexus	146
41.93	-89.05	Brachycaudus_cardui	Brachycaudus	cardui	315
40.99	-121.5	Brachycaudus_cardui	Brachycaudus	cardui	315
48.12	-117.35	Brachycaudus_cardui	Brachycaudus	cardui	315
37.42	-122.17	Brachycaudus_cardui	Brachycaudus	cardui	315
43.65	-84.39	Brachycaudus_cardui	Brachycaudus	cardui	315
37.42	-122.17	Brevicoryne_brassicae	Brevicoryne	brassicae	382
47.96	-122.22	Brevicoryne_brassicae	Brevicoryne	brassicae	382
37.47	-122.44	Brevicoryne_brassicae	Brevicoryne	brassicae	382
47.43	-120.33	Brevicoryne_brassicae	Brevicoryne	brassicae	382
44.57	-123.27	Brevicoryne_brassicae	Brevicoryne	brassicae	382
33.71	-117.95	Brevicoryne_brassicae	Brevicoryne	brassicae	382
35.59	-83.07	Carolinaia_rhois	Carolinaia	rhois	116
40.07	-87.91	Uroleucon_ambrosiae	Uroleucon	ambrosiae	212
40.11	-88.21	Nearctaphis_crataegifoliae	Nearctaphis	crataegifoliae	128
40.93	-90.72	Pemphigus_populitransversus	Pemphigus	populitransversus	124
40.12	-88.24	Capitophorus_elaeagni	Capitophorus	elaeagni	406
39.04	-85.53	Aphis_rumicis	Aphis	rumicis	210
35.46	-83.53	Uroleucon_sonchellum	Uroleucon	sonchellum	61
35.7	-83.35	Uroleucon_eupatoricolens	Uroleucon	eupatoricolens	29
35.46	-83.53	Uroleucon_gravicorne	Uroleucon	gravicorne	139
44.7	-93.1	Aphis_spiraecola	Aphis	spiraecola	801
41.73	-89.19	Cinara_pergandei	Cinara	pergandei	85
40.76	-111.89	Brachycaudus_cardui	Brachycaudus	cardui	315
42.02	-93.78	Aphis_rumicis	Aphis	rumicis	210
40.11	-88.21	Colopha_ulmicola	Colopha	ulmicola	95
29.26	-81.93	Cinara_pergandei	Cinara	pergandei	85
32.6	-85.4	Melanocallis_caryaefoliae	Melanocallis	caryaefoliae	54
41	-87.56	Cinara_pergandei	Cinara	pergandei	85
40.02	-87.55	Nearctaphis_crataegifoliae	Nearctaphis	crataegifoliae	128
41.1	-85.4	Aphis_sambuci	Aphis	sambuci	142
44.05	-123.09	Brachycaudus_cardui	Brachycaudus	cardui	315
42.83	-90.78	Aphis_sambuci	Aphis	sambuci	142
42.12	-89.53	Aphis_sambuci	Aphis	sambuci	142
35.75	-83.2	Drepanaphis_acerifoliae	Drepanaphis	acerifoliae	193
43.7	-93.23	Aphis_sambuci	Aphis	sambuci	142
41.73	-89.19	Rhopalosiphum_maidis	Rhopalosiphum	maidis	565
35.61	-83.94	Nearctaphis_bakeri	Nearctaphis	bakeri	329
40	-89.25	Drepanaphis_acerifoliae	Drepanaphis	acerifoliae	193
41.5	-88.1	Anoecia_corni	Anoecia	corni	186
46.52	-118.13	Brevicoryne_brassicae	Brevicoryne	brassicae	382
41.27	-88.21	Uroleucon_sonchellum	Uroleucon	sonchellum	61
35.59	-83.06	Aphis_coreopsidis	Aphis	coreopsidis	175
40.13	-88.15	Anoecia_corni	Anoecia	corni	186
42.28	-89.7	Rhopalosiphum_nymphaeae	Rhopalosiphum	nymphaeae	285
40.01	-87.57	Longistigma_caryae	Longistigma	caryae	125
40.11	-88.21	Nearctaphis_bakeri	Nearctaphis	bakeri	329
41.22	-111.97	Colopha_ulmicola	Colopha	ulmicola	95
35.77	-78.64	Macrosiphum_pseudocoryli	Macrosiphum	pseudocoryli	28
37.6	-122.08	Aphis_spiraecola	Aphis	spiraecola	801
40.88	-73.6	Mindarus_abietinus	Mindarus	abietinus	80
36.15	-81.14	Melaphis_rhois	Melaphis	rhois	374
47.37	-70.03	Cinara_curvipes	Cinara	curvipes	89
45.52	-122.67	Periphyllus_lyropictus	Periphyllus	lyropictus	120
41.82	-111.32	Aphthargelia_symphoricarpi	Aphthargelia	symphoricarpi	129
38.92	-77.04	Rhopalosiphum_maidis	Rhopalosiphum	maidis	565
42.03	-93.62	Pachypappa_pseudobyrsa	Pachypappa	pseudobyrsa	56
40.42	-77.19	Aphis_vernoniae	Aphis	vernoniae	43
44.88	-68.67	Calaphis_betulaecolens	Calaphis	betulaecolens	171
35	-78.09	Aphis_pomi	Aphis	pomi	296
39.89	-75.04	Capitophorus_elaeagni	Capitophorus	elaeagni	406
36.12	-81.66	Macrosiphum_euphorbiae	Macrosiphum	euphorbiae	1159
42.45	-76.36	Uroleucon_ambrosiae	Uroleucon	ambrosiae	212
35.27	-119.31	Capitophorus_elaeagni	Capitophorus	elaeagni	406
35.95	-81.93	Aphis_impatientis	Aphis	impatientis	54
42.55	-76.54	Macrosiphoniella_sanborni	Macrosiphoniella	sanborni	99
45.84	-119.32	Capitophorus_elaeagni	Capitophorus	elaeagni	406
42.69	-103.88	Chaitophorus_populicola	Chaitophorus	populicola	737
25.9	-97.5	Sitobion_luteum	Sitobion	luteum	10
40.82	-73.07	Uroleucon_luteolum	Uroleucon	luteolum	124
42.91	-103.75	Chaitophorus_nigrae	Chaitophorus	nigrae	168
38.89	-120.62	Cinara_curtihirsuta	Cinara	curtihirsuta	12
41.62	-78.84	Aphis_impatientis	Aphis	impatientis	54
39.68	-75.75	Nearctaphis_crataegifoliae	Nearctaphis	crataegifoliae	128
49.28	-96.15	Prociphilus_tessellatus	Prociphilus	tessellatus	358
40.42	-86.88	Lipaphis_pseudobrassicae	Lipaphis	pseudobrassicae	262
40.02	-105.27	Prociphilus_erigeronensis	Prociphilus	erigeronensis	72
39.04	-76.92	Prociphilus_tessellatus	Prociphilus	tessellatus	358
37.45	-89.27	Aphis_forbesi	Aphis	forbesi	108
37.87	-122.27	Aphis_forbesi	Aphis	forbesi	108
37.87	-122.28	Aphis_cornifoliae	Aphis	cornifoliae	83
29.72	-82.42	Aphis_coreopsidis	Aphis	coreopsidis	175
41.17	-74.34	Aphis_spiraecola	Aphis	spiraecola	801
46.56	-120.49	Aphis_spiraecola	Aphis	spiraecola	801
37.87	-122.28	Aphis_spiraecola	Aphis	spiraecola	801
40.79	-77.85	Aphis_spiraecola	Aphis	spiraecola	801
41.75	-124.2	Aphis_spiraecola	Aphis	spiraecola	801
37.87	-122.26	Aphis_spiraecola	Aphis	spiraecola	801
33.97	-117.09	Aphis_spiraecola	Aphis	spiraecola	801
33.94	-117.4	Aphis_spiraecola	Aphis	spiraecola	801
38.56	-121.47	Aphis_spiraecola	Aphis	spiraecola	801
30.86	-89.14	Aphis_pomi	Aphis	pomi	296
42.77	-78.62	Aphis_pomi	Aphis	pomi	296
37.87	-122.26	Aphis_pomi	Aphis	pomi	296
45.56	-73.19	Aphis_pomi	Aphis	pomi	296
47.38	-70.03	Aphis_pomi	Aphis	pomi	296
37.42	-122.19	Aphis_pomi	Aphis	pomi	296
45.53	-122.67	Aphis_pomi	Aphis	pomi	296
34.66	-120.45	Aphis_pomi	Aphis	pomi	296
40.56	-105.07	Aphis_pomi	Aphis	pomi	296
40.31	-123.91	Aphis_pomi	Aphis	pomi	296
43.65	-84.39	Aphis_pomi	Aphis	pomi	296
38.25	-121.51	Aphis_pomi	Aphis	pomi	296
35.27	-120.67	Aphis_pomi	Aphis	pomi	296
36.92	-121.77	Aphis_pomi	Aphis	pomi	296
37.52	-122.51	Aphis_rumicis	Aphis	rumicis	210
45.53	-122.67	Aphis_rumicis	Aphis	rumicis	210
41.1	-73.42	Aphis_rumicis	Aphis	rumicis	210
43.08	-124.14	Aphis_rumicis	Aphis	rumicis	210
35.62	-121.14	Aphis_rumicis	Aphis	rumicis	210
29.7	-82.32	Aphis_sambuci	Aphis	sambuci	142
35.51	-120.93	Aphis_sambuci	Aphis	sambuci	142
37.87	-122.28	Aphis_sedi	Aphis	sedi	35
38.55	-121.73	Aphis_sedi	Aphis	sedi	35
53.19	-122.39	Aphis_varians	Aphis	varians	202
44.88	-68.68	Aphis_varians	Aphis	varians	202
37.43	-122.18	Aphis_varians	Aphis	varians	202
41.46	-112.04	Aphis_varians	Aphis	varians	202
40.56	-105.07	Aphis_varians	Aphis	varians	202
40.11	-88.2	Aphis_viburniphila	Aphis	viburniphila	97
42.44	-76.51	Aphis_viburniphila	Aphis	viburniphila	97
41.06	-74.14	Aphis_viburniphila	Aphis	viburniphila	97
41.1	-73.42	Aphis_viburniphila	Aphis	viburniphila	97
40.73	-77.76	Aphis_viburniphila	Aphis	viburniphila	97
35.74	-78.61	Eriosoma_americanum	Eriosoma	americanum	247
44.78	-88.61	Eriosoma_americanum	Eriosoma	americanum	247
42.67	-103.46	Eriosoma_americanum	Eriosoma	americanum	247
41.1	-72.36	Eriosoma_americanum	Eriosoma	americanum	247
36.38	-81.28	Eriosoma_americanum	Eriosoma	americanum	247
45.49	-78.72	Eriosoma_americanum	Eriosoma	americanum	247
35.84	-78.61	Cinara_juniperi	Cinara	juniperi	38
40.59	-74.47	Eriosoma_crataegi	Eriosoma	crataegi	58
35.43	-82.5	Eriosoma_crataegi	Eriosoma	crataegi	58
35.05	-83.2	Cinara_juniperi	Cinara	juniperi	38
40.79	-77.86	Eriosoma_americanum	Eriosoma	americanum	247
40.43	-109.5	Eriosoma_americanum	Eriosoma	americanum	247
30.74	-86.31	Eriosoma_crataegi	Eriosoma	crataegi	58
37.87	-122.27	Cinara_curvipes	Cinara	curvipes	89
29.65	-82.32	Cinara_cupressi	Cinara	cupressi	31
35.77	-78.64	Cinara_strobi	Cinara	strobi	112
36.41	-81.26	Cinara_strobi	Cinara	strobi	112
35.03	-83	Cinara_strobi	Cinara	strobi	112
38.92	-77.04	Drepanaphis_acerifoliae	Drepanaphis	acerifoliae	193
35.91	-81.54	Drepanaphis_acerifoliae	Drepanaphis	acerifoliae	193
35.39	-82.57	Drepanaphis_acerifoliae	Drepanaphis	acerifoliae	193
36.92	-121.76	Aphis_forbesi	Aphis	forbesi	108
44.57	-123.28	Aphis_forbesi	Aphis	forbesi	108
45.75	-122.88	Aphis_rumicis	Aphis	rumicis	210
45.05	-122.96	Aphis_rumicis	Aphis	rumicis	210
42.77	-124.5	Aphis_rumicis	Aphis	rumicis	210
44.82	-121.79	Aphis_rumicis	Aphis	rumicis	210
44.4	-120.43	Acyrthosiphon_macrosiphum	Acyrthosiphon	macrosiphum	73
44.57	-123.28	Acyrthosiphon_macrosiphum	Acyrthosiphon	macrosiphum	73
44.92	-123.32	Acyrthosiphon_pisum	Acyrthosiphon	pisum	788
46.38	-120.31	Acyrthosiphon_pisum	Acyrthosiphon	pisum	788
46.19	-123.83	Acyrthosiphon_pisum	Acyrthosiphon	pisum	788
44.43	-121.73	Aphis_cornifoliae	Aphis	cornifoliae	83
45.53	-122.29	Aphis_pomi	Aphis	pomi	296
44.57	-123.28	Aphis_sedi	Aphis	sedi	35
44.21	-122.26	Aphis_varians	Aphis	varians	202
44.57	-123.28	Aphthargelia_symphoricarpi	Aphthargelia	symphoricarpi	129
44.58	-123.22	Brachycaudus_cardui	Brachycaudus	cardui	315
45.62	-121.53	Brachycaudus_cardui	Brachycaudus	cardui	315
42.13	-121.93	Brachycaudus_cardui	Brachycaudus	cardui	315
43.64	-123.57	Brachycaudus_cardui	Brachycaudus	cardui	315
45.23	-122.75	Brachycaudus_cardui	Brachycaudus	cardui	315
45.84	-119.32	Brachycaudus_cardui	Brachycaudus	cardui	315
45.82	-119.29	Brachycaudus_rumexicolens	Brachycaudus	rumexicolens	20
44.64	-123.11	Brevicoryne_brassicae	Brevicoryne	brassicae	382
46.02	-122.88	Brevicoryne_brassicae	Brevicoryne	brassicae	382
47.19	-122.29	Brevicoryne_brassicae	Brevicoryne	brassicae	382
45.91	-119.3	Capitophorus_elaeagni	Capitophorus	elaeagni	406
45.92	-119.34	Capitophorus_elaeagni	Capitophorus	elaeagni	406
45.62	-121.53	Chaitophorus_nigrae	Chaitophorus	nigrae	168
44.57	-123.28	Chromaphis_juglandicola	Chromaphis	juglandicola	51
45.52	-122.67	Chromaphis_juglandicola	Chromaphis	juglandicola	51
45.01	-122.78	Cinara_occidentalis	Cinara	occidentalis	48
45.84	-119.32	Drepanaphis_acerifoliae	Drepanaphis	acerifoliae	193
45.32	-118.09	Eriosoma_lanigerum	Eriosoma	lanigerum	158
42.33	-122.88	Eriosoma_lanigerum	Eriosoma	lanigerum	158
43.32	-124.21	Eriosoma_lanigerum	Eriosoma	lanigerum	158
40.13	-88.15	Nearctaphis_crataegifoliae	Nearctaphis	crataegifoliae	128
39.9	-105.78	Aphis_asclepiadis	Aphis	asclepiadis	520
44.14	-95.19	Aphis_asclepiadis	Aphis	asclepiadis	520
41.1	-72.36	Aphis_pomi	Aphis	pomi	296
37.43	-122.17	Chaitophorus_nigrae	Chaitophorus	nigrae	168
42.65	-73.76	Calaphis_betulaecolens	Calaphis	betulaecolens	171
37.87	-122.27	Aphis_spiraecola	Aphis	spiraecola	801
40.59	-105.08	Brachycaudus_cardui	Brachycaudus	cardui	315
41.15	-72.27	Uroleucon_ambrosiae	Uroleucon	ambrosiae	212
37.46	-89.26	Capitophorus_hippophaes	Capitophorus	hippophaes	139
40.56	-74.21	Uroleucon_chrysanthemi	Uroleucon	chrysanthemi	35
40.94	-72.68	Macrosiphum_euphorbiae	Macrosiphum	euphorbiae	1159
40.76	-111.89	Myzocallis_coryli	Myzocallis	coryli	117
41.09	-73.42	Macrosiphum_euphorbiae	Macrosiphum	euphorbiae	1159
40.56	-105.6	Chaitophorus_populicola	Chaitophorus	populicola	737
40.22	-123.64	Brachycaudus_cardui	Brachycaudus	cardui	315
42.44	-76.5	Uroleucon_impatiensicolens	Uroleucon	impatiensicolens	15
42.44	-76.5	Calaphis_betulaecolens	Calaphis	betulaecolens	171
36.11	-81.57	Aphis_vernoniae	Aphis	vernoniae	43
35.79	-78.7	Rhopalosiphum_maidis	Rhopalosiphum	maidis	565
38.58	-121.49	Eucallipterus_tiliae	Eucallipterus	tiliae	229
37.46	-122.43	Pemphigus_betae	Pemphigus	betae	132
42.23	-121.78	Macrosiphum_euphorbiae	Macrosiphum	euphorbiae	1159
34.22	-77.93	Carolinaia_rhois	Carolinaia	rhois	116
40.67	-89.65	Pachypappa_pseudobyrsa	Pachypappa	pseudobyrsa	56
42.65	-73.76	Myzocallis_asclepiadis	Myzocallis	asclepiadis	69
46.56	-120.48	Eriosoma_lanigerum	Eriosoma	lanigerum	158
41.15	-72.27	Aphis_asclepiadis	Aphis	asclepiadis	520
37.87	-122.25	Chaitophorus_nigrae	Chaitophorus	nigrae	168
42.44	-76.5	Eriosoma_crataegi	Eriosoma	crataegi	58
44.33	-84.6	Periphyllus_negundinis	Periphyllus	negundinis	138
33.96	-117.35	Macrosiphoniella_sanborni	Macrosiphoniella	sanborni	99
37.87	-122.25	Cinara_curvipes	Cinara	curvipes	89
37.2	-105.42	Chaitophorus_populicola	Chaitophorus	populicola	737
40.73	-77.88	Anoecia_corni	Anoecia	corni	186
37.36	-122.2	Myzocallis_coryli	Myzocallis	coryli	117
37.87	-122.28	Phorodon_humuli	Phorodon	humuli	148
41.91	-111.39	Thecabius_populimonilis	Thecabius	populimonilis	101
36.83	-119.7	Melanocallis_caryaefoliae	Melanocallis	caryaefoliae	54
41.22	-111.97	Eriosoma_americanum	Eriosoma	americanum	247
35.68	-78.52	Aphis_spiraecola	Aphis	spiraecola	801
38.63	-90.2	Chaitophorus_viminalis	Chaitophorus	viminalis	96
40.82	-73.07	Macrosiphum_euphorbiae	Macrosiphum	euphorbiae	1159
39.36	-112.55	Nearctaphis_bakeri	Nearctaphis	bakeri	329
34.35	-119.06	Prociphilus_fraxinifolii	Prociphilus	fraxinifolii	142
37.87	-122.28	Myzocallis_coryli	Myzocallis	coryli	117
41.13	-72.34	Macrosiphum_euphorbiae	Macrosiphum	euphorbiae	1159
43.15	-77.62	Macrosiphoniella_sanborni	Macrosiphoniella	sanborni	99
40.98	-111.89	Chromaphis_juglandicola	Chromaphis	juglandicola	51
33.84	-116.86	Uroleucon_ambrosiae	Uroleucon	ambrosiae	212
37.34	-121.89	Neomyzus_circumflexus	Neomyzus	circumflexus	146
35.12	-120.59	Macrosiphum_euphorbiae	Macrosiphum	euphorbiae	1159
42.02	-112.69	Chaitophorus_nigrae	Chaitophorus	nigrae	168
38.02	-121.08	Chromaphis_juglandicola	Chromaphis	juglandicola	51
39.97	-74.94	Macrosiphoniella_sanborni	Macrosiphoniella	sanborni	99
35.26	-77.59	Pterocomma_smithiae	Pterocomma	smithiae	146
43.23	-72.9	Aphis_rumicis	Aphis	rumicis	210
41.06	-111.97	Myzocallis_coryli	Myzocallis	coryli	117
40.45	-123.99	Macrosiphum_stanleyi	Macrosiphum	stanleyi	41
34.07	-118.44	Cinara_cupressi	Cinara	cupressi	31
36.37	-81.19	Aphis_coreopsidis	Aphis	coreopsidis	175
40.82	-73.07	Aphis_spiraecola	Aphis	spiraecola	801
38.93	-77.11	Aphis_impatientis	Aphis	impatientis	54
40.62	-105.35	Pterocomma_populifoliae	Pterocomma	populifoliae	105
40.88	-73.6	Calaphis_betulaecolens	Calaphis	betulaecolens	171
38	-121.7	Metopolophium_dirhodum	Metopolophium	dirhodum	161
34.14	-118.03	Eulachnus_agilis	Eulachnus	agilis	29
43.2	-78.58	Aphis_impatientis	Aphis	impatientis	54
36.41	-81.26	Aphis_sambuci	Aphis	sambuci	142
38.29	-122.46	Phorodon_humuli	Phorodon	humuli	148
40.79	-77.86	Uroleucon_ambrosiae	Uroleucon	ambrosiae	212
38.95	-92.33	Aphis_varians	Aphis	varians	202
40.82	-73.07	Chaitophorus_populicola	Chaitophorus	populicola	737
43.15	-77.62	Rhopalosiphum_nymphaeae	Rhopalosiphum	nymphaeae	285
30.65	-84.21	Uroleucon_ambrosiae	Uroleucon	ambrosiae	212
40.92	-72.66	Aphis_cephalanthi	Aphis	cephalanthi	56
42.77	-78.61	Aphis_pomi	Aphis	pomi	296
45.41	-79.66	Aphis_spiraephila	Aphis	spiraephila	103
38.1	-122.26	Thecabius_populimonilis	Thecabius	populimonilis	101
34.14	-118.03	Aphis_spiraecola	Aphis	spiraecola	801
42.44	-76.5	Aphis_asclepiadis	Aphis	asclepiadis	520
45.5	-75.82	Aphis_sambuci	Aphis	sambuci	142
36.07	-78.25	Aphis_spiraecola	Aphis	spiraecola	801
34.06	-77.95	Capitophorus_elaeagni	Capitophorus	elaeagni	406
36.22	-81.67	Aphis_vernoniae	Aphis	vernoniae	43
31.69	-89.13	Chaitophorus_populicola	Chaitophorus	populicola	737
44.94	-123.03	Macrosiphum_euphorbiae	Macrosiphum	euphorbiae	1159
38.58	-121.49	Mindarus_abietinus	Mindarus	abietinus	80
39.72	-77.51	Macrosiphum_euphorbiae	Macrosiphum	euphorbiae	1159
44.8	-93.78	Myzocallis_asclepiadis	Myzocallis	asclepiadis	69
37.64	-121	Macrosiphum_euphorbiae	Macrosiphum	euphorbiae	1159
43.33	-78.39	Myzocallis_coryli	Myzocallis	coryli	117
37.63	-112.17	Pterocomma_populifoliae	Pterocomma	populifoliae	105
41.73	-111.82	Ceruraphis_viburnicola	Ceruraphis	viburnicola	179
41.46	-122.89	Macrosiphoniella_ludovicianae	Macrosiphoniella	ludovicianae	62
44.85	-85.86	Brachycaudus_cardui	Brachycaudus	cardui	315
37.87	-122.27	Brachycaudus_cardui	Brachycaudus	cardui	315
41.71	-111.99	Anoecia_corni	Anoecia	corni	186
40.98	-74.12	Aphis_spiraecola	Aphis	spiraecola	801
34.8	-118.85	Pemphigus_populicaulis	Pemphigus	populicaulis	59
40.82	-73.07	Symydobius_americanus	Symydobius	americanus	86
39.89	-75.04	Myzocallis_discolor	Myzocallis	discolor	61
34.87	-85.51	Eriosoma_lanigerum	Eriosoma	lanigerum	158
43.17	-75.94	Chaitophorus_viminalis	Chaitophorus	viminalis	96
45.95	-66.63	Nearctaphis_bakeri	Nearctaphis	bakeri	329
41.32	-88.99	Uroleucon_gravicorne	Uroleucon	gravicorne	139
39.89	-75.04	Drepanaphis_acerifoliae	Drepanaphis	acerifoliae	193
39.45	-120.19	Pterocomma_bicolor	Pterocomma	bicolor	146
40	-88.65	Uroleucon_ambrosiae	Uroleucon	ambrosiae	212
40.98	-74.12	Calaphis_betulaecolens	Calaphis	betulaecolens	171
40.03	-111.5	Nearctaphis_crataegifoliae	Nearctaphis	crataegifoliae	128
38.89	-77.08	Rhodobium_porosum	Rhodobium	porosum	115
37.9	-122.06	Melanocallis_caryaefoliae	Melanocallis	caryaefoliae	54
40.82	-73.07	Capitophorus_elaeagni	Capitophorus	elaeagni	406
43	-78.19	Prociphilus_tessellatus	Prociphilus	tessellatus	358
36.12	-80.24	Aphis_spiraecola	Aphis	spiraecola	801
35.35	-80.22	Chaitophorus_populicola	Chaitophorus	populicola	737
37.87	-122.25	Myzaphis_rosarum	Myzaphis	rosarum	46
44.94	-93.09	Myzocallis_walshii	Myzocallis	walshii	106
33.22	-117.15	Myzocallis_walshii	Myzocallis	walshii	106
36.54	-114.45	Macrosiphum_euphorbiae	Macrosiphum	euphorbiae	1159
42.33	-122.88	Liosomaphis_berberidis	Liosomaphis	berberidis	75
40.92	-73.96	Pemphigus_bursarius	Pemphigus	bursarius	67
37.87	-122.27	Sitobion_avenae	Sitobion	avenae	725
43.17	-78.69	Uroleucon_gravicorne	Uroleucon	gravicorne	139
40.11	-88.21	Aphis_asclepiadis	Aphis	asclepiadis	520
42.44	-78.87	Uroleucon_ambrosiae	Uroleucon	ambrosiae	212
40.78	-73.97	Longistigma_caryae	Longistigma	caryae	125
35.72	-77.92	Aphis_spiraecola	Aphis	spiraecola	801
35.07	-77.35	Carolinaia_rhois	Carolinaia	rhois	116
40.97	-72.56	Uroleucon_ambrosiae	Uroleucon	ambrosiae	212
[truncated: 36,339 more rows]
