# Supplementary material for: Geographic isolation drives speciation in Nearctic aphids
Source: Commun Biol. 2022 Aug 8;5:796. doi: 10.1038/s42003-022-03771-5 (PMC9360434; doi:10.1038/s42003-022-03771-5)
Supplement: Supplementary file 12 — Supplementary Data 11 [file 42003_2022_3771_MOESM12_ESM.csv]

Aphid_genus	Host_use_breadth	Genus_diversity	Environmental_PC1	Environmental_PC2	Environmental_PC3
nasonovia	1.470756921	1.708618267	3.683355735	0.817115253	-1.355426986
macrosiphoniella	0.58748684	1.32974607	0.342480311	1.878356176	0.673586651
amphorophora	0.701627483	1.453036127	1.373766175	2.445098488	1.086294695
prociphilus	1.525016602	1.32974607	2.782677969	1.90688185	2.634688274
ericaphis	-0.296217847	0.856813546	6.270037929	-0.723598007	-2.603843402
pemphigus	0.799603204	1.47826958	1.318482481	-1.750696687	-0.626240513
aphis	2.764748539	2.129322826	2.229421189	-1.305070503	2.380570272
uroleucon	1.583881338	1.979374279	1.338177831	1.79065101	3.082096994
calaphis	0.654999445	0.856813546	2.438006037	2.842183975	2.010999397
wahlgreniella	0.070821452	-0.051341462	5.686760183	-2.084818549	-0.639762896
myzus	2.154473999	1.32974607	3.889667473	-0.059939567	1.696636116
thecabius	0.174261861	0.2410436	3.854877567	2.877885268	-0.532895762
essigella	-0.580971895	0.856813546	3.76545796	-4.621672742	-1.224743288
cachryphora	-1.674722865	-0.486596663	-3.71786562	2.538404715	4.337351347
capitophorus	1.153503016	1.091717609	1.992219467	2.317848335	0.514665329
eriosoma	0.501241016	1.32974607	1.392638395	1.129274355	1.179073383
macrosiphum	2.361576503	2.002158268	4.686109867	-0.56939333	0.929901851
dysaphis	0.991707742	0.947276967	2.450218374	-3.519595024	3.258772568
chaitophorus	0.799603204	1.5990218	2.41926752	1.409908686	-1.484004697
tinocallis	1.085549045	0.454193982	0.27989076	0.652592821	1.894893264
allaphis	-0.115822772	0.454193982	-0.500609327	0.002058902	-3.148264088
mindarus	0.299073316	0.454193982	5.748775452	0.496143325	-1.295899336
cinara	0.299073316	2.099771236	4.808888092	-0.408841137	-0.507572129
eucallipterus	0.070821452	-1.232612961	0.939545072	2.207044887	-2.014191027
rhopalosiphum	1.94965257	1.291588965	1.964765289	0.790300815	0.94077736
nearctaphis	1.420304152	0.947276967	0.956457114	1.051212516	-1.169266544
iziphya	-1.017994346	0.454193982	-6.537949676	-0.485264679	0.164126524
colopha	-0.580971895	-0.486596663	-6.09509034	2.774509525	2.716917963
drepanaphis	0.749758095	1.32974607	-1.795955761	1.048301525	3.468047187
hamamelistes	-0.580971895	-1.232612961	-3.700447127	4.794378347	1.097431922
pterocomma	0.58748684	1.202820412	2.992060555	-2.298494727	-1.483832664
anoecia	0.991707742	0.947276967	-1.726706706	2.287058008	1.76285755
carolinaia	0.221844748	0.74914321	-2.167891506	2.071577608	5.26017183
microparsus	-0.580971895	0.454193982	-2.66582503	2.504169073	5.355564977
rhodobium	-0.041104208	-1.232612961	0.212760174	-0.252820679	5.868677296
symydobius	-0.296217847	-0.051341462	0.083523446	6.306937167	-2.070479686
illinoia	1.085549045	1.645279148	2.714590822	2.698934577	-1.671344775
kaltenbachiella	-0.181631577	-1.232612961	-2.264978091	2.032018756	4.314992507
brachycaudus	1.801479914	0.947276967	4.347378092	-3.207963521	1.73828418
melanocallis	-0.580971895	-1.232612961	0.667122235	-2.812948692	4.409637281
euceraphis	0.408292694	0.856813546	3.227846808	4.562264691	-0.347120864
aphthargelia	0.070821452	-0.486596663	0.973683492	-3.31601066	-5.401978146
neotoxoptera	0.501241016	-0.051341462	-2.314791082	-7.790731734	0.860919461
liosomaphis	-0.041104208	-1.232612961	-0.218480184	-2.034462484	2.282327772
hyperomyzus	1.20798169	0.947276967	2.016807232	4.348518813	-0.687412105
pachypappa	0.701627483	0.61814787	5.355045016	1.495730289	-3.501652171
geoica	0.070821452	0.454193982	-5.454423134	3.413176338	4.826891821
acyrthosiphon	1.720213028	1.396462285	3.105906095	-1.624387205	0.373344306
neomyzus	1.94965257	-1.232612961	1.946061527	0.08103975	2.922752767
brevicoryne	0.878150104	-0.051341462	0.5180539	-2.591411846	3.247116663
periphyllus	0.408292694	0.74914321	2.180369985	-0.302808444	0.886729675
lipaphis	0.991707742	-0.486596663	1.54232359	0.701469628	2.411859675
myzocallis	1.373053302	1.630664704	1.91207753	0.085079338	3.547136144
utamphorophora	-0.296217847	0.2410436	-1.575428868	3.233009097	3.135991584
sitobion	1.648436261	1.024626924	4.675949971	-1.039971045	0.40411868
melaphis	0.299073316	-0.486596663	0.689844659	5.092428542	-0.210637778
longistigma	0.501241016	-1.232612961	-3.261856312	1.557377423	7.004537997
hormaphis	-1.017994346	-0.051341462	-3.613871451	4.252323916	2.544719308
metopolophium	1.328534311	0.454193982	2.227351635	-1.217236144	-1.107356144
ceruraphis	0.878150104	-0.486596663	3.227036982	2.075121286	-0.693967859
pterocallis	-0.041104208	0.2410436	0.578120548	4.258209748	3.130470535
mastopoda	-0.580971895	-1.232612961	2.548357613	3.163883454	1.105107543
phorodon	0.299073316	-0.486596663	-4.073782112	-5.07676376	-4.289261091
coloradoa	-1.674722865	0.74914321	2.411307543	-3.96187509	0.514805178
pleotrichophorus	0.070821452	1.785679006	-1.360043723	-3.694210729	-3.463313131
protaphis	1.153503016	0.2410436	1.178469451	0.345499288	0.707123792
eulachnus	-1.017994346	0.2410436	1.636313395	0.694309938	3.788077917
chromaphis	-0.580971895	-1.232612961	-3.339874985	-8.751317546	-0.016403146
myzaphis	-1.674722865	-0.486596663	5.819221202	2.033439714	-2.410432342
cepegillettea	-0.181631577	-0.486596663	-1.405815822	6.800239682	0.498465696
thripsaphis	-0.580971895	-0.051341462	-2.712705119	4.977723494	1.995517264
sipha	0.654999445	0.61814787	2.065963853	0.189639895	2.578826459
strenaphis	-1.017994346	-1.232612961	-4.723876756	6.400675405	-2.102739216
chaetosiphon	-0.580971895	0.74914321	4.222458499	0.769027075	1.401820445
hayhurstia	0.58748684	-1.232612961	3.067421895	1.883563947	0.223526031
cavariella	1.246272342	1.150606928	3.32355701	0.517238477	-2.580273109
obtusicauda	-0.580971895	0.61814787	-1.794399182	-4.878284902	-4.985593753
elatobium	-1.017994346	-1.232612961	6.282615785	-0.147139893	0.01977536
microsiphoniella	-1.017994346	0.2410436	-6.660663225	-3.488640965	-5.394075128
neosymydobius	-1.674722865	0.61814787	-2.383157886	-8.573120182	-0.614618671
neophyllaphis	NA	-0.051341462	-1.726136273	-7.980826669	6.794005473
brachycorynella	-1.017994346	-1.232612961	1.603591679	-7.374589751	2.561974616
epameibaphis	-0.580971895	-0.051341462	4.022970711	-5.025621154	-4.631287209
smynthurodes	1.286374322	-1.232612961	1.065043238	-3.545230785	-0.162376084
drepanosiphum	0.070821452	-0.051341462	3.978784772	-4.015823271	-1.314105406
betulaphis	-0.580971895	-0.051341462	6.718706823	2.96287524	-1.443936936
thelaxes	-1.674722865	-1.232612961	-1.607762936	-8.384582379	-1.480597015
tuberculatus	-0.296217847	0.856813546	-1.085176097	-8.391460132	0.564284264
callipterinella	-0.115822772	-0.486596663	2.119231104	-4.481634018	2.051666766
vesiculaphis	-0.580971895	-1.232612961	-6.704578362	-7.894834282	0.694253694
shivaphis	-1.017994346	-1.232612961	-4.956450542	-3.187535418	8.059193689
hyalomyzus	0.070821452	0.856813546	-1.268894084	1.14327047	0.908435382
braggia	-1.674722865	0.2410436	2.310038896	-4.97864676	-4.074495882
tamalia	-0.115822772	-0.051341462	0.687073344	-7.768838147	-1.348114879
ovatus	-0.296217847	-1.232612961	-1.610807663	0.128576338	1.512665378
muscaphis	0.58748684	0.74914321	5.644072457	2.696985827	-5.301367746
pseudoepameibaphis	-1.017994346	0.2410436	-4.523165268	-4.773123912	-5.975504862
oestlundiella	-0.580971895	-1.232612961	7.651477789	-1.387360409	-3.131053477
hyadaphis	0.878150104	-0.051341462	0.676212363	0.630967015	1.46818737
diuraphis	0.174261861	0.454193982	1.359111797	4.326863587	-1.067829573
rhopalomyzus	0.408292694	-0.051341462	-0.690731083	0.468311852	-0.818425921
atarsos	-1.674722865	-1.232612961	-3.526451545	1.760315821	-5.305240278
cedoaphis	-0.296217847	-0.486596663	-1.530042083	-5.54066711	-5.511301546
abstrusomyzus	0.991707742	0.2410436	2.077445555	-3.310775835	-2.093338621
forda	0.408292694	-0.486596663	3.360211192	-4.08735951	-2.574443593
myzodium	0.501241016	-0.486596663	7.856204015	4.51230201	-2.239918073
schizaphis	0.174261861	0.61814787	2.270817005	2.041430888	-0.584678982
eomacrosiphon	-1.674722865	-1.232612961	-1.602885672	-2.859210284	-6.58807195
pentalonia	0.221844748	-0.486596663	-4.769945928	-9.555702097	2.654205211
hyalopterus	0.878150104	-1.232612961	1.854063255	-1.605048288	1.348893101
trama	-0.296217847	-1.232612961	-2.895080921	0.009384673	-0.477576685
pseudocercidis	-1.017994346	-0.486596663	-3.046184081	7.553776795	0.663633042
pseudacaudella	0.299073316	-1.232612961	6.737364439	5.202339125	-1.644771977
tuberolachnus	-0.115822772	-1.232612961	2.402855987	-5.630340309	3.616351167
ctenocallis	-0.580971895	-1.232612961	3.647506328	-2.657749625	-1.883547454
microlophium	-1.017994346	-1.232612961	-0.645120493	0.540872729	1.117248056
maculolachnus	-0.296217847	-0.486596663	1.143252089	2.952584306	-6.779294691
therioaphis	0.408292694	-0.051341462	-2.664122235	2.829409146	0.731316173
tetraneura	0.070821452	-0.486596663	-4.308207747	3.316403443	1.036126886
boernerina	-1.017994346	-0.051341462	3.252019456	5.722184466	-5.324600284
subsaltusaphis	-1.674722865	-0.486596663	-4.715170332	3.01571835	3.125189717
aulacorthum	0.749758095	-0.051341462	6.382358218	-0.623924734	-0.585998376
adelges	-1.017994346	1.091717609	3.146839921	3.158347362	-0.380929855
artemisaphis	-1.674722865	-1.232612961	-4.672125821	-0.81324684	-3.728305087
melanaphis	-0.296217847	0.2410436	-4.719613825	-2.769175053	9.201936259
phylloxera	-0.580971895	1.5990218	-3.801056621	3.732972945	1.046063062
decorosiphon	-0.181631577	-1.232612961	7.842037733	4.513854835	-3.465394414
pineus	-1.017994346	1.091717609	3.815081602	2.953461959	-2.100520993
sarucallis	-1.017994346	-1.232612961	-3.997045644	-6.398575132	8.088938163
neoamphorophora	-0.580971895	-1.232612961	-5.202742483	3.279309985	-2.897164053
appendiseta	-0.041104208	-1.232612961	-4.2780754	1.917609107	1.620690204
acuticauda	-0.580971895	-0.486596663	-10.11557239	2.588217021	-1.641833847
longicaudus	-0.580971895	-1.232612961	1.88789238	-1.424499462	-0.499211131
daktulosphaira	-1.674722865	-1.232612961	-5.059007407	5.070617287	1.218219586
gharesia	-1.674722865	-1.232612961	-11.32215129	2.99202054	-14.90819733
brachyunguis	-1.674722865	-0.486596663	-10.8821184	-7.425932358	-6.845489357
peltaphis	-1.674722865	-1.232612961	-13.80212818	2.372287271	-1.103956194
idiopterus	0.299073316	-1.232612961	-14.96145783	2.487567255	-1.84464648
hannabura	-1.674722865	-1.232612961	-2.030156548	7.587835882	2.415914353
monaphis	-1.017994346	-1.232612961	-15.08715473	5.411295481	-4.296241716
