# Supplementary material for: Geographic isolation drives speciation in Nearctic aphids
Source: Commun Biol. 2022 Aug 8;5:796. doi: 10.1038/s42003-022-03771-5 (PMC9360434; doi:10.1038/s42003-022-03771-5)
Supplement: Supplementary file 13 — Supplementary Data 12 [file 42003_2022_3771_MOESM13_ESM.csv]

Environmental_PC1	Environmental_PC2	Environmental_PC3	Environmental_PC4	Environmental_PC5	Speciation_rates	Host_use_evolution_PC_1	Host_use_evolution_PC_2	Host_use_breadth_evolution
89.00048291	0.613534694	1.625573956	1.086766729	2.055208262	2.399282553	2.415117791	2.145745379	1.44715839
-56.35216486	1.018363565	-0.282574559	0.801789167	0.757394462	0.143878491	1.221383404	1.120482268	0.293246625
-67.94043199	-1.030282328	-0.926284243	-1.242342573	-1.239336469	-1.293891069	-1.119195133	-0.532913789	-1.081688601
-30.74790299	0.552573183	-0.22960141	0.743610394	0.796580867	0.347004426	0.146702539	0.213307571	0.271928096
111.0785086	-0.296099218	0.451820037	-0.511952251	0.075611853	0.455036055	-0.361581736	-2.020329155	0.12517884
-101.8897792	-0.529298596	0.786049061	0.184150026	-1.270215708	0.035744743	2.163739444	1.951341948	0.505487304
72.74275983	-0.056836349	-0.054391164	-1.543540225	-0.035503178	-0.872239046	0.079429063	-1.456691934	-0.213002209
-103.8278096	1.285588505	0.373495006	1.329989646	-1.026434269	0.017651406	0.805202469	1.641184534	-0.504421859
65.69012843	0.152812806	1.212134314	1.313250792	0.147658046	1.979313004	0.871534345	1.102035627	1.194115972
-79.49823642	-1.380715842	-3.512924242	1.272609977	1.442944214	-0.992108273	-2.93795512	0.138548004	-0.859271714
-190.3549654	0.410676538	1.040917549	-1.442964453	-0.394252499	1.653280917	1.287171965	0.313823589	1.208443356
430.3758325	-4.515897429	-0.899413566	-2.332439933	-2.902097633	-4.675207861	-1.787061256	-0.851350815	-6.695246158
397.4850655	-0.568827215	-4.960205278	-1.639202899	-1.360227462	-2.707594196	-0.946576296	-1.836550239	-0.965636956
-156.2923681	-1.163476109	3.564067436	-0.305694832	-0.25670746	2.097078422	0.684462157	-0.86235753	0.501685207
-205.2237867	-0.878023461	1.403713166	-1.568243074	0.053358001	-1.56487972	0.400297113	-0.650720512	-0.149948772
-179.61028	-0.370561363	-2.249405114	0.129803188	-1.438244289	-1.078869376	-0.495811571	-0.809005866	-1.455989185
298.8787213	0.657291953	1.900578606	-1.310590938	-3.658887288	0.939915832	-0.919753717	0.943057281	0.419098977
-222.1113545	-1.610844539	-2.985315656	0.481596126	-0.159975648	-2.494094957	-0.075516458	-0.311543823	0.540198394
-536.5798356	1.882534427	-0.964022496	1.867646936	-2.351843367	2.991493316	1.300725987	-0.413951907	1.923716361
-277.8432652	0.931513576	0.137007095	1.934686423	-2.817551102	0.193059951	1.312279583	-0.330714191	1.492805735
53.46835063	-0.162218783	0.98251574	0.001136544	0.52058249	1.64880119	0.372845675	1.879918016	0.957497771
597.273805	-0.491044898	0.690428456	-2.106642515	0.067149586	-2.059553649	-0.37167569	-3.743631295	-0.905283991
-3.423289502	2.258789903	0.329519399	-3.784229839	-0.192359585	2.080695682	2.32556832	-0.051930577	1.267587951
-14.48144267	2.740890055	4.666111596	-0.823476197	0.298434796	-0.987295072	4.61268436	1.654501256	-0.117278387
-18.01916135	1.877634232	3.156805485	2.004677458	-1.108416562	1.483006186	0.855718884	-1.281902289	0.302455941
-39.25054373	5.896429684	3.779938366	2.988931163	7.73664621	6.788249839	8.073834427	4.724333189	9.747619014
-30.01712817	-1.845450639	1.239933402	-4.74491471	1.670935895	-4.723451832	1.498285594	5.592500976	-0.748934062
-19.16069079	5.942570631	2.730397921	2.321425559	4.896066621	0.587640157	4.447185919	4.283742196	3.798545434
-12.81817807	4.109569992	1.387481067	4.460080273	-1.030832644	2.948263628	6.046563583	2.860244913	6.787806498
3.844999059	5.785089892	-2.934084385	3.967985015	3.931138737	4.350016045	2.548046988	0.80640493	4.573836425
35.10487916	-5.343176034	-6.054279434	-5.543185342	-3.119305051	-4.306862747	-9.961519456	-4.168339199	-8.370761552
-28.34714284	-5.362208962	-11.21898348	8.567341701	-10.49058561	-13.23086187	-28.41606241	-35.12643789	-30.29642054
13.31101801	13.37851849	5.957127269	-5.200183298	-1.60362867	3.204664546	0.046839753	-1.435483689	0.149751919
13.42135153	-1.195870003	-2.644593273	-10.25235922	6.514137597	-9.177759709	6.121381269	-3.454407036	4.622031824
-93.89209802	7.622469782	33.33544993	10.93904749	-7.664963988	16.173439	30.40436466	17.54204578	5.183646405
378.9222516	-6.177350534	-0.099778834	0.139275459	-4.063095951	-2.943050644	-1.371838521	-5.64003464	-1.373372608
487.9452862	-3.922310165	0.202063203	0.460672712	0.555354618	-1.388786423	-3.214874018	-1.453419846	-3.257037393
-307.1582773	-2.98361969	-0.052786885	-1.706029138	-2.017133866	-2.901952283	2.77305095	1.487855389	0.825769596
351.6587873	0.882410279	-5.407078431	0.355932156	-3.328387442	-3.824006448	0.925653016	-0.463589913	-1.496909617
405.4907596	4.376080683	4.658339176	3.611799157	3.328869723	2.476498648	0.398349441	3.264919954	0.191810582
-74.95823385	-0.913917696	-7.740131117	-4.128672759	-0.865626504	-1.609187526	-3.608032791	-1.256943204	-2.215012382
44.50649235	-2.036377336	-1.27253023	-1.862662081	-2.062364029	0.726819214	1.298097665	-1.208942914	2.138238563
480.241677	6.044322542	2.845261085	-0.392361163	-1.626698639	2.824514135	1.620965316	2.663389268	1.218922272
-547.0248773	0.824005306	-0.623043478	1.689548351	1.707503636	-0.535557741	-0.44395324	0.418557935	-2.081655932
-177.2786323	-2.739295108	2.728562159	-1.399626318	-0.987544652	-1.908402786	-1.185489264	-2.112375897	-3.015216567
386.7185384	1.400826636	0.417757085	0.796929604	4.94176111	4.613266823	4.217434278	1.946381374	0.225317289
-734.8190278	6.777824298	0.688912879	6.571452784	-0.442677049	3.854263158	4.109766518	1.891777744	4.188024115
7.947321956	-1.868283714	-1.624502942	-2.786577337	0.608873504	-3.290823901	-5.600505047	-0.125167076	-10.03045508
-6.468969831	-0.557440798	-8.238246173	-1.495737026	-1.216842892	1.04744076	6.272785179	-0.131068491	-4.343350928
854.319889	3.113833343	2.683363833	-4.056689541	-0.158936039	-3.158954041	3.815245853	1.230692401	-1.81543233
295.8043298	0.175631931	-1.853359792	1.455482298	0.753475772	0.916523975	-0.078830031	-2.682955628	-3.554196918
-4.296871241	-3.240801628	-2.18187278	1.725172373	2.871172062	1.591072933	0.491498097	-4.5685103	-1.49096179
2.772335244	-3.029661746	-5.411862534	1.559288281	4.494101922	-5.566176382	-2.040146596	-4.918208628	-1.813391325
-205.8052558	0.542657628	-0.039666642	4.816537964	4.740604422	3.179122402	1.299242393	1.040133491	1.270572958
820.8287638	-0.176199076	0.261867177	-0.81775529	-7.382337774	-2.166392946	7.959182283	6.370088372	3.86255014
-620.4473137	-6.500586872	-1.553718084	0.987658686	-8.088700855	-9.169104405	-5.41104788	-3.454622102	-4.007600531
828.3463839	15.31666814	-0.001520652	0.111776134	6.648825986	3.649861877	8.106856143	7.534680709	5.260528928
-447.7252173	-3.452412389	4.258478774	-1.861959792	-5.18611214	0.936408339	-3.35088145	-3.47789979	-1.417941762
-13.0584891	0.65638691	-3.347105413	5.476789639	0.931236594	-2.580617344	6.465319702	0.14653287	1.27516877
1.980136148	2.324810997	-10.05161862	4.663481656	7.030727777	-2.39133355	-6.027419036	-1.576627494	-0.889897098
-5.782680734	-4.603357638	3.231869536	-2.083670414	-12.89860224	5.48553729	-9.079523627	11.04906508	9.530760677
-25.13995195	-11.66046278	-10.40035196	-4.519182777	4.085835657	-9.232246726	3.139815812	10.72480143	9.555770957
214.9592115	2.963856524	-6.476387278	0.864319773	-1.085369412	-1.430403298	-0.867832245	1.997491339	2.187950688
654.5133879	-0.213868843	2.154181126	3.651834737	-0.455577716	-0.052259003	0.30659554	0.84226353	-0.929782537
28.90489321	-4.817274914	-2.23640574	-6.903979094	-4.324086316	-5.089254211	-2.997495161	-2.756839608	-4.989077302
29.08977617	-1.823827769	-0.335377406	-9.94140547	6.571492415	0.148933414	-0.923876576	2.349565203	3.192981551
-39.10994751	-6.316729121	0.257717496	6.007520325	5.063565536	2.24075722	-2.950386834	-8.410806991	-2.034115902
-52.90598413	-3.110501128	-1.530563707	8.777975713	6.982859959	7.71344395	2.678836213	1.275002714	0.530182253
47.20239403	-0.14647735	1.746732895	2.516334175	0.627475063	0.011805525	-0.106177119	-2.140667094	-1.988651501
-49.88358007	-3.818744003	2.185392272	-2.412300119	-5.927430881	-1.672377234	-2.530013619	-5.240683741	-1.774936918
35.89690518	-0.170294791	-10.16228335	-7.158361824	-1.441321736	-5.931014543	-2.277399221	-3.472390255	-1.573745813
-25.12328841	5.160961725	1.076663555	-8.212667777	4.634330941	1.816196021	9.776548594	-2.077995252	2.163820397
-26.90090157	-9.771904373	-3.449797808	-6.231831476	-0.460005041	0.269802002	-1.934692321	-3.931215453	-3.370985504
-29.14493707	-3.158937316	-2.311546634	13.41451742	1.106559863	-3.719783614	-2.31669385	6.070588795	5.294832266
-99.06638461	-3.298988808	10.13180573	6.575647096	-6.666105671	-1.009218167	14.70770205	7.485315451	3.631210599
81.61339771	-11.50549502	4.933819295	-5.21902081	-18.09816554	-9.320184214	-11.52718444	-18.71299874	1.320707606
-46.20928875	-3.410406057	-15.12901568	10.89053395	-6.770542722	-16.07232121	-4.303681777	0.261627943	5.659595391
40.62335633	0.343581334	-0.107726746	-2.40519061	3.799312024	0.703343354	-0.56459664	-1.967358016	-3.302199991
-7.010514462	-1.758229037	-3.356630646	-5.512773511	3.812051727	-2.498545761	-1.263685279	-3.808246593	-3.05262619
13.09014285	12.08977968	3.24953158	5.648513906	4.67936869	0.74531373	2.277105121	2.46449854	2.53410157
-13.56329527	-8.834814485	-11.03534115	-5.392038364	-3.948108436	-2.854102896	-8.150152704	-5.788372977	1.803899353
-86.41078077	2.38580208	2.466315475	-1.091525379	3.164241726	1.173937334	4.800661656	7.235424296	6.835978804
19.8370852	-3.20596052	9.660699908	8.199434416	0.479305526	1.442708006	-0.133685667	0.480643113	-9.176730594
36.75601541	11.48716111	2.747598583	1.590547813	-14.12225193	6.53727244	7.795269447	2.989052753	-4.389443411
-30.46885698	13.16474283	5.394187036	1.765653322	-0.169897577	5.358081259	4.01408732	13.35353839	10.62402508
30.80705123	-0.585062674	2.112803802	-0.579000238	1.810640743	-2.387147717	0.399397235	4.495505077	-4.31534002
13.98021961	-1.1731224	-5.201915334	10.54258601	4.706441473	2.674000695	-3.376230269	1.829381827	-1.569407363
-156.5081379	17.25651664	-14.08343474	9.536228871	-17.23395432	4.425907459	-8.870888069	0.986918167	0.576826908
-11.21854325	-3.66085107	1.812901164	2.98652948	8.461033101	4.629257624	2.492961	0.391295988	20.96767609
-8.5972656	-2.943058487	-1.629958835	-4.081919782	1.337988381	-6.342802833	-3.699052742	-0.978716972	-3.369891206
-11.29961136	3.958321334	-3.715790463	-0.196388557	3.185394083	2.348627186	-0.599755318	-0.260950366	4.184856552
-10.92002009	-0.263446872	-0.261234833	-7.040885041	1.181852849	-0.777329268	-0.251075436	2.442766	4.101635131
2.794691	-0.006074259	-1.458995188	1.209422394	-0.177024417	-0.020410717	0.992915546	0.333576515	-3.37910133
16.45672452	-11.64943952	-7.645129007	-2.819213004	-0.73645241	-7.833083407	-9.939190433	1.696282609	-5.267389185
-4.807515828	-3.432283769	10.69622349	2.733842058	5.122124882	-0.456394217	5.229079429	9.557170363	2.479955774
1.78E-10	-1.430341082	-4.917519032	-5.620951625	-5.226186528	-6.767251615	-6.520610419	-3.162748833	-0.794334123
15.68303944	-2.055458612	-1.758669161	-5.266978665	-2.190380176	-5.548037621	-5.047332399	-0.994349834	-12.41408652
-5.262959549	-3.797862514	-1.722970783	-3.501658215	-4.813298907	-3.639408358	-1.430978199	-1.184732968	0.919158986
4.50943181	1.493652654	-1.911466281	-1.687578696	1.761447045	-2.009443942	-7.509650149	-1.379856591	6.548435157
-2.543148116	-3.128932996	-6.184752317	-4.240459474	-1.565704587	-9.535731648	-8.641658784	-5.221096442	-5.863027966
-85.98721676	-0.496630186	1.96716023	-0.195461001	-2.059435639	-0.834086876	-0.626208816	-3.147154385	0.24249348
-32.56021132	-0.523713045	1.435592749	-5.033901772	-1.772217496	0.323653011	1.778762571	-0.436246729	1.067681949
-26.49675584	3.519893668	4.648266046	2.515574434	2.633369782	3.622959819	-0.665069565	1.096125846	4.210911733
459.5856554	-5.15839929	1.434663565	0.331994143	3.042913458	-0.863541637	-2.215589771	-0.935386466	1.915891834
65.88901527	-1.039088859	1.486192551	-1.124855232	-1.575430776	1.63039047	-1.387405134	-0.26246201	1.489538942
177.1328934	-2.769727435	1.526447717	-2.941307491	0.556194284	-4.218339553	-4.184806951	-1.666686381	-10.36084203
0.855535942	-1.053039003	1.301570049	2.149002562	-2.05200816	-2.414173239	-0.673997062	0.419345195	1.07233264
-6.232428052	-2.054270206	-0.223784172	4.92266713	-3.214024886	-2.363243878	-2.515995029	-0.610409307	-4.298329294
-5.92854884	-1.454753738	-11.72544212	12.60025462	13.9035246	2.463370015	8.411470904	8.244305112	17.62127516
-33.97224578	3.058974113	1.863899359	0.696569039	-9.439530247	-2.088825875	-3.686455202	-2.487319137	-6.09474414
475.0287625	-3.724002643	-2.157102273	-2.291953003	2.982996919	-5.756476921	-5.328389659	-3.825941517	-1.748921444
-3.05345778	-5.844195981	7.883051729	-6.285348461	5.784207287	4.396672541	6.136926514	0.849230569	1.432257176
-683.9849597	2.533784483	-3.505849147	-1.324132728	-1.349692258	3.144080326	2.349614763	2.018603687	3.464167851
-31.12081471	-1.466736153	0.793731648	-2.970648974	-0.106304456	-2.717900169	-0.009223412	1.281297413	0.164651493
-574.8365703	-5.763064439	-0.131242872	6.214164987	-1.281375669	-4.460870089	-4.336052673	-5.708320199	-5.756332619
-2.378342447	-5.039577841	-1.009052964	-3.79201981	1.892406984	-3.636767728	-4.415638236	-4.23947417	-0.269713232
-6.914152139	0.552033983	0.828018913	-7.214066927	-6.504791302	4.159567633	9.438303506	2.002553287	7.343738868
17.45295618	-1.756386626	8.29226019	2.113000741	6.987477231	1.963551831	-5.966518099	-2.333603589	-7.751676001
-11.82562549	5.254950659	-6.674711669	9.95046395	2.400837163	-3.644844421	9.790183799	10.55985362	2.118705921
-5.747509389	9.49726675	8.923109639	-1.530886108	-1.367847462	7.794525995	10.83467983	4.944902739	-2.042161617
56.68762161	1.032077559	1.003349022	0.195298682	-0.441172939	-0.149402904	-1.319959307	-1.788103382	0.59696786
-106.0438732	-0.216559202	0.817203157	-0.409881401	1.088299316	2.454275465	1.137142266	1.834687043	3.249229769
-96.62811396	2.026267139	1.283575874	1.489648495	2.388115279	2.416792697	0.897531157	1.298191965	3.89580963
159.5098557	1.876936019	-0.231140797	0.615985651	-0.545461347	1.675686879	-0.384556727	-3.533341611	-0.766912611
-114.9085846	-7.841996474	-2.319193375	-1.850604368	-4.638585367	-2.067710996	-2.029292987	-6.120383625	-6.472487191
4.549605025	-2.802404633	-3.424868583	2.742680828	2.301364149	9.962510004	-0.564154993	3.437500908	5.192586677
-462.956018	2.94456054	2.194105779	-0.275367372	2.004164462	2.039038865	6.577220946	2.269840444	8.545753923
-4.24251563	2.825383965	-4.012523247	4.971536888	-1.419652948	8.401933146	-0.080762097	-7.010963986	11.81687563
-5.442496708	-5.340733389	7.816362279	10.07719377	5.732150939	5.219039638	11.73213233	-1.321860483	10.64498806
-566.1075302	4.216527901	-2.041009307	0.841613156	-0.492397953	-0.049156861	2.769667933	3.053344447	0.705878487
-66.29515078	4.494169123	5.079906705	2.503659875	-0.581904222	-0.048416725	3.25009118	2.243423937	0.610318253
-2.234201065	2.621839776	-3.160586507	-1.576486491	-0.802689221	-3.130048866	-2.30440161	-4.511829801	-2.180153859
28.4025249	0.41699297	0.202652226	1.512993041	-0.770539938	0.165652298	1.355540719	-1.120816736	-0.073051492
-519.6354214	1.41445186	-0.427870365	-0.040969632	0.308107525	-0.19481533	-1.77847438	0.289465892	-0.635044456
6.43777838	-5.141752528	-6.476751802	-2.88292929	0.9579956	-5.489166339	-6.517985987	-2.27422318	-4.284496563
-4.86E-14	-4.240616294	0.968292485	-4.18498678	-4.43170649	-4.991615879	-5.229689984	-9.571397161	-4.915586279
-8.570472283	-3.333055058	6.64927351	-4.33725218	13.27650239	0.853922184	-1.857866903	-7.175859173	-1.657982388
13.04041043	1.886074723	-3.478000854	-3.175282269	0.807495456	-0.629057812	-1.71907218	0.815569225	0.196175122
-2.852236811	8.576192242	-1.504743975	-0.532338844	-5.012283573	3.321429636	-0.240382328	10.32914342	3.674238407
-2.714448902	-0.874189426	5.033995471	3.244909203	-0.545597812	0.457133608	0.604895337	-0.489873104	-0.221156926
169.1867459	-1.64084899	-1.212859749	-1.193997742	-1.308273524	-1.711702345	-0.164754573	-0.930222934	-1.471591928
-83.49334439	-1.286011898	-5.730616397	-1.078605907	-1.487060833	-2.479635542	-1.228603526	-0.161791193	1.058344698
0.613508286	4.09631449	2.6144865	4.325348507	-0.49185639	3.331651449	3.776915504	3.066716989	2.457183063
8.259141106	-2.782902717	-2.21287189	-2.338521447	-1.841488493	-5.358041612	-2.588987762	-1.997752072	-9.596104629
2.208798383	-4.233734897	-2.201557297	-4.420649247	-4.838770655	-1.792851303	-1.725858185	-0.999806335	0.589964971
-182.6806703	-2.559870259	-3.259375615	-1.470131546	-4.510345852	-0.144683858	-1.872915399	-4.957724635	-0.869610287
-201.1789753	0.437315127	-1.86942269	1.893284647	-1.316424699	-4.237303233	-0.412649899	-0.438757795	0.368566828
-530.3900356	-1.994308543	-0.782746994	-2.422124876	-0.78359086	-1.064858422	0.781300041	-0.576451904	-1.511898793
-721.7766767	1.892383892	3.618487174	4.625385568	5.063761456	1.59677744	-0.485878294	-1.164081011	0.681181996
9.615262605	2.944458063	4.669578852	0.128091229	-0.838478932	0.246056554	3.819669138	1.115173097	-0.004832933
23.10238542	2.454596464	1.023149928	0.828570023	1.731234335	1.389817643	1.701202149	2.577799335	3.502001241
6.396702095	3.204922623	-0.949993146	-1.391192269	2.01798352	3.256704711	4.110904403	3.774373105	3.034590007
53.73006675	-0.310243631	-3.769499974	0.300269287	-0.600347657	-1.104431794	-3.071956073	-0.555346109	1.801486568
-32.08851351	-4.082147835	-1.900426302	-4.320285155	2.023674446	-2.586730568	-5.328241998	-2.740725771	-0.200510999
-69.18614558	-1.231771945	2.288257718	4.026367218	-2.786518623	1.633903772	0.140109317	-1.655937794	-1.216272037
86.21105554	-4.511036257	-1.141091448	-6.691060634	-1.023362947	-6.533156094	-1.45460602	-3.859432613	-15.44792886
-2.077513838	-0.592004705	0.918161803	2.529491596	-2.039194032	-0.064292719	0.464571187	2.750682932	0.180895701
30.87463374	7.638467382	-4.531052185	-1.930628318	3.988646192	-0.455966585	1.687595177	2.443305625	4.920155803
-73.26115487	-0.974371736	-8.778352844	0.593595596	0.559771579	-2.953601395	-5.058096504	-2.21443471	2.056018085
-70.58848693	-3.535089327	3.006986494	1.240776086	-3.507346861	0.564683334	-2.661564868	-5.812360342	-4.358015622
-70.53058955	-6.052323613	7.33516078	8.730474261	-2.071697678	-1.035724379	-0.339164568	-0.378391035	-1.680245916
-56.39022617	2.822620153	-1.629010403	-9.045278415	0.876099541	8.956478175	6.32674102	3.333122405	8.504098725
-31.66157077	7.4611244	-0.167591158	9.098345613	5.859379732	2.755670895	5.135828832	4.590245505	-0.781532057
51.63657225	-16.59962779	-5.421636567	0.893042544	-3.938867935	-2.146848842	-11.04933229	-3.191610636	-8.985331359
-102.9659202	2.214191548	4.024417484	-4.280728054	8.651109272	2.59015392	-1.7819101	-4.071942325	-7.53868862
-55.57437707	6.05023011	0.505561214	-17.39514852	8.939883519	-4.802949013	3.129586079	10.21551716	-9.10794185
16.52940677	5.377125628	4.291949918	-1.067957922	1.162198337	4.825980245	7.599048639	2.349136319	-0.615381839
-17.85070079	-3.628902585	-1.044184746	-3.648540722	-2.40791071	-6.131767913	-1.228937218	-5.487056538	-3.637070046
-42.88068739	0.208435248	0.130041402	2.318405356	3.086096345	0.602543933	6.200867045	4.418128896	1.379201028
-9.393431228	0.968138385	-6.181661206	-3.552513122	-11.0321587	-3.5051268	0.605654951	-0.620461471	-0.674654666
55.9486824	9.684697336	8.100556214	2.308048355	6.244418775	12.77239885	7.737301906	13.14352842	1.733074076
-18.26235534	11.34220393	15.4304633	18.88675271	-1.642318213	17.10803158	9.042654756	12.9796427	15.2953946
-140.3720752	-3.536106097	-5.258545919	-10.40614825	-6.885880908	-5.191825004	-14.29711662	5.277325494	-6.255013251
71.97753248	-1.336584002	1.722608526	0.657103103	-6.30386365	-0.531506036	-2.801824107	-2.816624507	1.113065293
-77.41561115	-3.323432275	2.327344739	-7.559512356	13.2152683	-6.318037903	2.028544497	7.130340978	-2.473232392
-12.32156084	2.704463358	1.674497768	0.058083615	3.781158663	4.071788046	0.282332828	0.839293368	-3.194272161
-53.38019142	-9.011246414	-5.43433579	-7.383838272	4.898414029	-3.220548956	-5.088846939	-9.624138607	-4.557391831
50.69682022	-6.244074439	0.299721704	-2.976006286	-0.767622985	-1.228566388	-4.072457223	-2.606677995	-1.934832315
-0.481822482	-0.96334267	-4.912053336	-0.658735045	-3.988238952	1.646603499	-3.368643102	-2.539885104	-3.54455765
-88.3854313	-0.286700024	3.146621254	-2.558925013	-4.837970819	-0.210113134	2.507491055	-2.350327501	-2.901654537
-46.76797059	0.906991606	-2.825372115	-1.426142482	-1.569725699	-3.465011633	-2.047707446	-0.964013566	1.261758743
58.59975149	4.502596855	-2.271705593	-0.928030434	3.465289976	2.593943081	-2.317341229	1.366604327	1.119346069
91.45325917	-2.186570649	-1.821275335	-3.407114947	-0.815646954	-1.921243596	-2.767253214	-1.031887618	-3.205492119
3.044194155	-1.000792921	-5.881849622	-8.613884732	-10.83571995	-7.556672161	5.06316201	6.012244278	1.17022505
-5.391207705	3.230817119	-5.5064502	3.215193445	3.026001313	1.358353982	-1.190796763	1.433486372	-0.404612351
-2.551336491	-2.145117718	-2.029394378	-2.185486583	1.084675916	-1.591980798	-6.29769287	1.472113832	-2.83819269
-25.89396153	-1.72614625	4.349241838	2.40496231	2.045355963	4.808812897	1.267639883	1.164230446	1.302837979
-39.3542694	-0.14759825	-3.8115825	-3.356871376	-2.229960337	0.648267919	2.480442814	3.313286038	1.949541127
-12.76310309	2.678306366	-6.000324591	-5.055363388	1.696054671	1.07684433	-6.458050241	0.053457463	1.936410407
-37.18421184	1.778392775	-2.091349766	0.09233211	-0.346402217	-2.522267212	2.939939419	1.13562357	1.118548555
7.737114509	-2.03091984	-5.288167288	-5.250230668	-3.474190561	-3.404248283	-3.069754878	-2.956210605	-1.398630135
114.5506307	-1.593094099	-0.252747788	-1.988897766	1.835644427	-2.537633005	-1.448023343	-2.666108679	-4.295611599
319.8164193	-0.445088349	-3.051055725	-0.158170008	-3.615283198	-4.949134	2.317462533	2.879959101	1.396553645
-2.553179281	0.235408504	3.684465275	-1.596027419	-4.809897196	-0.016360995	-1.790574187	-1.273141501	-2.151246567
14.94325697	-8.182331993	-4.894691579	-1.997665827	-7.649785533	-4.468270548	-5.25856977	-10.49270024	-3.006407048
-2.189478635	3.761087873	1.329750624	-2.030681943	1.739574222	-1.642896159	4.807433457	2.140483418	-0.027494379
-14.1687528	5.872717255	4.844062611	8.321076784	-3.850958354	1.53536376	4.021392486	-0.279257031	6.817380693
-39.94617357	-2.674927571	-17.85876114	-15.31968067	-28.47220798	-10.23674203	-21.64081312	-12.40118861	-8.994487709
-12.47538316	3.593490903	2.979008712	-0.824685608	-0.850177689	1.145533646	-1.647931585	-1.573730125	-0.077991301
5.646107266	2.183994934	-1.024232681	4.592877242	3.9819543	3.322172548	-0.428930626	5.58707894	1.360490145
2.40734921	-4.83963925	0.126997334	0.656095468	-6.596416618	-1.946383343	-0.909751436	-0.826695301	-0.993165266
-2.850067653	3.096719545	0.680692591	-0.590964997	-2.222701081	-1.097994029	-3.011154791	-2.255358269	-2.08650683
216.9847538	-1.105751036	-0.233079361	-0.990559432	-0.463150522	0.54306687	0.72016951	0.084735886	0.107663184
59.46520715	0.039263254	-2.021145139	-0.078406889	-1.993670274	-2.254344369	-0.84192616	-3.388377737	-0.878240779
541.4891225	0.736483475	2.582320322	1.89160611	0.863893117	1.44107478	0.82798531	0.4996863	0.889979756
-5.695626648	-3.788655388	0.019833945	-0.631778163	-1.83610782	-2.07499166	-0.7345056	0.858446325	2.194819662
6.468086864	-5.913513007	-1.010044551	-5.81899332	-0.67945156	-4.786888118	-5.652324093	-6.333852858	-4.827324802
-6.125198058	-9.3093484	-0.162284578	-5.94166478	-2.03160936	3.267110947	-4.84440568	9.277614011	9.103297459
14.38492186	-4.448174192	-3.217240958	2.439130219	-6.029756208	-4.584124574	-11.38429537	-7.933763494	-8.33757077
-5.940321387	-8.273915969	-17.58801151	-7.740877635	-10.05130411	-9.465179409	-18.444054	-18.04706488	-8.142125626
-6.197074463	0.235213505	0.92936633	3.280867886	-2.129214323	-1.862309308	0.584008186	1.770933292	-0.338526879
5.698354497	-1.620465215	0.902245541	-1.171325284	3.192563433	1.602608943	-0.853703321	-1.425317071	-1.050764439
-18.55159771	-2.251845433	-18.71435499	-6.901572187	-1.007091615	-17.10522003	0.647068481	-3.776629239	-11.02883588
-8.429233837	4.271182767	7.153850105	5.502645494	19.39477251	8.805013709	-1.553866196	-1.67520387	5.78506263
-96.47940088	-5.112991951	0.009801064	-1.85633428	4.437237445	-5.03548543	-1.477913765	-4.548988199	-1.234398077
5.192965134	-2.126138719	-2.713777497	-10.32574303	-6.740754319	-7.15945346	-2.282635703	-3.623056	-4.034881259
4.335535087	1.360084455	-4.395891685	3.616820279	-2.611216956	-2.29784611	-4.506681685	-2.648805599	-2.759392075
-3.531906655	-0.913127188	-2.441074347	-5.736568205	-6.082658933	-3.30133575	-3.924623278	1.269925546	-2.72564221
6.297175626	0.235526056	-0.59334458	0.008671153	0.425847579	0.068084653	0.745661693	0.577506307	0.013128585
205.974152	0.76237156	1.062983761	1.150550393	0.620985373	0.295254723	0.731125887	0.967149119	0.530201426
-143.5726309	0.045823637	0.00172532	0.621902388	1.127344017	1.184876974	-0.606529825	-2.362923749	0.440477834
-62.62378293	2.107238372	1.072947151	0.827331004	-0.532165443	1.464244312	1.648553391	0.257384661	1.303628324
67.27352888	1.90889826	1.443989509	0.725986397	3.042230542	0.953416506	1.55503945	1.413491753	-0.141421193
128.8866751	-2.67443669	-3.314171695	-2.231408915	-4.054138268	-3.423285375	-3.986674477	-1.763732088	-2.156749505
305.9748289	-0.499075582	0.044525036	1.087218793	-0.16516592	-1.559602507	-1.933159397	-3.734881663	-4.028115408
-114.7891767	-1.257298175	0.047864806	-0.760952838	0.164116334	-0.194578	-2.550061162	-1.531658638	0.02076644
-226.4962415	1.298154584	2.631723623	2.173585485	1.170467927	2.877746246	3.200842669	2.506003267	1.576379848
328.0266422	2.773270056	4.361879905	2.629749924	-0.548950241	3.124883387	4.849224285	1.273791995	2.538387191
248.2918137	-0.387301497	-0.88397891	-1.228484202	-0.11470229	1.273390088	-1.780764413	-0.196024138	-0.95925157
-2.239242334	-1.167121727	1.849985572	0.40109263	0.696386937	0.35753498	-6.021664304	-4.175024567	-2.66495094
101.5439707	-2.09818295	0.635722566	2.563736539	2.532070065	0.667444736	0.469767568	1.405446388	-0.285711397
-509.3669471	-1.672289968	-1.192963395	-0.255911466	-4.893190249	2.900375548	-0.353491106	-2.122281266	1.231359529
0	0.581332218	-6.365296455	-6.256057572	4.796572522	3.829453543	4.394821189	4.475648152	4.307610236
-8.679233048	1.506632624	12.10891289	8.657592559	-1.017951262	15.44557907	3.902885801	3.446907838	6.855899944
547.9428459	3.538368025	0.07738352	1.282579081	1.350358719	3.870123425	-0.276579915	2.557437201	1.650899573
-186.0702596	-0.615387373	-2.092347034	-4.01367592	-3.946942729	-4.103999803	-2.162210053	-4.39190361	-8.488264428
-301.7467065	-3.85092311	-3.383320527	1.116441358	-4.211381657	-4.43817638	-3.231250438	-4.18000005	-0.802332666
-5.640145598	11.30026752	5.853091588	1.454431922	13.76272301	12.77259592	13.99871143	16.52846512	7.448460097
-45.21893463	3.135504122	2.597359696	3.607244507	-2.445778487	1.866040044	0.838349114	0.216028036	0.306136399
-0.004795046	-0.306138682	0.50075857	1.583540305	2.322819686	1.053395186	-0.57024762	-0.269580346	1.362059192
6.219564057	-0.346943794	3.035958276	0.411908393	4.988213251	2.103627831	1.161382795	1.822131281	1.670822344
8.232790465	-3.502996369	-1.182085356	-1.589840361	-2.098932131	-1.07573445	-1.974504355	-2.346185737	-0.915384189
-2.077445344	0.929316998	3.128803158	1.128024634	1.484790588	1.744949785	0.033283003	-1.132525878	0.790912587
-8.889170862	-3.557450942	-3.83996127	2.859529113	-3.210610492	0.402955919	-1.461593206	-0.975045354	-0.234461843
-2.057223615	0.657761142	0.446545747	-0.551114147	1.863817479	-1.771196476	-4.706596256	-4.416599983	1.22683604
-1.834867666	-2.44704527	-4.810094929	-1.889738961	-0.309823332	-0.783835001	-0.661354061	1.838249872	2.42442202
-63.70468269	-0.138729379	1.321552453	-0.33342859	-0.225378555	-0.83405557	-0.337972776	-0.407030807	0.250485133
157.0945991	2.120300765	0.429166986	2.303555774	2.340864033	-0.084948989	1.758809745	1.552034686	0.966111135
-48.9407482	1.725808713	-2.030064948	-0.384282023	-1.520387102	-0.612804472	1.236060991	2.18898894	1.104170406
-97.39021554	1.862627673	4.147054303	0.256771243	-0.177083811	1.819647362	0.787773805	-3.868422334	-1.084123055
122.4032198	-0.825169744	1.301177488	3.177765809	2.861589157	2.178370917	1.228303735	-0.513690658	0.527618389
-490.694883	0.646390441	-1.251569682	-0.908989182	-1.648737644	-1.565719726	-0.791733658	-2.73481534	-2.577214447
-12.19687002	0.359688946	-1.349533168	-2.614914224	-0.108853368	-0.691686346	-0.196177273	-1.734007519	-0.64097066
-29.02489999	-3.494013175	-0.012320109	-1.107909239	-2.341568987	-2.82618844	-3.886251275	-2.892505237	-1.288391979
6.311152353	-6.178558008	-5.136066921	-2.630678507	-0.045246816	-6.584471828	-7.66326565	-4.137341899	-4.493921471
-4.487770125	-4.239770941	-1.128420136	-1.162160503	1.751723033	-1.393344036	-1.721920269	-1.172596085	-0.446476289
586.9551125	-3.755502088	-2.308447226	-2.811064428	-1.008492069	-3.847638735	0.491200409	-3.590178238	-6.799706866
-2.342537807	2.020547311	4.353836274	-3.311103526	-3.342086792	1.757798947	1.886432698	2.90696426	0.802452487
-4.489952885	-0.466239949	-4.517055714	-10.72184109	0.138738886	-3.536746046	-1.23091395	-4.366537883	-2.143702495
-1.723534998	-1.736331987	-4.76466227	1.608334137	-0.564762585	-4.555200198	-4.597633397	0.085701082	3.176283532
3.7210208	3.292726648	4.418183969	-2.660358663	9.12014385	1.588880133	2.014389544	2.358615648	3.042154576
20.67824516	-20.00496084	-15.12067969	-14.23855633	0.339417618	-24.39041593	-24.03215149	-16.73947584	-11.04118328
-340.2637123	-2.768006859	-0.729176943	-0.757896353	3.076436798	-0.343568461	-1.162140204	-1.195681508	0.765461003
-5.856834781	8.596446567	2.557939283	-6.903120218	15.48510738	3.219072542	-0.896813185	0.291006481	0.022335529
113.832621	0.304252156	-0.573398337	0.012604416	-0.876961497	-0.72311653	0.613067613	0.815027732	-0.892030986
-267.2863857	1.854126655	-0.435706801	-0.682164809	0.317806912	1.710779601	1.553919368	1.140521188	0.928351779
-338.0617389	-1.234451564	0.367294441	0.770740098	0.658585556	-0.345686398	0.0394646	-2.033330146	-0.578913393
6.077070925	0.831804082	-5.292893939	-0.187679862	0.325726981	-0.800831325	-6.295925294	0.052350977	-0.117948391
5.621740231	1.965001491	1.40075527	2.941223748	2.916808611	0.062362206	1.32810869	1.874767571	0.208799088
7.802886374	-2.802940913	1.644664768	-1.977835235	0.495780896	0.928974545	-0.835090233	-1.849665855	0.237214519
2.493483026	1.393433481	-2.587116254	-2.008974876	-2.054803185	-1.448632377	1.905330057	1.821174582	1.646207778
-20.80836628	12.94583219	-1.126619965	5.465965139	-4.31763765	1.946190276	1.599891905	4.610218701	-2.765523954
-12.31486585	0.745328658	3.72497678	0.067961741	-0.493935359	1.552522751	3.926052946	7.978457624	1.326923171
-37.70915163	-3.90577125	6.510564058	11.8360401	-1.730852552	3.17581583	-1.500981041	5.98250381	-0.183382358
-12.40961626	5.428436608	-1.221156275	9.784662397	-0.092638048	-2.447936472	8.039716558	12.05679001	12.11048491
-4.213754749	-0.507981307	1.788305717	5.178970497	6.642789048	4.524210396	5.67855593	6.92996724	3.759352026
22.20577056	4.516316651	4.260918586	9.976347407	8.071359853	6.3869065	-0.105956812	3.022422048	5.252517162
-10.48533633	-9.313889504	-11.08345846	-6.319809051	-1.371251885	-5.844614663	-6.116760763	-9.65202422	-6.62602122
-4.997253719	-0.615762327	4.314546116	4.747948049	4.883042241	4.921853951	2.321816987	3.702589625	3.680965758
0	0.181836508	-3.871929937	2.286473511	1.933522677	-1.51189898	1.33813969	0.720473357	-0.688426948
-28.97197757	8.548225992	-3.010174015	-19.9678639	-19.59076528	2.116024668	9.52721443	21.43944338	10.46671975
-1.939697208	-0.677658478	0.913954964	1.358689093	0.264325992	-0.309186816	-1.703559151	-0.013934601	-0.226744842
-5.898730532	1.642379173	-1.376266939	2.412830437	-1.932777568	-1.068927244	0.392641289	1.638816263	0.198153386
-3.621933104	-0.707057704	-7.564953811	-1.739854412	1.884466541	0.13799827	2.666985922	1.406738281	5.069983808
8.066990839	-1.705022885	0.221029514	-1.042677148	-4.750462222	-3.613764857	-2.122927943	-5.171905407	-8.078519091
-7.638493891	1.587356044	-0.982983379	-5.871871191	-1.959091264	-1.259140692	-1.852765411	0.977626166	-1.884126269
-4.679033482	5.289920601	6.09963956	3.174974688	0.576971844	6.524239114	6.511848149	5.590012882	7.431063215
-0.11200061	-0.408147752	0.4155542	-0.39622528	0.313929003	-0.061393917	-0.51704611	-0.706222759	-0.17738265
-54.61149043	-0.837062304	-1.223743075	-1.076060603	-1.298333642	-1.50139536	-0.706558589	-0.872413965	-1.150479977
-267.2604549	0.221369625	-0.887602641	-0.441863726	0.349324557	-0.232068898	0.5861716	1.055264291	0.231882154
-82.89857108	0.062413792	-0.579516199	0.203612971	0.842358828	-0.620876315	-0.592927693	0.143348925	0.814120365
6.253800542	0.468394993	1.820533549	2.520136152	1.401059771	2.834209927	-0.405910863	-0.679241507	0.866536601
25.29203612	-1.897543642	-3.481504847	-3.464982103	-3.624413799	-1.045883591	-2.113096839	-0.905205009	-1.351828201
-29.02228455	0.817683546	1.056847773	0.924216025	-0.386067237	-0.692573841	-1.454502019	-2.419858787	0.044304312
-6.181172611	3.007551798	2.570891368	2.793058266	1.68509189	6.747767463	4.318175725	2.539771899	4.114611745
-30.53389759	0.8917143	2.896919985	0.894020082	0.528221332	0.638840581	1.72548997	1.081769966	1.177993566
43.78049672	-2.147602818	0.899344467	-2.778157799	-2.424128752	0.463356354	-1.997345023	-3.289016373	-1.362159087
-3.122198833	1.32461362	3.129263368	-0.637969981	0.634444275	-0.344609521	2.61995556	0.296961295	0.416342049
-32.83690507	2.109731604	-0.887869937	3.111533866	3.206146454	2.984453994	-0.384220228	2.712561549	2.994796152
-50.87789327	0.8426597	-4.532653856	-1.321938004	3.170934993	0.108136258	4.145532896	3.542638488	7.828535509
25.10408328	2.985676999	-0.36470402	2.773932449	3.617339235	-1.157129014	2.625879795	1.519706623	-4.089430216
-105.0035204	-23.34827955	-15.13211892	-17.741295	-24.62759114	-4.710313338	-18.1312332	-9.22483228	6.350360214
-35.87121327	2.204054026	-0.418898601	-2.17401272	2.470550477	-2.74345238	-2.80711473	0.561332364	-3.468149366
43.94259333	-1.881897868	-1.460734596	-3.156191732	-0.37615408	0.006427176	-3.08167977	-4.500817989	-6.953768039
-37.65766517	-1.519734719	-3.030417025	-2.979451179	-4.278173528	-3.914020253	2.273378425	0.897097914	0.882543174
39.12768978	-5.977195627	-3.502300089	-8.334146772	-0.45265401	-6.327075605	-3.445165378	-3.974881526	-0.637589565
14.925265	-10.93764962	-11.82565785	-1.247703912	5.212788831	-5.71441466	-9.308566437	-3.218270489	5.542996677
-50.47748442	20.34405599	23.79713844	22.93062822	9.059775697	23.48703786	17.27471539	25.45894789	2.498156071
-241.2136493	-11.24460559	19.67501666	18.05995525	-21.14899784	17.9911667	18.57607102	18.9305221	6.253070123
-2.200319913	1.507734617	1.324381904	-2.223347947	1.622981935	0.868771542	1.589524239	3.363945923	-3.083434524
-28.86936846	0.194837315	-2.707819924	-4.74256331	0.320231753	0.16204476	0.740149755	3.174992807	1.930354401
-28.55832754	11.32894258	3.503711008	11.30795246	4.919985249	3.834995841	4.814565783	-5.217779053	8.563937283
-26.27439494	7.430837175	4.5657457	11.95319322	-6.935476796	9.190540695	10.74433617	-2.92445496	3.345416755
-2.209761055	-0.822164923	0.573590613	-2.393742653	0.942435406	-1.767943057	-1.394735073	-0.06118054	0.385824171
-26.58650287	11.78244793	0.066555743	5.72332636	3.695662359	3.659694469	0.518942096	4.873020363	1.617262559
-16.46212045	1.546547053	0.347995297	-4.60702784	-0.901432332	4.793924366	3.072462208	1.770077899	4.653377069
25.49795956	8.62357279	6.973754302	3.36039368	8.131764247	2.753522319	11.18947683	5.665543823	-9.246941327
-7.137445662	0.138416607	1.128815207	-7.829072278	-3.650804811	-1.216109292	-2.312080953	-1.033531411	1.266942728
-13.85904461	3.245204279	4.073137939	6.162599001	-1.080716533	3.820693549	2.90048991	-0.141754015	5.813260352
-27.5209305	-8.773315412	-9.158390009	3.39290466	-0.508955289	-5.199986507	-4.865296042	0.593615098	8.028974706
-18.41015057	0.384828713	1.016062552	1.886876042	1.534107895	-1.017045093	0.914114862	0.053046139	0.413005343
-10.27417382	-1.472962937	-0.723160198	-0.972891548	-8.11612753	-1.12896237	-3.122425719	-5.564447117	0.863087067
-13.92577476	0.398704937	-9.249867975	12.56653324	-18.2831423	11.97363738	-0.93917661	26.20506359	22.1926747
-5.079716876	-2.674063385	-12.33666871	-15.44905261	1.970030075	-13.79254485	-11.0408069	-7.533164527	-10.46796803
-4.956321394	4.373651123	-2.507233212	-1.350606906	1.025150422	-6.340233285	7.778583036	5.915574175	-1.722018015
227.8708203	-1.819059686	-0.097410623	-0.352658853	-0.463553004	-0.138430767	-1.668025664	-0.431906891	-0.322306059
-1.75657483	-2.669479455	3.80254812	-0.461849869	-1.305720106	-1.884400239	-0.183381315	-0.13617617	-1.284746655
-36.04897242	0.235981112	2.054451705	2.704658479	1.863670401	1.453909364	3.630744883	1.409727266	1.670078663
-164.7163225	0.839033002	0.483239091	0.466980704	-0.735590768	0.721246675	1.173272562	0.254387409	0.187155145
-68.26368291	4.007951843	0.375880521	2.029506078	1.426261219	3.128460229	1.496251858	1.69062216	1.944092666
-2.925446246	0.636449312	-0.840647588	-1.736035106	-0.716732095	-0.495530215	-1.037178069	-0.15863714	0.238201951
-4.292165046	-4.595533008	3.451603161	6.494813151	3.454360368	2.181100548	4.929072546	0.88202483	-1.529823042
69.54191464	3.260029379	-3.670471963	1.511149125	-0.648387159	1.261948311	2.866726059	1.637953775	1.746566703
84.37747645	1.761140164	0.803735356	-0.0547942	-0.571570159	1.414170172	-0.940897711	-1.440258247	0.739201711
-325.7003656	1.443586455	0.290800374	0.101451442	0.442292254	-0.499551656	3.23380791	3.280452717	1.391308599
121.86606	-0.997607406	-0.78489806	-0.77806131	-0.496793184	-0.47326958	-0.514793766	0.046212106	-0.171956583
77.67152459	1.043663343	-0.147927433	-0.692468302	0.351159516	-0.216797497	0.656160985	0.093914261	-0.738466359
-15.62284934	-0.811291155	0.670199815	-0.345131597	-1.066048353	-0.277710343	-0.730453634	-0.469215306	-0.350223064
62.57266981	-0.852667506	-1.796000931	0.399622541	1.210660331	1.314823731	-0.953143991	0.874585973	0.655343311
-165.8756421	-1.456944478	-0.628913525	-0.876538066	0.112317354	0.106775422	1.397265017	0.284442476	-0.534482612
-11.99956802	-2.950361867	0.750592009	-1.415326473	-2.177216896	0.437932475	-3.846887825	-3.734007453	-1.321934628
3.364460308	-0.084257787	1.769453071	-0.49728366	-0.959050923	-1.888954361	-0.536798432	-1.181241746	0.217244453
10.66591503	-1.430627182	8.551625884	-2.84811334	7.946406343	6.244061474	8.426280451	4.806460028	3.535579691
-24.20367893	2.067396872	7.025774177	1.316080282	-8.993932068	-4.33694297	10.25915228	-15.03622042	-3.660907255
-6.963419854	-3.563314831	-12.53646832	-18.16718234	-3.705962044	-1.464784732	-7.487502263	-12.86249286	-7.895786414
-6.89781381	-5.551253643	-14.59689528	2.567071619	0.165346242	-9.67955875	-9.932059301	-28.2028499	-2.282106852
-28.54898678	-31.44225275	-6.495672687	4.507186985	-19.79195248	-17.74593809	-12.23787902	-14.47623595	-20.33168345
9.135843618	0.657725354	-2.731494477	-0.171883344	-0.095242728	-1.929491216	-0.977679049	-5.108256395	-2.356134392
-20.48647776	6.412736558	5.5347419	3.722791928	1.363575352	6.785447589	8.481058862	6.83425849	5.468334659
-3.097522793	5.377522517	-1.189035915	-3.176053022	-1.038611068	-0.291896935	-0.589458386	-1.113901089	2.765671219
-5.274012021	-4.568194328	3.003942961	1.746094928	-3.082920048	0.52291854	-2.003262078	-0.422256856	-3.137261001
-3.617750284	-4.5187418	5.854403674	-4.734060458	-8.483034341	1.199023894	-6.279198582	-2.002872453	-5.070038902
2.904206355	1.548983233	2.894861941	3.505955047	0.037503196	2.94635857	1.388285278	-0.368037425	1.939800036
-5.437759187	2.468884446	1.698265528	3.020842102	1.488671172	2.87615257	3.043453875	1.099888614	3.712976496
-6.67412	3.413021481	0.602189377	4.447559337	3.891871978	1.974474841	-3.269099233	-1.44211491	2.878050348
-2.951302027	4.946972614	1.405469564	1.777069861	3.893870043	0.609544789	4.140999977	2.858759646	-0.684630679
-2.48445259	-4.203951622	-4.49460651	-0.148088156	0.858714185	-0.638838624	2.530927482	1.413523742	0.648394651
18.39763355	-0.898913174	1.806266349	-1.033380274	-1.306328749	0.02935603	0.104937448	-0.045570554	0.099237887
-268.3083884	-4.527064978	-0.296937805	-0.647101397	-1.607053717	-2.510328744	-1.431465837	-2.850692699	-6.707867141
-1.898013258	-1.659217436	-1.968547814	-2.174039546	0.014970298	-1.912786858	1.084441749	-0.453904478	1.316943095
-74.92109945	0.014242697	-0.348391322	0.693276274	-0.074645491	0.64749749	-0.183074266	0.5412908	0.891270121
278.0714761	-1.792496899	0.00031965	0.088365021	0.246306936	-0.652811983	-0.679273039	-0.630004799	-0.858437777
-178.3074875	0.184744084	1.261605866	0.755999396	3.037299063	0.343616918	-0.089700538	0.687831678	1.581099312
4.628715727	-3.058144225	0.679470428	-0.561692809	-0.147935682	-2.696063537	-0.546856466	-0.714212462	-1.717676774
-1.232291003	-0.232820481	1.04184629	0.041507402	1.047932097	1.678515764	1.717399352	1.68151667	0.426314954
-121.7741512	-0.169785471	-0.412343126	-0.662060616	0.728872444	0.171811652	1.348792494	1.269328947	0.251463929
-482.4453263	0.227760647	0.956754172	0.561586631	-0.400989999	-0.433674934	-1.221547379	-0.738628489	-1.14383542
-4.080550697	2.528025612	-0.844958494	-0.437823955	0.15490905	1.874828125	2.268769264	2.772665368	2.248501657
-3.91E-15	-0.7373893	0.384878253	1.934784334	1.541199419	0.290090051	-0.709203893	2.134757182	-1.647413759
-5.200435671	1.693782236	5.328876107	3.768776942	3.888706588	4.380273356	1.719306331	-2.938815079	3.660118397
198.6817258	1.071183114	1.990577696	2.41532058	4.239579897	1.663983852	1.068020525	1.860408528	2.04345561
