# Supplementary material for: Geographic isolation drives speciation in Nearctic aphids
Source: Commun Biol. 2022 Aug 8;5:796. doi: 10.1038/s42003-022-03771-5 (PMC9360434; doi:10.1038/s42003-022-03771-5)
Supplement: Supplementary file 14 — Supplementary Data 13 [file 42003_2022_3771_MOESM14_ESM.txt]

(((((((((((((((((((((((((((Illinoia:0.02271101137,Macrosiphum:0.02271101137):0.0044872623,Catamergus:0.02719827367):0.004967199797,Corylobium:0.03216547347):0.03963745014,(Papulaphis:0.06499950375,(Aulacorthum:0.03012786122,Microlophium:0.03012786122):0.03487164253):0.006803419861):0.01429142743,(Acyrthosiphon:0.002519894606,Acyrthosiphon:0.002519894606):0.08357445644):0.05182192628,((((((Vesiculaphis:0.1097527338,Decorosiphon:0.1097527338):0.004076096382,Myzodium:0.1138288302):0.002755861365,Phorodon:0.1165846916):0.004810747729,(Acuticauda:0.1112231681,Neotoxoptera:0.1112231681):0.01017227116):0.003858166915,(((Idiopterus:0.08870457836,Semiaphis:0.08870457836):0.02696147294,Abstrusomyzus:0.1156660513):0.002343645939,(Artemisaphis:0.03557307105,Ovatus:0.03557307105):0.08243662619):0.007243908988):0.000879288941,Pseudacaudella:0.1261328952):0.01178338216):0.0002997977487,(Sitobion:0.08164983823,Metopolophium:0.08164983823):0.05656623684):0.002095964299,Utamphorophora:0.1403120393):0.0003833973454,(((Ericaphis:0.00605644416,Rhodobium:0.00605644416):0.02266925908,Wahlgreniella:0.02872570324):0.08505048134,Pseudocercidis:0.1137761846):0.02691925214):0.0004656327891,Amphorophora:0.1411610695):0.0006349096249,(((Uroleucon:0.05540217849,Staticobium:0.05540217848):0.03051928147,(Macrosiphoniella:0.07669160558,Titanosiphon:0.07669160558):0.009229854375):0.04175896107,Eomacrosiphon:0.127680421):0.01411555811):0.004948266465,((Nasonovia:0.1040553913,Cryptomyzus:0.1040553913):0.004840294548,(Hyperomyzus:0.1004268841,Gypsoaphis:0.1004268841):0.008468801724):0.03784855978):0.001071024248,((((((Pleotrichophorus:0.08652927529,Microsiphoniella:0.08652927529):0.003871659898,((Pseudoepameibaphis:0.05652681776,Epameibaphis:0.05652681776):0.01034104495,Obtusicauda:0.0668678627):0.02353307249):0.02834081545,Cachryphora:0.1187417506):0.009800382345,Microparsus:0.128542133):0.01178499498,Carolinaia:0.140327128):0.004721390319,Neomyzus:0.1450485183):0.002766751551):0.001328464076,Ceruraphis:0.1491437339):0.001206110101,Atarsos:0.150349844):0.009098690987,(Nearctaphis:0.1172073925,Hyalomyzus:0.1172073924):0.04224114256):0.001865943338,Mastopoda:0.1613144783):0.004194460987,((((((Diuraphis:0.08443387318,Lipaphis:0.08443387318):0.00379814312,((Brachycorynella:0.02777941542,Brevicoryne:0.02777941542):0.004640961954,Hayhurstia:0.03242037737):0.05581163893):0.01848590649,Hyadaphis:0.1067179228):0.004925444226,Coloradoa:0.111643367):0.0312995036,((Ovatomyzus:0.1271843227,(Aphthargelia:0.09567588206,Cedoaphis:0.09567588206):0.03150844064):0.004309480038,Rhopalomyzus:0.1314938027):0.01144906789):0.006182105056,((Brachycaudus:0.09773119449,Myzus:0.09773119447):0.007031766247,Dysaphis:0.1047629607):0.04436201496):0.01638396365):0.02796741397,((Jacksonia:0.1253883393,Pentalonia:0.1253883393):0.05815097179,((Chaetosiphon:0.1114941373,Longicaudus:0.1114941373):0.02590535011,Myzaphis:0.1373994874):0.0461398237):0.009937042223):0.02048821319,(((((((Aphis:0.0460455494,Brachyunguis:0.0460455494):0.02639481235,Sanbornia:0.07244036174):0.01499199747,Siphonatrophia:0.08743235921):0.001510400201,Toxoptera:0.08894275941):0.01102091797,Braggia:0.09996367738):0.009082495544,(Protaphis:0.07183438687,Xerobion:0.07183438687):0.03721178605):0.04980270907,((((Rhopalosiphum:0.06881108461,Schizaphis:0.06881108461):0.01835583305,Hysteroneura:0.08716691766):0.02517914417,Hyalopterus:0.1123460618):0.04011541929,Melanaphis:0.1524614811):0.006387400876):0.05511568449):0.01493494534,Muscaphis:0.2288995119):0.04031555295,((((Pterocomma:0.07652555871,Plocamaphis:0.07652555872):0.05318301163,Cavariella:0.1297085703):0.03219719942,((Elatobium:0.06580166718,Liosomaphis:0.06580166718):0.03154181988,Neoamphorophora:0.09734348706):0.0645622827):0.04451167552,(Capitophorus:0.08561604768,Capitophorus:0.08561604769):0.1208013976):0.0627976195):0.2367359807,(((((((((((Tinocallis:0.1369041352,Melanocallis:0.1369041352):0.01678978296,((Appendiseta:0.1233529461,Sarucallis:0.1233529461):0.02154839767,Ctenocallis:0.1449013438):0.008792574362):0.02448462674,Therioaphis:0.1781785449):0.03381437846,Shivaphis:0.2119929234):0.007334705224,Chromaphis:0.2193276286):0.01010267131,Eucallipterus:0.2294302999):0.0133310491,((((Iziphya:0.1077516514,Strenaphis:0.1077516514):0.011678193,Peltaphis:0.1194298444):0.006468634122,(Thripsaphis:0.05016516874,Subsaltusaphis:0.05016516874):0.07573330983):0.03692728499,Allaphis:0.1628257635):0.07993558545):0.02338004172,((Myzocallis:0.1737246323,Tuberculatus:0.1737246323):0.02360593933,Neosymydobius:0.1973305716):0.06881081912):0.02363928495,Pterocallis:0.2897806757):0.03913768516,(((((((Betulaphis:0.1163280938,Callipterinella:0.1163280939):0.004446225567,Calaphis:0.1207743194):0.01142578035,(Symydobius:0.1019078057,Cepegillettea:0.1019078057):0.0302922941):0.02539642268,Hannabura:0.1575965225):0.05708479756,(Euceraphis:0.01559973297,Euceraphis:0.01559973297):0.199081587):0.01927274488,(Boernerina:0.1603655886,Oestlundiella:0.1603655886):0.0735884763):0.01148226804,Monaphis:0.245436333):0.08348202788):0.1579736799,(((Chaitophorus:0.2108037434,Periphyllus:0.2108037434):0.02059374484,(Atheroides:0.0974320056,Sipha:0.0974320056):0.1339654826):0.1578621139,(Drepanaphis:0.1476803989,Drepanosiphum:0.1476803989):0.2415792033):0.09763243858):0.01905900472):0.01396886768,(((((Cinara:0.1401433318,Schizolachnus:0.1401433318):0.1121866826,(Essigella:0.1264813794,Eulachnus:0.1264813793):0.125848635):0.04992751111,((Trama:0.1620453948,Tuberolachnus:0.1620453948):0.108066252,(Longistigma:0.2216188559,Maculolachnus:0.2216188559):0.04849279088):0.0321458788):0.1972183481,((((Eriosoma:0.0981464839,Aphidounguis:0.0981464839):0.04206810994,Schizoneurata:0.1402145938):0.184295727,(((Colopha:0.1665901084,Tetraneura:0.1665901084):0.02366213839,Kaltenbachiella:0.1902522468):0.04823954798,Gharesia:0.2384917948):0.08601852602):0.1521423564,Tamalia:0.4766526772):0.0228231965):0.014086431,((((((Pemphigus:0.1205908827,(Thecabius:0.05903164097,Mordwilkoja:0.05903164097):0.06155924175):0.01997614223,((Cornaphis:0.03551052644,Pachypappa:0.03551052644):0.008283932714,Clydesmithia:0.04379445915):0.0967725658):0.1010737386,Prociphilus:0.2416407635):0.05733734156,Prociphilus:0.2989781051):0.1588393643,(((Forda:0.1878617587,Smynthurodes:0.1878617588):0.03266629691,(Baizongia:0.1375304882,Geoica:0.1375304882):0.08299756749):0.04728519977,Melaphis:0.2678132554):0.1900042139):0.04301654285,((((Hormaphis:0.2100349148,Hamamelistes:0.2100349148):0.2082121888,(Glyphina:0.2930159994,Thelaxes:0.2930159994):0.1252311042):0.03102426129,Anoecia:0.4492713649):0.03303625398,Mindarus:0.4823076189):0.0185263933):0.01272829248):0.006357608445):0.04297079195,Neophyllaphis:0.5628907051):0.07910361376,((Adelges:0.20989258,Pineus:0.20989258):0.3231853772,(Phylloxera:0.2412194537,Daktulosphaira:0.2412194537):0.2918585035):0.1089163616):0.3580056812,(Pachypsylla:0.5874758344,Purshivora:0.5874758344):0.4125241656);
