# Supplementary material for: Geographic isolation drives speciation in Nearctic aphids
Source: Commun Biol. 2022 Aug 8;5:796. doi: 10.1038/s42003-022-03771-5 (PMC9360434; doi:10.1038/s42003-022-03771-5)
Supplement: Supplementary file 17 — Supplementary Data 16 [file 42003_2022_3771_MOESM17_ESM.txt]

Workflow.

Phylogeny estimation
    1. UCE specimen data are given in Supplentary Data 1.
    2. We used the Snakemake Partial Genome Sequencing Pipeline (Brunke et al. 2021; https://github.com/AAFC-BICoE/snakemake-partial-genome-pipeline) to trim Illumina adapters, merge reads, perform assemblies and extract target contigs.
    3. For each locus, we did multiple sequence alignment with MAFFT, then trimmed ambiguous regions with TRIMAL, using the automated1 option.
    4. We concatenated individual trimmed alignments with a python script (Supplementary Data 2)
    5. We estimated phylogenetic relationship with RaxML.
    6. To expand the taxonomic coverage, we used the UCE-based ML tree estimate as a constraint in a FastTree2 search that included COI barcode sequences (with specimen data given in Supplementary Data 4) along with the UCE data.
    7. The UCE-based ML tree is provided in Supplementary Data 3, and the tree with added COI barcodes is provided as Supplementary Data 5. A version of the tree with one tip per genus is provides as Supplementary Data 13.

Niche characterization and path modeling
    8. New aphid occurrence data are provided in Supplementary Data 9. In Supplementary Data 10 these are combined with occurence records that had been publically available via BGIF and iDigBIO. The aphid host use data are provided in Supplementary Data 6.
    9. The non-host-related niche of each species and genus were compiled with the R scripts in Supplementary Data 7 and 8.
    10. The principle components of the host and non-host-related niches for each species are provided in Supplementary Data 12, and for each genus in Supplementary Data 11.
    11. Phylogenetic path model specifications and fittings are provided in Supplementary Data 14 (variation of species richness of aphid genera), and Supplementary Data 14 (variation in speciation rates).
